# Supplementary material for: Effect of cellular senescence on the response of human peritoneal mesothelial cells to TGF-β
Source: Sci Rep. 2024 Jun 3;14:12744. doi: 10.1038/s41598-024-63250-1 (PMC11148043; doi:10.1038/s41598-024-63250-1)
Supplement: Supplementary file 1 — Supplementary Table 1. [file 41598_2024_63250_MOESM1_ESM.xlsx]

## Sheet: Supplemental Table S1
Supplemental Table S1. Microarray analysis of 6,803 that had abundance values in all samples from 4 separate donors and were used for further analyses
PROBEID	ENTREZID	SYMBOL	GENENAME	GENETYPE	young rep 1	young rep 2	young rep 3	young rep 4	you+TGF rep1	you+TGF rep2	you+TGF rep3	you+TGF rep4	senescent rep1	senescent rep2	senescent rep3	senescent rep4	senescent+TGF rep1	senescent+TGF rep2	senescent+TGF rep3	senescent+TGF rep4	mean young	mean young...TGF	meansenescent	mean senescent...TGF	mean young_all	mean senescent_all	mean TGF_all	mean bezTGF_all	fsenescent.young...TGF.vs.young	fsenescent.senescent.vs.young	fsenescent.senescent...TGF.vs.senescent	fsenescent.senescent...TGF.vs.young...TGF	fsenescent.young.TGF.vs.senescent	fsenescent.young.all.vs.senescent.all	fsenescent.TGF.all.vs.medium.all	ratio.young...TGF.vs.young	ratio.senescent.vs.young	ratio.senescent...TGF.vs.senescent	ratio.senescent...TGF.vs.young...TGF	ratio.young.TGF.vs.senescent	ratio.young.all.vs.senescent.all	ratio.TGF.all.vs.medium.all	ord.young...TGF.vs.young	ord.senescent.vs.young	ord.senescent...TGF.vs.senescent	ord.senescent...TGF.vs.young...TGF	ord.young.TGF.vs.senescent	ord.young.all.vs.senescent.all	ord.TGF.all.vs.medium.all
16657445	79501	OR4F5	olfactory receptor family 4 subfamily F member 5	protein-coding	2.13639528705566	2.37710599679577	2.00217605521392	1.58959268871815	1.76485818467789	1.85189004885094	2.0784187353368	1.30876813530539	1.78842306807361	1.49362170923267	1.48984877144469	1.41105745895018	2.16009302500809	2.0833010314727	1.45558894793143	1.38022054448955	2.02631750694587	1.75098377604276	1.54573775192529	1.76980088722544	1.78602762943558	1.65776931957537	1.7603923316341	1.78602762943558	0.826259161946803	0.716689560448638	1.16801850838524	1.01312845887013	1.15288293222741	1.09297341492209	0.982387903975178	-1.21027402303635	-1.39530426447682	1.16801850838524	1.01312845887013	1.15288293222741	1.09297341492209	-1.01792784291577	1.21027402303635	1.39530426447682	1.16801850838524	1.01312845887013	1.15288293222741	1.09297341492209	1.01792784291577
16657594	9636	ISG15	ISG15 ubiquitin like modifier	protein-coding	4.7609752064154	4.99119209696052	6.07525266107748	5.19560053803919	5.07798426623603	5.16956159953004	5.66894479023619	4.88347148812377	6.36221313850987	5.39380463750427	6.87051694989456	5.44251366733795	5.56776126143549	5.81187297146194	6.07555659296253	5.79787296809036	5.25575512562315	5.1999905360315	6.01726209831166	5.81326594848758	5.6365086119674	5.91526402339962	5.50662824225954	5.6365086119674	0.962084429080502	1.69526049111077	0.868142544443456	1.52972827723025	0.567514216325613	0.82430182183928	0.913907229554169	-1.03940981661634	1.69526049111077	-1.15188456826646	1.52972827723025	-1.76207039618237	-1.21314787072614	-1.0942029646574	1.03940981661634	1.69526049111077	1.15188456826646	1.52972827723025	1.76207039618237	1.21314787072614	1.0942029646574
16657598	375790	AGRN	agrin	protein-coding	5.54025231546539	4.9876529701784	5.23159282075645	4.52686462361823	5.33718513022897	4.97014249014784	6.04206176499675	5.11838824700493	5.02429480088512	4.59968429661451	5.77848685476509	4.59749653097601	5.09368537449124	4.70871699295745	5.99415044502967	4.73076870363062	5.07159068250462	5.36694440809462	4.99999062081018	5.13183037902725	5.0357906516574	5.06591049991872	5.24938739356094	5.0357906516574	1.22718582657194	0.951582033639888	1.09569006014467	0.849617843602395	1.28962694038878	0.979338938088924	1.15957548789429	1.22718582657194	-1.05088154741101	1.09569006014467	-1.17699976234019	1.28962694038878	-1.02109694724422	1.15957548789429	1.22718582657194	1.05088154741101	1.09569006014467	1.17699976234019	1.28962694038878	1.02109694724422	1.15957548789429
16657680	126792	B3GALT6	beta-1.3-galactosyltransferase 6	protein-coding	5.31986018927837	4.64560878996786	4.63702661884604	4.23582538407611	4.46377242596139	4.68547000628661	4.91263596138012	4.31218111431135	4.87065254048636	4.22172467038775	4.34077739326727	3.78146736285509	4.64187020398159	5.05814258225257	4.46731200252322	4.38799261966279	4.7095802455421	4.59351487698487	4.30365549174912	4.63882935210504	4.50661786864561	4.47124242192708	4.61617211454496	4.50661786864561	0.922700684109902	0.754752348622699	1.26152942761124	1.03190808757742	1.22252111675264	1.02482348822771	1.07889483541338	-1.08377507161455	-1.32493791085889	1.26152942761124	1.03190808757742	1.22252111675264	1.02482348822771	1.07889483541338	1.08377507161455	1.32493791085889	1.26152942761124	1.03190808757742	1.22252111675264	1.02482348822771	1.07889483541338
16657767	64856	VWA1	von Willebrand factor A domain containing 1	protein-coding	4.06945504114282	3.85918009597581	4.04135401894943	3.82387112282635	4.06715988547474	4.27991052435528	3.74195168127769	3.51668966798505	4.64248260097093	3.89873444098225	3.30719668399033	3.62488819197406	4.08172356583601	3.82671338634536	3.21503907679587	3.92571181523744	3.94846506972361	3.90142793977319	3.86832547947939	3.76229696105367	3.9083952746015	3.81531122026653	3.83186245041343	3.9083952746015	0.967922115625856	0.94596611384751	0.929142307280054	0.908065972912193	1.02321013560311	1.06664792408979	0.948334006444987	-1.03314097679585	-1.05712031896441	-1.07626139953456	-1.10124157256215	1.02321013560311	1.06664792408979	-1.05448079811953	1.03314097679585	1.05712031896441	1.07626139953456	1.10124157256215	1.02321013560311	1.06664792408979	1.05448079811953
16657821	55210	ATAD3A	ATPase family AAA domain containing 3A	protein-coding	5.28452612526437	5.48484892311035	5.50068900248632	4.77879130539471	5.2568171670774	5.04192785828535	5.22760511156559	5.6446188584962	5.07463828110474	4.89788827416534	4.39837983697073	5.67617398845562	5.24607259729131	5.34318847447919	4.84498865384223	4.96555624342261	5.26221383906393	5.29274224885614	5.01177009517411	5.09995149225884	5.13699196711902	5.05586079371647	5.19634687055749	5.13699196711902	1.02138615598004	0.840637812253095	1.06302932581847	0.874911649805432	1.2150133399811	1.05784714132536	1.0419997297465	1.02138615598004	-1.18957294737882	1.06302932581847	-1.14297255068256	1.2150133399811	1.05784714132536	1.0419997297465	1.02138615598004	1.18957294737882	1.06302932581847	1.14297255068256	1.2150133399811	1.05784714132536	1.0419997297465
16657895	8510	MMP23B	matrix metallopeptidase 23B	protein-coding	3.96917169816754	4.8474857234747	3.60522810553926	3.83254810735637	3.81411872722338	4.60928004603587	3.76335864898231	4.45162087459529	4.20154431941057	3.98297293953766	3.49225436155627	4.57464960513414	3.82948384038638	4.65531328490501	3.29287675505307	4.13691814372841	4.06360840863447	4.15959457420921	4.06285530640966	3.97864800601822	4.06323185752206	4.02075165621394	4.06912129011371	4.06323185752206	1.06879574216649	0.999478125540076	0.943302698292224	0.882124035033013	1.06935381060887	1.02988282307631	1.00409058730221	1.06879574216649	-1.00052214695508	-1.06010509861831	-1.13362742685339	1.06935381060887	1.02988282307631	1.00409058730221	1.06879574216649	1.00052214695508	1.06010509861831	1.13362742685339	1.06935381060887	1.02988282307631	1.00409058730221
16657993	6497	SKI	SKI proto-oncogene	protein-coding	5.59552210197579	5.34469616817699	4.91633828837129	4.73994805870727	5.31908977189002	5.17477984693122	5.67247640343333	4.95276753759155	5.43587933913069	5.0022451879506	5.10800240115978	4.43984468329927	5.16790779785378	5.16450385100705	5.55532800795548	4.8029874713378	5.14912615430783	5.27977838996153	4.99649290288508	5.17268178203853	5.07280952859646	5.08458734246181	5.22623008600003	5.07280952859646	1.09478853815303	0.899606972838857	1.12989513194725	0.928454677641456	1.2169631530292	0.991869474505455	1.11220332663176	1.09478853815303	-1.11159654181463	1.12989513194725	-1.07705849739514	1.2169631530292	-1.00819717281712	1.11220332663176	1.09478853815303	1.11159654181463	1.12989513194725	1.07705849739514	1.2169631530292	1.00819717281712	1.11220332663176
16658129	140625	ACTRT2	actin related protein T2	protein-coding	2.13011972063466	1.9583448145042	1.71039219008227	1.78661486517965	2.05882329551197	2.02623601437975	1.6817934066086	2.53490777051438	2.21808086995259	1.95551712876283	1.78924385296441	2.90504239056816	2.14505993201767	2.26119041701935	1.50791027015592	2.07346714342028	1.89636789760019	2.07544012175367	2.216971060562	1.9969069406533	2.0566694790811	2.10693900060765	2.03617353120349	2.0566694790811	1.13215557862874	1.24885256093328	0.858527278745041	0.947020012912392	0.906556637704828	0.965755891403475	0.985893730599881	1.13215557862874	1.24885256093328	-1.16478535366023	-1.05594389386205	-1.10307504066348	-1.03545834812021	-1.01430810336073	1.13215557862874	1.24885256093328	1.16478535366023	1.05594389386205	1.10307504066348	1.03545834812021	1.01430810336073
16658536	8863	PER3	period circadian regulator 3	protein-coding	3.3687527749769	3.25178940360147	3.56092009280782	3.37519035310392	2.75013379341927	3.28451827442871	3.85301830467572	3.10459454127996	3.32329054218845	3.21207231481375	4.02259269607147	3.38976077083288	3.18586337121775	3.31037947701154	4.21604896395266	3.43767056689576	3.38916315612253	3.24806622845091	3.48692908097664	3.53749059476943	3.43804611854958	3.51220983787303	3.39277841161017	3.43804611854958	0.90682940142408	1.07011505974809	1.03566793948885	1.22215254292025	0.847412989064516	0.949892581440212	0.969109971902459	-1.10274324854223	1.07011505974809	1.03566793948885	1.22215254292025	-1.18006215730057	-1.05275061574206	-1.03187463651509	1.10274324854223	1.07011505974809	1.03566793948885	1.22215254292025	1.18006215730057	1.05275061574206	1.03187463651509
16658644	9563	H6PD	hexose-6-phosphate dehydrogenase/glucose 1-dehydrogenase	protein-coding	4.69387237926263	4.81207398335425	4.6331302113704	4.19340838200519	4.44925791129521	4.64229251450995	4.80344102691754	3.76548563232294	5.4318312136331	4.45233116934479	4.6520495812679	4.10223879457344	5.26506793527938	4.41993861700839	4.35428719606618	4.36511174798012	4.58312123899812	4.41511927126141	4.65961268970481	4.60110137408352	4.62136696435146	4.63035703189416	4.50811032267246	4.62136696435146	0.890074519251305	1.05445055824564	0.960254473145272	1.13759111553672	0.844112141902778	0.993787935185855	0.924498803970937	-1.12350143540921	1.05445055824564	-1.04139061880602	1.13759111553672	-1.18467671575701	-1.0062508957839	-1.08166716463533	1.12350143540921	1.05445055824564	1.04139061880602	1.13759111553672	1.18467671575701	1.0062508957839	1.08166716463533
16658690	5293	PIK3CD	phosphatidylinositol-4.5-bisphosphate 3-kinase catalytic subunit delta	protein-coding	5.19363360836225	6.17745192434282	5.76138626029558	5.6618693380771	4.9993010636476	5.40377173467856	5.20268119438007	4.71328171530562	4.96942915205597	5.14593583186541	4.85366381256584	4.76612223561922	4.83996024479343	5.66608652910644	4.8180007728964	5.03825761157751	5.69858528276943	5.07975892700296	4.93378775802661	5.09057628959344	5.31618652039802	5.01218202381003	5.0851676082982	5.31618652039802	0.651200469214574	0.588535960983397	1.11480280035217	1.00752620495434	1.10647524091216	1.23456645478092	0.852032925813934	-1.53562542914952	-1.69913151666906	1.11480280035217	1.00752620495434	1.10647524091216	1.23456645478092	-1.17366356358202	1.53562542914952	1.69913151666906	1.11480280035217	1.00752620495434	1.10647524091216	1.23456645478092	1.17366356358202
16658752	116362	RBP7	retinol binding protein 7	protein-coding	2.72732644710271	3.62870174032211	3.06021314685448	2.82252677728988	2.32628172239336	2.90202817348908	2.70883756314124	2.77794383048736	2.31524657351204	3.86974999635309	2.46461383067135	2.75044409989033	2.470299106997	3.41917879282163	2.41233682823232	2.45603375574051	3.0596920278923	2.67877282237776	2.8500136251067	2.68946212094786	2.9548528264995	2.76973787302728	2.68411747166281	2.9548528264995	0.767948140639381	0.864729970416608	0.894682991902342	1.00743677362877	0.888078552741037	1.136907558052	0.82889694178051	-1.30217126272018	-1.15643037041751	-1.11771432904265	1.00743677362877	-1.12602651748938	1.136907558052	-1.20642259561478	1.30217126272018	1.15643037041751	1.11771432904265	1.00743677362877	1.12602651748938	1.136907558052	1.20642259561478
16658802	23095	KIF1B	kinesin family member 1B	protein-coding	5.1352201041941	5.33805571997619	5.87536003972968	5.60050278754006	4.7622449963373	4.80684673522267	5.52239150532995	4.47857142946034	4.74554979524609	5.43509662372362	6.47534224289277	4.6736575082174	4.97641908563562	5.18965375959076	5.76444085460052	4.71651683535489	5.48728466286	4.89251366658757	5.33241154251997	5.16175763379545	5.40984810268999	5.24708458815771	5.02713565019151	5.40984810268999	0.662149552031901	0.898211363757224	0.888439900075287	1.20517609928778	0.737186790046972	1.11942937760672	0.766994186315723	-1.51023284231086	-1.11332370124666	-1.12556853864314	1.20517609928778	-1.35650830088299	1.11942937760672	-1.30379084723383	1.51023284231086	1.11332370124666	1.12556853864314	1.20517609928778	1.35650830088299	1.11942937760672	1.30379084723383
16658926	23435	TARDBP	TAR DNA binding protein	protein-coding	4.19193613919005	3.9401866622854	4.65190694129887	4.49457591209051	4.22863649424498	4.37010780469945	4.96089376160451	4.29767122601423	4.11625025196625	4.22264874672907	5.51833551510498	4.18288359000207	4.13198071530681	4.12811076780137	5.21324878779618	4.26648184553685	4.31965141371621	4.46432732164079	4.51002952595059	4.4349555291103	4.4148404698334	4.47249252753045	4.44964142537555	4.4148404698334	1.10548228600515	1.14106273488089	0.949293429776152	0.97984686945928	0.968818148390892	0.960826563576145	1.02441547764499	1.10548228600515	1.14106273488089	-1.05341506496659	-1.020567632728	-1.03218545364875	-1.04077055933805	1.02441547764499	1.10548228600515	1.14106273488089	1.05341506496659	1.020567632728	1.03218545364875	1.04077055933805	1.02441547764499
16658962	10218	ANGPTL7	angiopoietin like 7	protein-coding	3.09276068590731	2.53519611181845	3.67230570898606	3.76601918355709	2.50845762780454	2.36951900861489	2.82739129839104	2.75782025225224	2.70665163495619	3.42194594419971	3.07600514173196	3.62211997690689	2.93211990126609	3.14409174753841	3.18135620811615	2.61493502978739	3.26657042256723	2.61579704676568	3.20668067444869	2.96812572167701	3.23662554850796	3.08740319806285	2.79196138422135	3.23662554850796	0.636938782648771	0.959337429839432	0.847593863114859	1.27661957528605	0.663936132206764	1.10897154688434	0.734755335709069	-1.57000959470768	-1.04238609783773	-1.17981033548905	1.27661957528605	-1.50616896941012	1.10897154688434	-1.36099726180955	1.57000959470768	1.04238609783773	1.17981033548905	1.27661957528605	1.50616896941012	1.10897154688434	1.36099726180955
16659054	57085	AGTRAP	angiotensin II receptor associated protein	protein-coding	5.69558618502032	5.41469735265529	5.43148522649361	5.35638394969428	5.48235320844452	5.3159644424832	5.06308688430217	4.80855696468784	5.51021554624434	5.90694830941552	4.99540017585232	5.18713982592561	5.57266671957274	5.93967754638353	4.62404893624801	5.35035284074649	5.47453817846587	5.16749037497943	5.39992596435945	5.37168651073769	5.43723207141266	5.38580623754857	5.26958844285856	5.43723207141266	0.808294085657064	0.949597331479114	0.980616231129992	1.1520442532116	0.85119666922194	1.03628859510747	0.890295625015474	-1.23717347156771	-1.05307793824818	-1.01976692640267	1.1520442532116	-1.17481662717745	1.03628859510747	-1.1232224127605	1.23717347156771	1.05307793824818	1.01976692640267	1.1520442532116	1.17481662717745	1.03628859510747	1.1232224127605
16659140	5351	PLOD1	procollagen-lysine.2-oxoglutarate 5-dioxygenase 1	protein-coding	8.07133049608796	7.3144279499429	8.10917925412325	7.52444664045175	8.78373015430642	8.01416942251578	8.57263377709078	8.08185802870996	8.95227357292696	7.97780692919196	8.4359608574551	7.65694518347017	9.02861346108472	8.2644521888935	8.58690830937316	8.17420837589971	7.75484608515146	8.36309784565573	8.25574663576104	8.51354558381277	8.00529636045625	8.38464610978691	8.43832171473425	8.00529636045625	1.52441082761779	1.41509661001847	1.19565316062541	1.10991387866414	1.07724858983154	0.768784018452724	1.35006171123131	1.52441082761779	1.41509661001847	1.19565316062541	1.10991387866414	1.07724858983154	-1.30075544756072	1.35006171123131	1.52441082761779	1.41509661001847	1.19565316062541	1.10991387866414	1.07724858983154	1.30075544756072	1.35006171123131
16659217	943	TNFRSF8	TNF receptor superfamily member 8	protein-coding	5.67236311071209	5.1729902368515	5.26927209072625	5.5294639636841	5.23646492174137	5.18940058225214	4.61309099122112	4.3310514711164	5.06886526073629	5.24657178140738	4.39918986310074	5.01010642685617	4.38345851502344	4.8907747055309	3.49144411955318	4.41357690048708	5.41102235049349	4.84250199158276	4.93118333302514	4.29481356014865	5.17110284175932	4.6129984465869	4.5686577758657	5.17110284175932	0.674308010307916	0.717057632124402	0.643329712591728	0.684115379521661	0.94038188856615	1.47233339815369	0.65863675760596	-1.48300181032012	-1.39458804313586	-1.55441289346233	-1.46174173236568	-1.06339776654435	1.47233339815369	-1.51828756663209	1.48300181032012	1.39458804313586	1.55441289346233	1.46174173236568	1.06339776654435	1.47233339815369	1.51828756663209
16659238	7133	TNFRSF1B	TNF receptor superfamily member 1B	protein-coding	4.07144124292844	3.11349703277225	3.61805129712548	3.23158022547187	4.02964806857208	3.56425008466484	3.49514551756572	2.93269527031492	5.64313002845551	3.44260114595422	3.29881472331169	3.56759332276418	5.7794459836125	3.07537278881654	2.62261963582264	3.12238519913541	3.50864244957451	3.50543473527939	3.9880348051214	3.64995590184677	3.74833862734795	3.81899535348409	3.57769531856308	3.74833862734795	0.997779051843437	1.39415634209014	0.791094033817789	1.1053637199529	0.715686628335782	0.952204448415379	0.888446427749987	-1.00222589174673	1.39415634209014	-1.26407223067281	1.1053637199529	-1.39725958318565	-1.05019463169297	-1.12556026876322	1.00222589174673	1.39415634209014	1.26407223067281	1.1053637199529	1.39725958318565	1.05019463169297	1.12556026876322
16659251	55187	VPS13D	vacuolar protein sorting 13 homolog D	protein-coding	4.03118567485444	3.925252378438	4.61914738143881	4.04995735821588	3.76483335999555	3.91220137482912	4.74398690722127	3.19617589739477	3.91596011603397	3.95019697891781	5.41636660847452	3.45725298679934	3.77175802895833	3.42343731323238	5.09823585065376	3.79939670723568	4.15638569823678	3.90429938486018	4.18494417255641	4.02320697502004	4.1706649353966	4.10407557378822	3.96375317994011	4.1706649353966	0.839681255097318	1.01999245066069	0.893947989795047	1.08591229748075	0.823223009693278	1.04723800634288	0.866389848776421	-1.19092809792938	1.01999245066069	-1.118633311351	1.08591229748075	-1.21473766916766	1.04723800634288	-1.15421481612726	1.19092809792938	1.01999245066069	1.118633311351	1.08591229748075	1.21473766916766	1.04723800634288	1.15421481612726
16659395	391003	PRAMEF18	PRAME family member 18	protein-coding	2.40172231399523	2.67276687769716	2.51522510316438	2.71571542034597	2.72148961591768	2.55928243498166	2.11735039709242	2.50166467644081	2.30993228679151	3.55078628074298	3.25127776243183	2.18958715533911	2.6206667924586	2.64325644602792	2.44593444515893	2.52231753894752	2.57635742880068	2.47494678110814	2.82539587132636	2.55804380564824	2.70087665006352	2.6917198384873	2.51649529337819	2.70087665006352	0.93212113037623	1.18841477152517	0.830843083446185	1.0592895719341	0.784339906159173	1.00636720312879	0.880026359893344	-1.07282194063809	1.18841477152517	-1.20359670787916	1.0592895719341	-1.27495744147061	1.00636720312879	-1.13632959826476	1.07282194063809	1.18841477152517	1.20359670787916	1.0592895719341	1.27495744147061	1.00636720312879	1.13632959826476
16659612	11330	CTRC	chymotrypsin C	protein-coding	3.281538341492	3.49769280453715	3.06819473518506	3.30280378822455	3.1614772331683	3.54590772256918	3.30907774953517	3.64459349041167	3.36147170876667	2.98194766437501	3.29178064542072	4.54441154492491	2.94749547534276	3.55484259023783	3.15572714069468	3.19250147494589	3.28755741735969	3.41526404892108	3.54490289087183	3.21264167030529	3.41623015411576	3.37877228058856	3.31395285961318	3.41623015411576	1.09255554806476	1.19527739648471	0.794290569409885	0.868969605745238	0.914060243486529	1.02630381553968	0.93156136050412	1.09255554806476	1.19527739648471	-1.25898511012531	-1.15078823630706	-1.09401979478472	1.02630381553968	-1.07346659318163	1.09255554806476	1.19527739648471	1.25898511012531	1.15078823630706	1.09401979478472	1.02630381553968	1.07346659318163
16659623	63036	CELA2A	chymotrypsin like elastase 2A	protein-coding	4.10096242434389	4.01893160361413	3.85025667907939	3.81772128467263	4.49587216521473	3.94072774936441	3.92853940945919	3.39945902580125	4.15050116213893	3.80163928947465	2.88291493700944	3.82788953316721	4.1168821397605	3.83985725283557	3.58352894288943	3.85980191121108	3.94696799792751	3.9411495874599	3.66573623044756	3.85001756167414	3.80635211418753	3.75787689606085	3.89558357456702	3.80635211418753	0.995975106871312	0.822888138523335	1.13625081657771	0.93878583199375	1.21034082306567	1.03417133215777	1.06380333167066	-1.0040411583592	-1.21523200200029	1.13625081657771	-1.06520567942131	1.21034082306567	1.03417133215777	1.06380333167066	1.0040411583592	1.21523200200029	1.13625081657771	1.06520567942131	1.21034082306567	1.03417133215777	1.06380333167066
16659686	6248	RSC1A1	regulator of solute carriers 1	protein-coding	3.89120714346791	4.24092752595048	4.58364216226519	3.82776942686969	3.66463798314621	4.40075117406596	4.6459704307247	3.44492347687283	4.08811905162285	3.95506343048697	4.89615491521346	3.48415428293433	4.0024967310783	3.57840739816687	4.82395367339748	3.80971606200302	4.13588656463832	4.03907076620243	4.1058729200644	4.05364346616142	4.12087974235136	4.07975819311291	4.04635711618192	4.12087974235136	0.935094581879136	0.979411034569401	0.964444781950794	1.01015221345554	0.954751936494417	1.0289133917508	0.949656301049908	-1.0694105381195	-1.02102178217713	-1.03686599659681	1.01015221345554	-1.04739248151904	1.0289133917508	-1.05301254663865	1.0694105381195	1.02102178217713	1.03686599659681	1.01015221345554	1.04739248151904	1.0289133917508	1.05301254663865
16659704	23207	PLEKHM2	pleckstrin homology and RUN domain containing M2	protein-coding	7.0217373604126	7.32876235000736	7.37352544327624	6.95977080528996	7.31971725225566	7.45097473152304	7.2198793647097	6.71583839819123	7.47053209523822	7.79687276332202	6.62212058528334	6.91791267768694	7.55514511366776	7.90259918720888	6.54708961006803	7.12871512643314	7.17094898974654	7.17660243666991	7.20185953038263	7.28338725934445	7.18640426006458	7.24262339486354	7.22999484800718	7.18640426006458	1.00392635882479	1.0216567293428	1.05813795318216	1.07682575613123	0.982645471802039	0.961781356033143	1.03067578921428	1.00392635882479	1.0216567293428	1.05813795318216	1.07682575613123	-1.01766102698884	-1.03973735166222	1.03067578921428	1.00392635882479	1.0216567293428	1.05813795318216	1.07682575613123	1.01766102698884	1.03973735166222	1.03067578921428
16659746	54751	FBLIM1	filamin binding LIM protein 1	protein-coding	4.00224789929166	4.19151306629257	4.13229677840935	4.17853096107028	4.19696335247462	4.36127049203299	4.60321260877106	4.74792952395202	4.46395376800489	4.33837300375157	4.33246609550568	4.14790769862724	4.39063132048144	4.50419149329506	5.42968218280172	4.31391084962103	4.12614717626596	4.47734399430767	4.32067514147235	4.65960396154981	4.22341115886916	4.49013955151108	4.56847397792874	4.22341115886916	1.2756184046088	1.14434968004054	1.26481713706088	1.13465992719765	1.11471032574904	0.831202332235836	1.27020628974173	1.2756184046088	1.14434968004054	1.26481713706088	1.13465992719765	1.11471032574904	-1.20307650883284	1.27020628974173	1.2756184046088	1.14434968004054	1.26481713706088	1.13465992719765	1.11471032574904	1.20307650883284	1.27020628974173
16659765	23013	SPEN	spen family transcriptional repressor	protein-coding	4.61837126454449	4.58040074797419	4.90312431491595	4.36357546889851	4.29320332618051	4.36552060908489	4.97401139881959	4.13142804361886	4.46322481848582	4.10294050199682	5.16398814852164	3.98856105375855	4.68076145938344	4.07143391818478	5.74527017579507	4.29718735518946	4.61636794908329	4.44104084442596	4.42967863069071	4.69866322713819	4.523023289887	4.56417092891445	4.56985203578208	4.523023289887	0.885566710318379	0.878619656923296	1.20495944965962	1.19550683865001	1.00790678121112	0.971881524836853	1.03299175984231	-1.12922040581277	-1.13814890450067	1.20495944965962	1.19550683865001	1.00790678121112	-1.02893199885435	1.03299175984231	1.12922040581277	1.13814890450067	1.20495944965962	1.19550683865001	1.00790678121112	1.02893199885435	1.03299175984231
16659794	1187	CLCNKA	chloride voltage-gated channel Ka	protein-coding	3.63987445939898	2.74964888976193	3.01046143497499	2.77432383678695	3.79449220523987	3.08955689117308	2.55091488553314	3.24527603757211	3.79178394168369	3.12837326909666	2.91321683724452	3.07923690737635	3.23502805156788	3.21654914558067	3.15792373728138	3.01072372163708	3.04357715523071	3.17006000487955	3.22815273885031	3.15505616401675	3.13586494704051	3.19160445143353	3.16255808444815	3.13586494704051	1.09162916878358	1.13648259017585	0.950595465694216	0.989654021672404	0.960533120542284	0.962101157694748	1.01867450054727	1.09162916878358	1.13648259017585	-1.05197219646919	-1.01045413659828	-1.04108851492329	-1.03939174379133	1.01867450054727	1.09162916878358	1.13648259017585	1.05197219646919	1.01045413659828	1.04108851492329	1.03939174379133	1.01867450054727
16659825	1188	CLCNKB	chloride voltage-gated channel Kb	protein-coding	2.28683417807536	3.39702555415522	2.38519656037006	2.72479888766042	2.62481983038192	2.4752220013793	2.07694679994186	2.14263995282362	2.34384849135122	2.35184499070988	2.48389092796846	2.46724984542468	2.28969088070256	2.02611294399778	2.29314533820034	2.95713117470305	2.69846379506527	2.32990714613167	2.41170856386356	2.39152008440093	2.55508617946441	2.40161432413225	2.3607136152663	2.55508617946441	0.774557018496431	0.81974367420966	0.986103867515983	1.04363189307752	0.944877091297113	1.11224287396474	0.873952900075845	-1.29106053669386	-1.21989352459979	-1.01409195617397	1.04363189307752	-1.05833870797652	1.11224287396474	-1.14422642217128	1.29106053669386	1.21989352459979	1.01409195617397	1.04363189307752	1.05833870797652	1.11224287396474	1.14422642217128
16660182	5081	PAX7	paired box 7	protein-coding	3.15062755882127	2.84252732542913	3.00863653852169	2.74073683924088	3.08059663005902	3.02921164119578	2.86624376412553	3.38645765263158	3.08921387707115	2.66365120240107	2.27242442309709	3.73688508094866	2.97289738121841	3.53101681756162	2.3895366225027	2.75175935924815	2.93563206550324	3.09062742200298	2.94054364587949	2.91130254513272	2.93808785569137	2.92592309550611	3.00096498356785	2.93808785569137	1.11341803454322	1.0034102498053	0.979935636476553	0.883116162379613	1.10963390573224	1.00846761840425	1.04454679662741	1.11341803454322	1.0034102498053	-1.0204751850801	-1.13235386532326	1.10963390573224	1.00846761840425	1.04454679662741	1.11341803454322	1.0034102498053	1.0204751850801	1.13235386532326	1.10963390573224	1.00846761840425	1.04454679662741
16660199	51154	MRTO4	MRT4 homolog. ribosome maturation factor	protein-coding	5.0128306620523	4.37670176140753	5.05500642085379	5.46242423688028	5.13187902734033	4.92793540184163	5.06222973071043	5.30730385996874	4.5029203379618	4.46564016094222	4.80917462628747	5.10106020003683	4.86077496172564	4.70735631028053	4.65715319737539	5.42781855284649	4.97674077029848	5.10733700496528	4.71969883130708	4.91327575555701	4.84821980080278	4.81648729343204	5.01030638026115	4.84821980080278	1.09474604265194	0.836801916587099	1.14359556032388	0.874141508071909	1.30824992265418	1.02223897790794	1.11890424704659	1.09474604265194	-1.19502594362894	1.14359556032388	-1.14397953965794	1.30824992265418	1.02223897790794	1.11890424704659	1.09474604265194	1.19502594362894	1.14359556032388	1.14397953965794	1.30824992265418	1.02223897790794	1.11890424704659
16660360	978	CDA	cytidine deaminase	protein-coding	5.69439382306975	4.19400404185905	6.11145965880741	6.69584852282256	5.44023361344349	3.34935349330113	5.31781971896062	4.66064644816252	4.82180543164025	5.40398527710792	7.49013285682872	5.74816389865409	5.03849735645506	4.91150113859697	7.62032202999995	5.19317013566901	5.6739265116397	4.69201331846694	5.86602186605775	5.69087266518025	5.76997418884872	5.778447265619	5.1914429918236	5.76997418884872	0.50630786725631	1.14242175231459	0.885675919385258	1.99841934372853	0.443188223815337	0.994144123600755	0.669645193982771	-1.97508287876113	1.14242175231459	-1.12908116627366	1.99841934372853	-2.25637764332084	-1.00589036967601	-1.49332812209465	1.97508287876113	1.14242175231459	1.12908116627366	1.99841934372853	2.25637764332084	1.00589036967601	1.49332812209465
16660403	84224	NBPF3	NBPF member 3	protein-coding	1.99743928784094	2.02949249228448	2.46877110579921	2.68543398699906	1.72755878511649	2.64773080245838	2.04814169018244	2.31445611995191	2.27116910189416	2.68045712102086	2.97881680095438	2.42040279108605	2.00212188528126	2.11236440311001	2.27555957809569	3.27331020294429	2.29528421823092	2.1844718494273	2.58771145373886	2.41583901735781	2.44149783598489	2.50177523554834	2.30015543339256	2.44149783598489	0.926066455226745	1.22469901750462	0.887689823655826	1.1739469114168	0.756158404628795	0.959079690974575	0.906675117301564	-1.07983611149715	1.22469901750462	-1.12651961682025	1.1739469114168	-1.32247422481657	-1.04266622410057	-1.1029308965445	1.07983611149715	1.22469901750462	1.12651961682025	1.1739469114168	1.32247422481657	1.04266622410057	1.1029308965445
16660468	23436	CELA3B	chymotrypsin like elastase 3B	protein-coding	2.20535109680935	2.68698401625803	2.36694540238731	2.23753068752119	2.63733348879326	2.66530481673654	2.4462364601913	2.7568124851953	2.46890955749304	2.44161130254803	1.98687007614012	3.20096603685829	2.74007347936692	2.44944735401875	1.97785668148571	2.9697098264755	2.37420280074397	2.6264218127291	2.52458924325987	2.53427183533672	2.44939602200192	2.52943053929829	2.58034682403291	2.44939602200192	1.19103764413642	1.109866722865	1.00673403372514	0.938123667465888	1.07313573747115	0.946035012031078	1.09501512857127	1.19103764413642	1.109866722865	1.00673403372514	-1.06595754342416	1.07313573747115	-1.05704333061951	1.09501512857127	1.19103764413642	1.109866722865	1.00673403372514	1.06595754342416	1.07313573747115	1.05704333061951	1.09501512857127
16660527	9923	ZBTB40	zinc finger and BTB domain containing 40	protein-coding	4.44945628543978	4.48188459868249	4.65587038521505	4.24130184406186	4.12664107921642	4.38469822682055	4.69861327426145	3.96375589005034	4.93368306984107	4.48657111879791	5.08694953441061	3.33463513968285	4.98270843724401	4.11616939451212	4.9760472811035	4.39151721390353	4.45712827834979	4.29342711758719	4.46045971568311	4.61661058169079	4.45879399701645	4.53853514868695	4.45501884963899	4.45879399701645	0.892731872422666	1.002311844596	1.11431017075765	1.25108816791005	0.890672775380101	0.946227403607342	0.997386687899984	-1.12015716128319	1.002311844596	1.11431017075765	1.25108816791005	-1.12274679056317	-1.05682840740784	-1.00262015939426	1.12015716128319	1.002311844596	1.11431017075765	1.25108816791005	1.12274679056317	1.05682840740784	1.00262015939426
16660575	712	C1QA	complement C1q A chain	protein-coding	1.33332319377633	1.7803725623287	1.75813430887097	1.34698771992765	1.58014512522574	1.47837539044264	2.47287893950533	1.15469579377789	1.33542829834776	1.21595943364777	1.39715095102246	1.57529818180398	1.57623336061367	1.30873811737628	1.23030232389851	1.32001901805608	1.55470444622591	1.6715238122379	1.38095921620549	1.35882320498613	1.4678318312157	1.36989121059581	1.51517350861202	1.4678318312157	1.08434163433029	0.886538241902515	0.984773598207001	0.805133204136035	1.22311884933839	1.07024464769533	1.03335909195453	1.08434163433029	-1.12798292587356	-1.01546182982639	-1.24203050484431	1.22311884933839	1.07024464769533	1.03335909195453	1.08434163433029	1.12798292587356	1.01546182982639	1.24203050484431	1.22311884933839	1.07024464769533	1.03335909195453
16660581	714	C1QC	complement C1q C chain	protein-coding	3.40985317924449	3.65434048095112	5.07602569062036	3.10382023404657	3.01829795419896	3.37290540941024	5.1343145367	3.23766772122022	3.22203230184312	3.28376279262754	2.90686180759062	3.46595840009421	3.2644102560417	3.39978853610349	2.96518582102469	3.10825981486628	3.81100989621563	3.69079640538236	3.21965382553887	3.18441110700904	3.51533186087725	3.20203246627396	3.4376037561957	3.51533186087725	0.920051490807352	0.663718746958185	0.975867567332441	0.703984076389743	1.38620687606601	1.24254611382253	0.947548632078985	-1.08689569006893	-1.50666227914005	-1.02472920862974	-1.42048667510822	1.38620687606601	1.24254611382253	-1.05535480306265	1.08689569006893	1.50666227914005	1.02472920862974	1.42048667510822	1.38620687606601	1.24254611382253	1.05535480306265
16660587	713	C1QB	complement C1q B chain	protein-coding	2.22796510355056	2.3618491805071	3.62611467512042	2.16859820646854	2.02405311522607	2.63719008169767	3.52503368621531	2.55436180377914	2.41232376855846	2.21648633434968	2.34201609472433	2.24892158069772	2.51088861894697	2.2444592984267	2.33754118010334	2.19988081815654	2.59613179141165	2.68515967172955	2.30493694458255	2.32319247890839	2.4505343679971	2.31406471174547	2.50417607531897	2.4505343679971	1.06365322796736	0.817224948651425	1.01273416987598	0.778102870571867	1.30154277561226	1.09921199780804	1.03788148112462	1.06365322796736	-1.22365329356402	1.01273416987598	-1.285177111948	1.30154277561226	1.09921199780804	1.03788148112462	1.06365322796736	1.22365329356402	1.01273416987598	1.285177111948	1.30154277561226	1.09921199780804	1.03788148112462
16660596	2048	EPHB2	EPH receptor B2	protein-coding	4.97463537306308	4.80371077980165	5.1008183350659	4.93754188192297	5.26429503789332	4.92893741547547	5.90145605827578	5.5281164548662	4.86599884837462	4.70559122208444	5.39276725232187	4.83700956684673	4.98482610521077	5.13587813460633	6.09938352328868	5.50472125825829	4.9541765924634	5.40570124162769	4.95034172240691	5.43120225534102	4.95225915743516	5.19077198887397	5.41845174848436	4.95225915743516	1.36748465975487	0.997345400330244	1.39557584560432	1.01783309998883	1.37112444625709	0.847618610066513	1.38145885222411	1.36748465975487	-1.00266166532565	1.39557584560432	1.01783309998883	1.37112444625709	-1.17977588991531	1.38145885222411	1.36748465975487	1.00266166532565	1.39557584560432	1.01783309998883	1.37112444625709	1.17977588991531	1.38145885222411
16660713	11313	LYPLA2	lysophospholipase 2	protein-coding	3.62611821046432	3.4528171222359	3.42035233361819	3.4218665595661	4.11820228686043	3.03529596385092	3.41419552008567	3.93426232444084	3.36145890508214	3.69028604234838	3.51233573793132	3.22196130771558	4.03240620105928	4.11360286853756	3.8399846108873	3.25049427622299	3.48028855647113	3.62548902380947	3.44651049826935	3.80912198917678	3.46339952737024	3.62781624372307	3.71730550649312	3.46339952737024	1.1058843089965	0.976858795730967	1.2857511917471	1.13574028545485	1.13208205098772	0.892289200290003	1.19243115869499	1.1058843089965	-1.02368940564405	1.2857511917471	1.13574028545485	1.13208205098772	-1.1207128806165	1.19243115869499	1.1058843089965	1.02368940564405	1.2857511917471	1.13574028545485	1.13208205098772	1.1207128806165	1.19243115869499
16660736	55629	PNRC2	proline rich nuclear receptor coactivator 2	protein-coding	2.234885450497	1.74837239170606	1.92156775833802	2.18120983675159	1.50130235836683	1.95219663527574	1.64428004448665	2.48471115939478	2.03698802387871	1.90145388373579	1.07349669931222	2.91948463737913	2.10516275808999	2.2428740591485	1.27162562740145	2.58282955935502	2.02150885932316	1.895622549381	1.98285581107646	2.05062300099874	2.00218233519981	2.0167394060376	1.97312277518987	2.00218233519981	0.916440860983264	0.97356347695397	1.04809332932076	1.11342196677153	0.941326254196154	0.989960542598954	0.980058953896924	-1.09117788454684	-1.02715439072216	1.04809332932076	1.11342196677153	-1.0623309352547	-1.01014127025173	-1.02034678222548	1.09117788454684	1.02715439072216	1.04809332932076	1.11342196677153	1.0623309352547	1.01014127025173	1.02034678222548
16660785	57185	NIPAL3	NIPA like domain containing 3	protein-coding	6.42651920079697	5.4561405446134	6.10891044813547	6.53102591329448	5.63066298151789	5.85388665285908	5.83045392799968	5.4551601362099	5.74235371930189	5.81307343390118	6.63505575639238	5.65798803920221	5.22542094310622	5.25439602882214	6.20363415660109	5.94838097889315	6.13064902671008	5.69254092464664	5.96211773719941	5.65795802685565	6.04638338195475	5.81003788202753	5.67524947575114	6.04638338195475	0.738101894321607	0.889748012684547	0.809913808963326	0.976313985257031	0.829562846782435	1.17800486713285	0.773174570606832	-1.35482649169883	-1.12391372134994	-1.23469928396452	-1.02426065292585	-1.20545417852141	1.17800486713285	-1.29336897256611	1.35482649169883	1.12391372134994	1.23469928396452	1.02426065292585	1.20545417852141	1.17800486713285	1.29336897256611
16660810	11123	RCAN3	RCAN family member 3	protein-coding	2.22537118171735	1.92499656293637	2.48141836489471	2.90893343915327	2.05857955247564	2.06309799358043	2.60781543965752	2.6643053840544	2.21807121622941	2.41275882404121	2.87051452013931	1.80470238561815	2.43142976782343	2.69229879558052	4.12349510825866	2.60713715337916	2.38517988717543	2.348449592442	2.32651173650702	2.96359020626045	2.35584581184122	2.64505097138373	2.65601989935122	2.35584581184122	0.974861859841887	0.960150089775512	1.5551766572157	1.53170727931096	1.0153223649334	0.818352798835408	1.23129298237097	-1.02578636132322	-1.04150383429512	1.5551766572157	1.53170727931096	1.0153223649334	-1.22196686004263	1.23129298237097	1.02578636132322	1.04150383429512	1.5551766572157	1.53170727931096	1.0153223649334	1.22196686004263	1.23129298237097
16660863	25932	CLIC4	chloride intracellular channel 4	protein-coding	8.99592027527294	8.3652187859865	9.4869161053179	9.89240302460853	8.20877630036481	8.62642355338124	8.88809450828917	8.82358900231108	8.54552973581844	9.01463721935304	10.0991859192316	9.31160260374321	8.24255955555702	8.11255759716405	9.80401913780083	8.76075191339058	9.18511454779647	8.63672084108657	9.24273886953658	8.72997205097812	9.21392670866653	8.98635546025735	8.68334644603235	9.21392670866653	0.683781024905014	1.04075055061194	0.700876997475435	1.06677151670761	0.657007603313746	1.17086216337452	0.692276239420438	-1.46245649349353	1.04075055061194	-1.42678387734511	1.06677151670761	-1.5220524008494	1.17086216337452	-1.44451007135126	1.46245649349353	1.04075055061194	1.42678387734511	1.06677151670761	1.5220524008494	1.17086216337452	1.44451007135126
16660919	55219	MACO1	macoilin 1	protein-coding	5.58815471451839	5.16733460959777	5.94736193729469	6.22423406156476	5.50746684410734	5.45464101783898	6.0002433284394	6.13203116342614	5.77481626632241	5.4338505236233	5.95368843035388	5.33305013968469	5.66373395853077	5.22095848652529	6.16893158549776	6.03131500023116	5.7317713307439	5.77359558845297	5.62385133999607	5.77123475769625	5.67781133536998	5.69754304884616	5.77241517307461	5.67781133536998	1.02941467736553	0.927924936079487	1.10755889565053	0.998364934994855	1.10937279228085	0.98641612340042	1.06777215885666	1.02941467736553	-1.07767337757409	1.10755889565053	-1.00163774282112	1.10937279228085	-1.01377093934024	1.06777215885666	1.02941467736553	1.07767337757409	1.10755889565053	1.00163774282112	1.10937279228085	1.01377093934024	1.06777215885666
16661063	51042	ZNF593	zinc finger protein 593	protein-coding	4.21426298265894	4.69830591678088	4.5274756943367	4.3673163574165	4.12166633386227	4.55231475309719	4.12340605868186	4.21511214437028	4.41333110998571	4.70711043359639	3.87495610350716	4.3634681691561	4.33263181685017	5.00752503491232	3.84543219964025	4.78081403239665	4.45184023779825	4.2531248225029	4.33971645406134	4.49160077094985	4.3957783459298	4.41565861250559	4.37236279672637	4.3957783459298	0.871326052171581	0.925225040001505	1.11101963750412	1.17974572892695	0.941744996622836	0.986314558187776	0.983900581680673	-1.14767600200606	-1.0808181326333	1.11101963750412	1.17974572892695	-1.06185857486482	-1.01387533185901	-1.0163628506976	1.14767600200606	1.0808181326333	1.11101963750412	1.17974572892695	1.06185857486482	1.01387533185901	1.0163628506976
16661255	8289	ARID1A	AT-rich interaction domain 1A	protein-coding	4.30531871579149	4.84945195891003	4.76858485710665	3.99350370682256	4.46765125780622	4.31283098847121	4.8779752305207	4.09768300344275	4.61283252943417	4.31669974953736	5.19795864893553	3.58501286352081	4.19302875687974	4.47988533825432	5.36226240893208	3.79298119157718	4.47921480965768	4.43903512006022	4.42812594785697	4.45703942391083	4.45367037875732	4.4425826858839	4.44803727198552	4.45367037875732	0.972533809481412	0.965207571749656	1.02024346950588	1.01255782801044	1.00759032351816	1.0077150115667	0.99610304085325	-1.02824188758356	-1.03604657616524	1.02024346950588	1.01255782801044	1.00759032351816	1.0077150115667	-1.00391220484922	1.02824188758356	1.03604657616524	1.02024346950588	1.01255782801044	1.00759032351816	1.0077150115667	1.00391220484922
16661284	55650	PIGV	phosphatidylinositol glycan anchor biosynthesis class V	protein-coding	3.13415130986333	3.28871810566438	3.33623571626617	3.276047458229	3.5194086065028	2.94840657698992	3.7394195796576	3.99710945029359	3.77197167275895	2.9002621765337	3.43551528474471	3.05250126164043	3.69903394252355	3.56926562051132	3.8459723403401	3.5705910784621	3.25878814750572	3.55108605336098	3.29006259891945	3.67121574545927	3.27442537321258	3.48063917218936	3.61115089941012	3.27442537321258	1.22458923491376	1.02191446835163	1.30238243415408	1.08683255972179	1.19832850286292	0.866809097951618	1.26288697380481	1.22458923491376	1.02191446835163	1.30238243415408	1.08683255972179	1.19832850286292	-1.15365655755475	1.26288697380481	1.22458923491376	1.02191446835163	1.30238243415408	1.08683255972179	1.19832850286292	1.15365655755475	1.26288697380481
16661314	2810	SFN	stratifin	protein-coding	3.22428479674175	3.26613165036595	2.96285583739844	3.8865116796947	2.63306787050033	3.25566090345316	2.0929929276682	3.26554365253873	2.50212950393881	3.16979576441003	2.86733299638805	3.0847569081105	2.96199160534226	2.9488467985437	2.65768309761618	3.22319317583679	3.33494599105021	2.81181633854011	2.90600379321185	2.94792866933473	3.12047489213103	2.92696623127329	2.87987250393742	3.12047489213103	0.695860657310768	0.74280622056657	1.02948647471777	1.09893977964614	0.936799717132154	1.1435414505757	0.846391833012142	-1.43706931767721	-1.34624613029931	1.02948647471777	1.09893977964614	-1.06746402855599	1.1435414505757	-1.18148588041215	1.43706931767721	1.34624613029931	1.02948647471777	1.09893977964614	1.06746402855599	1.1435414505757	1.18148588041215
16661342	388610	TRNP1	TMF1 regulated nuclear protein 1	protein-coding	6.65823644572759	5.86086431297934	6.30959167664828	6.88978754479745	6.23161543446779	5.91457856604527	5.62453390352646	6.01100781970302	5.81536314033977	6.31587534751091	5.89345081616226	6.60249034188627	5.69795747682664	5.64368281734334	5.02797618426077	6.23640610257596	6.42961999503816	5.94543393093563	6.1567949114748	5.65150564525167	6.29320745325648	5.90415027836324	5.79846978809365	6.29320745325648	0.714900286682281	0.827697162345341	0.704519104462849	0.815678038525025	0.863722046184812	1.30953731982594	0.709690714152041	-1.39879647361846	-1.20817135238984	-1.41940792473248	-1.22597391712088	-1.15777987191267	1.30953731982594	-1.40906451227114	1.39879647361846	1.20817135238984	1.41940792473248	1.22597391712088	1.15777987191267	1.30953731982594	1.40906451227114
16661351	23038	WDTC1	WD and tetratricopeptide repeats 1	protein-coding	6.63885793516508	7.03411070319787	6.58283149338962	6.31062990056498	6.6910795932664	7.01459403324759	6.59882030478686	6.22600752640876	6.87532151675711	6.73366848675691	5.97633849721057	6.23247927884742	6.85806216168905	7.09567303163877	6.08384736811211	6.30326511944525	6.64160750807939	6.6326253644274	6.454451944893	6.58521192022129	6.5480297264862	6.51983193255715	6.60891864232435	6.5480297264862	0.993793393504065	0.878335753782699	1.09487029941367	0.967669674618195	1.13145046097023	1.01973747973361	1.04310827352731	-1.00624536904401	-1.138516786654	1.09487029941367	-1.03341049764173	1.13145046097023	1.01973747973361	1.04310827352731	1.00624536904401	1.138516786654	1.09487029941367	1.03341049764173	1.13145046097023	1.01973747973361	1.04310827352731
16661377	84065	TMEM222	transmembrane protein 222	protein-coding	5.42052168159477	5.48143650513436	4.89639042227885	4.47703193140037	5.09940220089515	5.24259544741868	4.75006538794277	4.74511932034601	5.31012557480622	5.1603253843924	4.61750222890084	4.42156344764598	5.33924718817651	5.28922485142873	4.75701743115551	4.39173973022003	5.06884513510209	4.95929558915065	4.87737915893636	4.94430730024519	4.97311214701922	4.91084322959078	4.95180144469792	4.97311214701922	0.926877416535039	0.875715422002261	1.04748395203974	0.98966468999776	1.0584230827131	1.04410653007044	0.985337109485126	-1.07889132064337	-1.14192347750776	1.04748395203974	-1.01044324416815	1.0584230827131	1.04410653007044	-1.01488109031287	1.07889132064337	1.14192347750776	1.04748395203974	1.01044324416815	1.0584230827131	1.04410653007044	1.01488109031287
16661459	23673	STX12	syntaxin 12	protein-coding	5.2833043335184	4.98700640164513	5.56545302621636	5.7353376279146	4.96008158897256	5.22383435063107	5.62928546604592	5.6889143560438	5.46070333235123	5.54277065078569	6.14679468529169	5.59982775886076	5.2746985461223	5.23568113371392	6.33298304294039	5.74189386166073	5.39277534732362	5.37552894042334	5.68752410682234	5.64631414610933	5.54014972707298	5.66691912646584	5.51092154326634	5.54014972707298	0.988116870433302	1.22667133795391	0.971839542307732	1.206464283032	0.805526989879362	0.915880069136307	0.97994441021338	-1.0120260365168	1.22667133795391	-1.02897644772243	1.206464283032	-1.24142333225826	-1.09184601095536	-1.02046604845907	1.0120260365168	1.22667133795391	1.02897644772243	1.206464283032	1.24142333225826	1.09184601095536	1.02046604845907
16661508	27293	SMPDL3B	sphingomyelin phosphodiesterase acid like 3B	protein-coding	3.05505188170108	3.05288244374974	3.07006849163974	4.87594252337504	2.80525366097997	3.06578416617241	3.10480526886622	4.50429531195521	3.49558865844919	3.21334504075678	2.8002725676054	3.80605457601875	3.23520660934066	3.42625179702519	3.26960891401269	4.35564139448598	3.5134863351164	3.37003460199345	3.32881521070753	3.57167717871613	3.42115077291196	3.45024619471183	3.47085589035479	3.42115077291196	0.905350457523155	0.879849622869559	1.18333779873433	1.15000694735615	1.02898317393196	0.980034592385657	1.03505334040742	-1.10454464532529	-1.13655785489636	1.18333779873433	1.15000694735615	1.02898317393196	-1.02037214580941	1.03505334040742	1.10454464532529	1.13655785489636	1.18333779873433	1.15000694735615	1.02898317393196	1.02037214580941	1.03505334040742
16661567	65979	PHACTR4	phosphatase and actin regulator 4	protein-coding	5.38907830092445	5.74088983750818	5.9179333548228	5.92314478566366	5.1262607641382	5.12364286402173	5.78869998738838	5.19025108382907	5.50301841405156	5.52126911357339	6.17430891985285	4.92265985741278	5.32148607360415	5.29394043268849	6.45793154203685	5.3643761672764	5.74276156972977	5.30721367484434	5.53031407622264	5.60943355390147	5.63653782297621	5.56987381506206	5.45832361437291	5.63653782297621	0.73941289313443	0.863071810418993	1.05637310591915	1.23304023701656	0.856722330874727	1.04729219275693	0.883796296935603	-1.35242434813507	-1.15865213986601	1.05637310591915	1.23304023701656	-1.16723933059966	1.04729219275693	-1.13148245072684	1.35242434813507	1.15865213986601	1.05637310591915	1.23304023701656	1.16723933059966	1.04729219275693	1.13148245072684
16661648	10691	GMEB1	glucocorticoid modulatory element binding protein 1	protein-coding	4.1486419101518	3.39018641074055	4.14493007884632	3.60242029106753	3.47266752397301	3.63075738784489	4.25494665614409	3.21545508868024	3.80927740585332	3.5063526863851	3.93799002985189	3.33809133762575	4.00491412856955	3.92741231016312	4.04748389541424	3.47766924565714	3.82154467270155	3.64345666416056	3.64792786492901	3.86436989495101	3.73473626881528	3.75614887994001	3.75391327955579	3.73473626881528	0.883873610590257	0.88661716107673	1.16186466327499	1.16547110012744	0.996905597357104	0.985267509897888	1.01338122883054	-1.13138347838238	-1.12788252235675	1.16186466327499	1.16547110012744	-1.0031040076925	-1.01495278181216	1.01338122883054	1.13138347838238	1.12788252235675	1.16186466327499	1.16547110012744	1.0031040076925	1.01495278181216	1.01338122883054
16661687	2035	EPB41	erythrocyte membrane protein band 4.1	protein-coding	4.41854016946797	4.21626446246156	5.37086288798374	4.99226615853312	3.56488375557301	4.15267617213678	4.51461308369844	4.03480701757738	4.18145545563599	4.68361831924438	5.70078834432711	4.12776352045771	3.51106582623311	3.95169430040971	4.89948684751285	3.98937100504823	4.7494834196116	4.0667450072464	4.6734064099163	4.08790449480098	4.71144491476395	4.38065545235864	4.07732475102369	4.71144491476395	0.622981655788231	0.948633676621482	0.666417450882013	1.01477472205027	0.656714674105766	1.25770141762265	0.644333645712102	-1.60518370117134	-1.05414769119462	-1.50056094521007	1.01477472205027	-1.52273131609504	1.25770141762265	-1.55199097029121	1.60518370117134	1.05414769119462	1.50056094521007	1.01477472205027	1.52273131609504	1.25770141762265	1.55199097029121
16661817	51538	ZCCHC17	zinc finger CCHC-type containing 17	protein-coding	5.23176752450753	4.2142764522219	5.08540426370026	5.2855254346159	5.24730984268349	5.32598316912873	5.27946025310308	4.73161908442865	5.03421127853131	5.19228593680163	5.20409732826566	4.44908761150298	4.78481188686615	5.3030148496366	5.29011609843695	5.2949471934389	4.9542434187614	5.14609308733599	4.96992053877539	5.16822250709465	4.96208197876839	5.06907152293502	5.15715779721532	4.96208197876839	1.1422272185108	1.01092580694765	1.14734714859341	1.01545719034178	1.12988234216673	0.928523581693326	1.14478432126062	1.1422272185108	1.01092580694765	1.14734714859341	1.01545719034178	1.12988234216673	-1.07697857083643	1.14478432126062	1.1422272185108	1.01092580694765	1.14734714859341	1.01545719034178	1.12988234216673	1.07697857083643	1.14478432126062
16661832	347735	SERINC2	serine incorporator 2	protein-coding	5.41932755666314	5.46574641813609	5.31838008473313	5.79507620487424	5.30421782000599	5.49036803294981	5.40919307185392	6.12762666552145	5.98711186387836	5.33366193681542	5.44664781181655	5.81558644059238	6.39560050456523	5.53933045176189	5.75206143442135	5.72775568119197	5.49963256610165	5.58285139758279	5.64575201327568	5.85368701798511	5.57269228968866	5.74971951563039	5.71826920778395	5.57269228968866	1.05937901167424	1.10658896874887	1.15503374760677	1.20650644344401	0.957337404937259	0.884523742809259	1.10617291143386	1.05937901167424	1.10658896874887	1.15503374760677	1.20650644344401	-1.04456380252429	-1.13055190222931	1.10617291143386	1.05937901167424	1.10658896874887	1.15503374760677	1.20650644344401	1.04456380252429	1.13055190222931	1.10617291143386
16661862	64129	TINAGL1	tubulointerstitial nephritis antigen like 1	protein-coding	6.34727826323244	6.11782728599674	5.69598165956271	6.49457862318912	5.52820153809112	5.80859545369759	6.15045295947442	6.16764232189594	5.65234852132923	5.7949840224594	5.49747061016865	5.88632022982934	5.12468527084086	5.77025390504332	6.81716195520481	6.16377445315428	6.16391645799525	5.91372306828977	5.70778084594665	5.96896889606082	5.93584865197095	5.83837487100373	5.94134598217529	5.93584865197095	0.840783702721602	0.728936166837509	1.19846522679434	1.03903613459641	1.15343941070909	1.06989838476626	1.00381772796023	-1.18936653596284	-1.37186223635809	1.19846522679434	1.03903613459641	1.15343941070909	1.06989838476626	1.00381772796023	1.18936653596284	1.37186223635809	1.19846522679434	1.03903613459641	1.15343941070909	1.06989838476626	1.00381772796023
16661917	10657	KHDRBS1	KH RNA binding domain containing. signal transduction associated 1	protein-coding	5.2396104483046	4.68335874429271	5.77948331043355	5.14142418032355	4.88408388777009	5.00664284243281	6.04976426070499	5.09966441179359	5.5203355355272	4.92846941937089	6.09779126864121	4.48172407694414	5.27264340374094	4.52212535781585	6.09568694212483	5.15248017934256	5.2109691708386	5.26003885067537	5.25708007512086	5.26073397075605	5.23402462297973	5.25890702293845	5.26038641071571	5.23402462297973	1.03459754970029	1.03247790209665	1.00253589741984	1.00048193661822	1.00205297139952	0.982900715583504	1.01844056427322	1.03459754970029	1.03247790209665	1.00253589741984	1.00048193661822	1.00205297139952	-1.01739675650388	1.01844056427322	1.03459754970029	1.03247790209665	1.00253589741984	1.00048193661822	1.00205297139952	1.01739675650388	1.01844056427322
16661956	23633	KPNA6	karyopherin subunit alpha 6	protein-coding	6.59789584313044	6.53125124844059	6.96316332992423	6.56711173135998	6.2662372623248	6.55240296602507	6.98749313010724	5.93322120552867	6.79677622331696	6.49923584019193	7.07627864551317	5.14153008602743	6.52764685314935	6.4289632889312	7.03537671825095	6.41899199935419	6.66485553821381	6.43483864099644	6.37845519876237	6.60274471492142	6.52165536848809	6.4905999568419	6.51879167795893	6.52165536848809	0.852624905546115	0.819945349576985	1.16820180268671	1.12342676040749	1.03985577329756	1.02175932612846	0.998017009712036	-1.17284868585851	-1.21959347719443	1.16820180268671	1.12342676040749	1.03985577329756	1.02175932612846	-1.00198693035155	1.17284868585851	1.21959347719443	1.16820180268671	1.12342676040749	1.03985577329756	1.02175932612846	1.00198693035155
16662047	84734	FAM167B	family with sequence similarity 167 member B	protein-coding	2.73067363205492	2.32717706344568	2.52683859269581	2.62136087938583	2.3882761717922	2.84311309834249	2.14685818190194	2.76050415759064	3.50530637902503	2.78376231083807	2.33892482044195	2.89634972223054	3.16288175765032	2.49184998061246	2.00262291937209	2.72486454931283	2.55151254189556	2.53468790240682	2.8810858081339	2.59555480173692	2.71629917501473	2.73832030493541	2.56512135207187	2.71629917501473	0.988405785559128	1.25664161839443	0.820439577655589	1.0430923551067	0.786545480502214	0.984852018504506	0.90051497780796	-1.01173021709329	1.25664161839443	-1.21885880110453	1.0430923551067	-1.27138229738666	-1.01538097217742	-1.11047569962046	1.01173021709329	1.25664161839443	1.21885880110453	1.0430923551067	1.27138229738666	1.01538097217742	1.11047569962046
16662123	653121	ZBTB8A	zinc finger and BTB domain containing 8A	protein-coding	2.93967115783469	2.8095094734917	3.56223617769795	2.8501538874862	3.14022650974566	2.77776243827254	3.25700098859783	2.33464114855508	3.01225456888903	3.03999451071018	3.46972541403156	2.24749896435997	3.02462325790068	2.68865264684496	3.49349501513542	2.3705850216324	3.04039267412763	2.87740777129278	2.94236836449769	2.89433898537836	2.99138051931266	2.91835367493802	2.88587337833557	2.99138051931266	0.893175198987042	0.934311603458513	0.967256632147349	1.01180495826842	0.955971429318445	1.05192135223029	0.929478151916302	-1.11960117246214	-1.07030673310524	-1.03385178944698	1.01180495826842	-1.04605636667714	1.05192135223029	-1.07587251829245	1.11960117246214	1.07030673310524	1.03385178944698	1.01180495826842	1.04605636667714	1.05192135223029	1.07587251829245
16662134	5928	RBBP4	RB binding protein 4. chromatin remodeling factor	protein-coding	5.54438909807442	5.42538758571513	5.94463729455379	5.7782545601263	5.20824781242195	5.48269155685698	5.98615264822969	5.38888249174291	5.55214126113163	5.40041822234484	5.88745353182208	4.86199600064356	5.46897149558182	5.2066950557234	6.00147280967587	5.48670287934769	5.67316713461741	5.51649362731288	5.42550225398553	5.5409605600822	5.54933469430147	5.48323140703386	5.52872709369754	5.54933469430147	0.897091155140272	0.842258576643218	1.08331913273514	1.01710380886008	1.06510183454063	1.04688522923728	0.985817433489042	-1.1147139220692	-1.18728384338389	1.08331913273514	1.01710380886008	1.06510183454063	1.04688522923728	-1.01438660550033	1.1147139220692	1.18728384338389	1.08331913273514	1.01710380886008	1.06510183454063	1.04688522923728	1.01438660550033
16662193	3208	HPCA	hippocalcin	protein-coding	5.44754211482385	5.46364943005029	5.14998529443684	5.10279921185748	5.45701036037152	5.8342590171704	4.75187211469271	5.50721552137106	5.03198347961156	5.38949330902692	4.19490559826977	5.52745464321858	5.25184933837632	5.42652397016512	4.6015320995587	4.81238578170791	5.29099401279211	5.38758925340142	5.03595925753171	5.02307279745201	5.16347663516191	5.02951602749186	5.20533102542672	5.16347663516191	1.06924706016422	0.837966947373026	0.991107560236599	0.776729165514128	1.27600147418254	1.09730197568821	1.02943617824978	1.06924706016422	-1.19336449144556	-1.00897222473137	-1.28745004616646	1.27600147418254	1.09730197568821	1.02943617824978	1.06924706016422	1.19336449144556	1.00897222473137	1.28745004616646	1.27600147418254	1.09730197568821	1.02943617824978
16662338	79830	ZMYM1	zinc finger MYM-type containing 1	protein-coding	2.39102967445137	2.36349892473045	2.86613364272749	2.72902934428237	2.58685744354717	2.65288182577749	2.6760089095543	2.56811852471037	2.60416742644315	2.49871143063707	3.60357689212911	2.08050583736472	2.64978627940108	2.39215798082534	3.6507757399209	2.47943601201142	2.58742289654792	2.62096667589733	2.69674039664351	2.79303900303968	2.64208164659572	2.7448896998416	2.70700283946851	2.64208164659572	1.02352318249881	1.07871780363507	1.06902723362694	1.12667571111461	0.948833123037123	0.931218707771241	1.04602779902819	1.02352318249881	1.07871780363507	1.06902723362694	1.12667571111461	-1.05392610746882	-1.07386158767512	1.04602779902819	1.02352318249881	1.07871780363507	1.06902723362694	1.12667571111461	1.05392610746882	1.07386158767512	1.04602779902819
16662359	9202	ZMYM4	zinc finger MYM-type containing 4	protein-coding	5.85853988118528	5.74461958566282	6.37310861063742	6.26105199499359	5.33519395447756	6.09611990211711	6.52570692521842	6.00148204015306	5.78750033821783	5.78281812898077	7.30426514340064	5.53329689512027	5.44319625249435	5.17316783875549	6.88666785593709	6.05348979492874	6.05933001811978	5.98962570549154	6.10197012642988	5.88913043552892	6.08065007227483	5.9955502809794	5.93937807051023	6.08065007227483	0.952833265849	1.02999698067517	0.862837215789248	0.932712740969661	0.925083552404603	1.06076111173519	0.9067193624361	-1.04950156112463	1.02999698067517	-1.15896716286778	-1.07214146014601	-1.08098343917224	1.06076111173519	-1.10287707688659	1.04950156112463	1.02999698067517	1.15896716286778	1.07214146014601	1.08098343917224	1.06076111173519	1.10287707688659
16662430	192670	AGO4	argonaute RISC component 4	protein-coding	3.95978282113216	4.02818149382452	4.15485308747738	4.25131058391788	4.11539712629678	4.26851139078394	4.42141741055148	4.45333039426923	4.0809311867784	4.29806697784615	4.49300105904696	3.62446477901397	4.21794080691278	4.22069747860194	5.14584960363193	4.32488008863557	4.09853199658798	4.31466408047535	4.12411600067137	4.47734199444555	4.11132399862968	4.30072899755846	4.39600303746045	4.11132399862968	1.16161507706958	1.01789165205482	1.27741384650307	1.1193629595915	1.14119717430104	0.876967328516013	1.21813923003711	1.16161507706958	1.01789165205482	1.27741384650307	1.1193629595915	1.14119717430104	-1.14029333531978	1.21813923003711	1.16161507706958	1.01789165205482	1.27741384650307	1.1193629595915	1.14119717430104	1.14029333531978	1.21813923003711
16662453	26523	AGO1	argonaute RISC component 1	protein-coding	4.90589030447623	4.54967465926659	5.08551628729879	4.33352485360134	4.4724815971099	4.68047340969797	5.13582477323065	4.62683328307647	4.88303323706469	4.01452507204486	4.88966128662184	3.8326302675038	4.57691449961233	4.0891911436257	5.38924482130094	4.36391168567228	4.71865152616073	4.72890326577875	4.4049624658088	4.60481553755281	4.56180699598476	4.5048890016808	4.66685940166578	4.56180699598476	1.00713127168586	0.804581761301395	1.14858137417494	0.917584083636622	1.251745093074	1.04024113543713	1.07553345833939	1.00713127168586	-1.2428817655306	1.14858137417494	-1.08981838049843	1.251745093074	1.04024113543713	1.07553345833939	1.00713127168586	1.2428817655306	1.14858137417494	1.08981838049843	1.251745093074	1.04024113543713	1.07553345833939
16662475	192669	AGO3	argonaute RISC catalytic component 3	protein-coding	2.61199287062721	3.22033494682155	3.00554828507849	2.93958828746394	2.66461270009499	3.07554545189304	3.7802973172636	2.70793606821935	2.93292570991266	3.08733540075134	4.37641242337417	3.09168397585792	2.97614233693109	3.35000118809387	4.87589802952509	2.81163627943387	2.9443660974978	3.05709788436774	3.37208937747402	3.50341945849598	3.15822773748591	3.437754417985	3.28025867143186	3.15822773748591	1.08127372392806	1.34510918147272	1.09530304169122	1.36256171334825	0.803855730688126	0.823861265401487	1.08826577577318	1.08127372392806	1.34510918147272	1.09530304169122	1.36256171334825	-1.24400431796881	-1.21379659658192	1.08826577577318	1.08127372392806	1.34510918147272	1.09530304169122	1.36256171334825	1.24400431796881	1.21379659658192	1.08826577577318
16662566	9967	THRAP3	thyroid hormone receptor associated protein 3	protein-coding	6.84498207784273	6.45153246327183	7.32460481055428	7.11308264465103	6.14389810395784	6.59712128182966	7.10289248251325	6.43823503841848	6.69603455044133	6.68296157542159	7.67233830468709	6.18110908732756	6.53648273382912	5.96228517027727	7.53737649314776	6.69854255389743	6.93355049907997	6.57053672667981	6.80811087946939	6.6836717377879	6.87083068927468	6.74589130862864	6.62710423223385	6.87083068927468	0.777538613230002	0.916724655299657	0.917360604581041	1.08157597540596	0.848170286175888	1.09046191252755	0.844561005681519	-1.28610976096205	-1.09084008400878	-1.09008387215047	1.08157597540596	-1.17900852729546	1.09046191252755	-1.18404708869201	1.28610976096205	1.09084008400878	1.09008387215047	1.08157597540596	1.17900852729546	1.09046191252755	1.18404708869201
16662584	79729	SH3D21	SH3 domain containing 21	protein-coding	2.91482711438882	2.90331744178174	3.16991585965546	2.79731938244304	3.52389010748492	2.84102767120407	3.31518954692197	2.71371230219441	3.186002876221	3.14431285782808	3.64884086452335	2.662981238101	3.48248734876779	3.31080039109266	3.94093005924761	3.05746204661466	2.94634494956727	3.09845490695134	3.16053445916836	3.44791996143068	3.05343970436781	3.30422721029952	3.27318743419101	3.05343970436781	1.1111934168683	1.16005202666468	1.22042657665528	1.27408811297177	0.957882397794818	0.840437530879209	1.16452993853763	1.1111934168683	1.16005202666468	1.22042657665528	1.27408811297177	-1.04396949176866	-1.18985642984538	1.16452993853763	1.1111934168683	1.16005202666468	1.22042657665528	1.27408811297177	1.04396949176866	1.18985642984538	1.16452993853763
16662623	80149	ZC3H12A	zinc finger CCCH-type containing 12A	protein-coding	4.90886178431262	4.75242486780031	5.06797622989327	4.96310225003646	5.51691441511633	5.26620088549981	5.24773675434446	5.53617932792698	5.3136370206474	5.46036637906384	5.20844607222798	4.59603264476413	5.46243634709664	6.110097716511	5.47704825032095	5.06029613043519	4.92309128301066	5.3917578457219	5.14462052917584	5.52746961109095	5.03385590609325	5.33604507013339	5.45961372840642	5.03385590609325	1.38382984678925	1.16596885009956	1.30391432767371	1.09863470049695	1.18684975732507	0.811020808756161	1.34327791774116	1.38382984678925	1.16596885009956	1.30391432767371	1.09863470049695	1.18684975732507	-1.23301398583554	1.34327791774116	1.38382984678925	1.16596885009956	1.30391432767371	1.09863470049695	1.18684975732507	1.23301398583554	1.34327791774116
16662692	51118	UTP11	UTP11 small subunit processome component	protein-coding	5.41801538822184	4.65126227801015	5.64672697850254	5.59288725335445	4.77169388171067	4.89427056821232	5.45538144617035	4.94280634752303	5.08855331264507	5.14942128354722	6.09377151457201	4.71917187446274	4.8924743697903	4.59221791639272	6.30359102674363	5.10196543582027	5.32722297452224	5.0160380609041	5.26272949630676	5.22256218718673	5.2949762354145	5.24264584174675	5.11930012404541	5.2949762354145	0.805979520580632	0.95628100332464	0.972542155309327	1.15390473865231	0.842827074655395	1.03693854461858	0.885352506113055	-1.24072631433562	-1.04571772995946	-1.02823306377083	1.15390473865231	-1.18648300472415	1.03693854461858	-1.12949361197415	1.24072631433562	1.04571772995946	1.02823306377083	1.15390473865231	1.18648300472415	1.03693854461858	1.12949361197415
16662737	79647	AKIRIN1	akirin 1	protein-coding	4.99042710998746	4.84874846961089	5.83219057331671	5.68787028107709	4.9569457730869	5.1637917827989	5.28567029651889	5.53212736767992	4.95165714992587	5.23191227555753	5.98764885652626	5.13495284934334	4.67247968686654	4.7226477335075	6.27836003501416	5.48109561827274	5.33980910849804	5.23463380502115	5.32654278283825	5.28864576841523	5.33317594566814	5.30759427562674	5.26163978671819	5.33317594566814	0.929691967845794	0.99084663323757	0.974073799503727	1.03814787923744	0.938280392403459	1.01789000527579	0.951624183954805	-1.07562508291549	-1.00923792487695	-1.0266162589626	1.03814787923744	-1.0657794920327	1.01789000527579	-1.05083500068709	1.07562508291549	1.00923792487695	1.0266162589626	1.03814787923744	1.0657794920327	1.01789000527579	1.05083500068709
16662744	4725	NDUFS5	NADH:ubiquinone oxidoreductase subunit S5	protein-coding	6.81513289579565	6.81695632908983	7.04040258918837	7.40047195811898	6.54768607443662	6.70731765010187	6.85653594016866	7.24206537027064	6.06281867331986	6.91493323670762	7.09680037074008	7.07318799139621	6.208345849508	6.82889949286289	7.25302317571239	7.37383833035795	7.01824094304821	6.83840125874445	6.78693506804094	6.91602671211031	6.90258800554458	6.85148089007563	6.87721398542738	6.90258800554458	0.882801089792212	0.851863466902876	1.09360492415607	1.05527971463302	1.03631758385157	1.03605968480538	0.982565834357734	-1.13275800354457	-1.17389703732184	1.09360492415607	1.05527971463302	1.03631758385157	1.03605968480538	-1.01774350891578	1.13275800354457	1.17389703732184	1.09360492415607	1.05527971463302	1.03631758385157	1.03605968480538	1.01774350891578
16662755	23499	MACF1	microtubule actin crosslinking factor 1	protein-coding	5.15922623954886	5.37371911244643	5.79907609930891	5.19496993690058	5.17643709718737	5.51131821453415	6.51266162050416	5.26070683852946	5.61962020657807	5.12980446120496	6.86048605337442	4.47875678171189	5.73967341036145	4.70927596669967	7.67859184871165	5.18002546519667	5.3817478470512	5.61528094268879	5.52216687571734	5.82689167274236	5.45195736138427	5.67452927422985	5.72108630771557	5.45195736138427	1.1757106894155	1.10222520909014	1.2351829958798	1.15798031620776	1.06667011398334	0.857036223176241	1.2050800187706	1.1757106894155	1.10222520909014	1.2351829958798	1.15798031620776	1.06667011398334	-1.16681182540211	1.2050800187706	1.1757106894155	1.10222520909014	1.2351829958798	1.15798031620776	1.06667011398334	1.16681182540211	1.2050800187706
16662885	643314	KIAA0754	KIAA0754	protein-coding	3.1406296483818	3.04970649809335	3.50603382116173	3.14240336059119	3.00532170781033	3.03317927935386	3.54062673321642	3.18970518712849	2.86526022874025	2.5778128972078	4.37884718799797	2.86804818195084	2.97952003678961	2.70543301202841	4.73193085173371	3.11901614185708	3.20969333205702	3.19220822687727	3.17249212397421	3.3839750106022	3.19109272801562	3.27823356728821	3.28809161873974	3.19109272801562	0.987953397017753	0.974543704906291	1.15787770712744	1.14216159784316	1.01375996996743	0.94138655969206	1.06954626551995	-1.01219349315323	-1.02612124522025	1.15787770712744	1.14216159784316	1.01375996996743	-1.06226288202703	1.06954626551995	1.01219349315323	1.02612124522025	1.15787770712744	1.14216159784316	1.01375996996743	1.06226288202703	1.06954626551995
16662890	353500	BMP8A	bone morphogenetic protein 8a	protein-coding	4.90626822128107	4.88339136012374	4.60272586847356	4.54725531378729	4.55111703739002	5.25658533508546	4.31706420291687	4.26406106462796	5.26163195644072	5.06308715822904	4.65756108549675	4.48709093964665	5.33323548861696	5.07224188085513	4.46385345308579	4.90689732141986	4.73491019091642	4.59720691000508	4.86734278495329	4.94405703599443	4.80112648793485	4.90569991047386	4.77063197299976	4.80112648793485	0.90896504406552	1.09614039633854	1.05461341323023	1.27178088124453	0.829241443068567	0.930079908884418	0.979084637622766	-1.10015231776935	1.09614039633854	1.05461341323023	1.27178088124453	-1.20592139763245	-1.07517643424794	-1.02136215968827	1.10015231776935	1.09614039633854	1.05461341323023	1.27178088124453	1.20592139763245	1.07517643424794	1.02136215968827
16662908	10450	PPIE	peptidylprolyl isomerase E	protein-coding	4.39821709555931	4.48289413825859	4.53498291793453	4.7247544651003	3.48384612256058	4.40277211991007	4.23039478239276	4.43698246370929	4.06606088140637	4.50483060324154	3.99309125201353	3.99167060230259	3.36493258632981	4.66178547429992	4.37397954814917	4.24505510933895	4.53521215421318	4.13849887214318	4.13891333474101	4.16143817952946	4.3370627444771	4.15017575713524	4.14996852583632	4.3370627444771	0.759586788457798	0.759805036618625	1.01573555285887	1.01602739892527	0.999712757680841	1.13830485714821	0.878373102114628	-1.31650525679931	-1.31612710077617	1.01573555285887	1.01602739892527	-1.00028732485102	1.13830485714821	-1.13846837703996	1.31650525679931	1.31612710077617	1.01573555285887	1.01602739892527	1.00028732485102	1.13830485714821	1.13846837703996
16662945	84879	MFSD2A	major facilitator superfamily domain containing 2A	protein-coding	3.84078684501701	3.06799221325513	4.17900884577679	4.57246014174457	3.94749127705747	3.97617754242052	4.04622559753398	4.28098195926266	4.20971549231775	4.46579583004916	4.08600441340975	4.55567465509474	4.25250007475556	4.50390552737612	3.21932985934317	4.70169575933341	3.91506201144837	4.06271909406866	4.32929759771785	4.16935780520207	4.12217980458311	4.24932770145996	4.11603844963536	4.12217980458311	1.10776900850006	1.33259241428135	0.895062423473554	1.0767167041838	0.831288694598689	0.915639815428988	0.995752184731203	1.10776900850006	1.33259241428135	-1.11724051169437	1.0767167041838	-1.20295152153219	-1.0921324992093	-1.00426593617763	1.10776900850006	1.33259241428135	1.11724051169437	1.0767167041838	1.20295152153219	1.0921324992093	1.00426593617763
16662993	6018	RLF	RLF zinc finger	protein-coding	3.8667563172322	3.25898099377252	4.12011054613843	4.04088616951171	2.97510797058294	3.35530838502949	4.4999873685068	4.00809550796328	3.68535239523737	3.59037690742101	5.51134859451466	3.11039617591261	4.08280505065063	3.41900751240773	5.57909225348144	3.84644669588546	3.82168350666371	3.70962480802063	3.97436851827141	4.23183787810632	3.89802601246756	4.10310319818886	3.97073134306347	3.89802601246756	0.925266781128486	1.11163642375302	1.19538004110134	1.43615659939173	0.832346585050421	0.867492274149874	1.05168695097689	-1.08076937419105	1.11163642375302	1.19538004110134	1.43615659939173	-1.20142260202752	-1.15274801839588	1.05168695097689	1.08076937419105	1.11163642375302	1.19538004110134	1.43615659939173	1.20142260202752	1.15274801839588	1.05168695097689
16663014	10269	ZMPSTE24	zinc metallopeptidase STE24	protein-coding	5.73903750433633	5.10733907600316	6.55563243577233	6.59547444299419	5.15689083630786	5.66965922625837	6.69959483914926	5.33986057928126	5.67274980320285	5.55895575925421	7.46732541939275	5.26650207721033	5.14883396885298	4.78848336986664	7.22586637337639	5.91344706574701	5.9993708647765	5.71650137024919	5.99138326476504	5.76915769446076	5.99537706477077	5.8802704796129	5.74282953235497	5.99537706477077	0.821954537528805	0.994478716198042	0.857241993437579	1.03717283399628	0.826517977851946	1.0830550578133	0.839412858053923	-1.21661229951536	-1.00555193762524	-1.16653174675911	1.03717283399628	-1.20989503773278	1.0830550578133	-1.19130888978563	1.21661229951536	1.00555193762524	1.16653174675911	1.03717283399628	1.20989503773278	1.0830550578133	1.19130888978563
16663051	65243	ZFP69B	ZFP69 zinc finger protein B	protein-coding	3.07660935620275	2.79388646679197	2.82301743418383	2.31795925053581	3.11272502575014	3.49324953671166	1.6016015985136	2.1748369508302	2.71236524706712	1.90527829525672	2.53064054959436	2.8007406732582	2.85446252844464	2.47679806416799	2.91218014964222	2.07950017365658	2.75286812692859	2.5956032779514	2.4872561912941	2.58073522897786	2.62006215911134	2.53399571013598	2.58816925346463	2.62006215911134	0.896723524654176	0.831845822932502	1.06693999263897	0.9897471760191	1.07799245957978	1.06147209808226	0.978136079895697	-1.11517092225907	-1.20214584533791	1.06693999263897	-1.01035903332621	1.07799245957978	1.06147209808226	-1.02235263635979	1.11517092225907	1.20214584533791	1.06693999263897	1.01035903332621	1.07799245957978	1.06147209808226	1.02235263635979
16663133	9132	KCNQ4	potassium voltage-gated channel subfamily Q member 4	protein-coding	3.53852458649112	3.56393407305786	3.13931952187522	2.7807028527033	3.78036941932868	3.56326657664528	3.29870942887436	3.62901879464642	3.24387095868874	3.67123933266543	2.78310784359132	3.77994855807774	3.26064043294562	3.25911328890876	2.81086182352987	3.04962050200946	3.25562025853188	3.56784105487369	3.36954167325581	3.09505901184843	3.31258096589384	3.23230034255212	3.33145003336106	3.31258096589384	1.24161749954374	1.08216569609671	0.826746729592733	0.72057372778184	1.14734509144224	1.05722366460313	1.01316494567908	1.24161749954374	1.08216569609671	-1.20956027306284	-1.38778304210219	1.14734509144224	1.05722366460313	1.01316494567908	1.24161749954374	1.08216569609671	1.20956027306284	1.38778304210219	1.14734509144224	1.05722366460313	1.01316494567908
16663155	1503	CTPS1	CTP synthase 1	protein-coding	3.9437326155752	3.53631414939076	3.71111209102705	3.98201978605183	3.4007570259113	3.85421394655704	4.45364265522962	4.36045901287987	3.92854403068269	3.46430147971193	3.92193795124674	3.79356137514058	3.88516941756183	3.61553609849025	5.18135900594324	4.17584050584298	3.79329466051121	4.01726816014446	3.77708620919549	4.21447625695957	3.78519043485335	3.99578123307753	4.11587220855202	3.78519043485335	1.16794594082062	0.98882803282592	1.35415233888036	1.14647754369596	1.18114161618458	0.864183267040535	1.25760754110655	1.16794594082062	-1.01129819018394	1.35415233888036	1.14647754369596	1.18114161618458	-1.15716195642688	1.25760754110655	1.16794594082062	1.01129819018394	1.35415233888036	1.14647754369596	1.18114161618458	1.15716195642688	1.25760754110655
16663199	100132074	FOXO6	forkhead box O6	protein-coding	3.09613240173769	3.95740259890305	3.37529144436608	3.27863519892681	2.89263884244284	3.5005244604113	2.93789797328967	3.37802378916599	3.38955442756723	3.72475924703273	3.22864479188094	3.94706581671264	3.32137235975258	3.10851436664098	3.01001616079622	3.45984427022133	3.42686541098341	3.17727126632745	3.57250607079838	3.22493678935278	3.4996857408909	3.39872143007558	3.20110402784012	3.4996857408909	0.841133007397644	1.10622178588016	0.785907115277464	1.03359107888054	0.760365613960858	1.07249008538262	0.813051299370797	-1.18887261729732	1.10622178588016	-1.27241499734603	1.03359107888054	-1.31515678989066	1.07249008538262	-1.22993469264963	1.18887261729732	1.10622178588016	1.27241499734603	1.03359107888054	1.31515678989066	1.07249008538262	1.22993469264963
16663332	79078	C1orf50	chromosome 1 open reading frame 50	protein-coding	4.2363456956459	4.10688307224049	4.65843554377306	4.42107845993251	4.14349341070466	4.68903789958119	4.69388178073252	4.17760095127592	4.26528834405993	4.34120980764336	4.83769585065788	3.4444378451265	4.21867363152587	3.83052795907878	4.33907986909404	4.25290810236276	4.35568569289799	4.42600351057357	4.22215796187192	4.16029739051536	4.28892182738496	4.19122767619364	4.29315045054447	4.28892182738496	1.04994795583015	0.911599645682409	0.958027801934779	0.831791518758782	1.15176433075967	1.07006182315632	1.00293535797173	1.04994795583015	-1.09697278266428	-1.04381104387624	-1.20222432838967	1.15176433075967	1.07006182315632	1.00293535797173	1.04994795583015	1.09697278266428	1.04381104387624	1.20222432838967	1.15176433075967	1.07006182315632	1.00293535797173
16663358	114625	ERMAP	erythroblast membrane associated protein (Scianna blood group)	protein-coding	3.61005671050485	3.64139755437422	4.01868220612034	3.43755548564664	3.93342630481204	3.38276817175131	4.04519337090233	3.26145668671597	3.9607688489812	3.61579304530181	4.12273582406823	2.92965064247498	4.3012739594223	3.76636252707889	4.12438041089935	3.9356723614516	3.67692298916151	3.65571113354541	3.65723709020656	4.03192231471303	3.66708003968403	3.84457970245979	3.84381672412922	3.66708003968403	0.98540462248039	0.986447448731626	1.29655663361133	1.29792874336493	0.998942846623429	0.884234136779694	1.13032424554559	-1.01481155779732	-1.01373874633241	1.29655663361133	1.29792874336493	-1.00105827213253	-1.13092218271726	1.13032424554559	1.01481155779732	1.01373874633241	1.29655663361133	1.29792874336493	1.00105827213253	1.13092218271726	1.13032424554559
16663514	991	CDC20	cell division cycle 20	protein-coding	5.13020250275262	4.00624572037643	3.42334679981492	4.07855465634267	4.2426731020309	3.89918760797379	2.5084526727881	3.3445616408521	3.04996990588288	3.37725197592236	3.19104687577561	3.43368425082692	3.15696888836199	3.14026934605735	2.505776492895	2.87651571757562	4.15958741982166	3.49871875591122	3.26298825210194	2.91988261122249	3.7112878359618	3.09143543166221	3.20930068356685	3.7112878359618	0.632497348104165	0.537151454965279	0.788342445821191	0.669503663616943	1.17750281090656	1.53671795847966	0.70613349048169	-1.58103429681939	-1.86167232864451	-1.26848428027788	-1.49364380561799	1.17750281090656	1.53671795847966	-1.41616282683016	1.58103429681939	1.86167232864451	1.26848428027788	1.49364380561799	1.17750281090656	1.53671795847966	1.41616282683016
16663958	11004	KIF2C	kinesin family member 2C	protein-coding	4.46625470522146	3.33553979146697	2.76760170040436	3.58464922732842	3.55744266577346	3.26680607376969	2.77158408348709	2.78078234720024	2.6976793196096	2.91849347569026	3.09570550087356	2.53685124064802	3.03166985780481	2.59814271170724	2.41455980822404	2.96188428283684	3.5385113561053	3.09415379255762	2.81218238420536	2.75156416514323	3.17534687015533	2.7818732746743	2.92285897885042	3.17534687015533	0.734911502093503	0.604439994200476	0.958853146595256	0.788624465280726	1.21585518685872	1.31355225625821	0.839447560155726	-1.36070805416891	-1.6544239454617	-1.04291257065887	-1.26803065847574	1.21585518685872	1.31355225625821	-1.19125964201324	1.36070805416891	1.6544239454617	1.04291257065887	1.26803065847574	1.21585518685872	1.31355225625821	1.19125964201324
16664028	149478	BTBD19	BTB domain containing 19	protein-coding	3.7941340866056	3.76529733811675	3.88774577647856	3.82049613811826	3.87992682260436	4.27418144270102	4.34082517141073	3.89354240467946	3.98477352744468	3.97338526566596	3.82829249501504	4.10657752165563	3.97522676339097	3.66421494008139	4.88200252164256	3.53204307950212	3.81691833482979	4.09711896034889	3.97325720244533	4.01337182615426	3.89508776863756	3.99331451429979	4.05524539325158	3.89508776863756	1.21436374573485	1.11445538908041	1.02819551467627	0.943603624847901	1.08964769485916	0.93418051195308	1.11740921624535	1.21436374573485	1.11445538908041	1.02819551467627	-1.05976701834013	1.08964769485916	-1.07045692690518	1.11740921624535	1.21436374573485	1.11445538908041	1.02819551467627	1.05976701834013	1.08964769485916	1.07045692690518	1.11740921624535
16664048	7389	UROD	uroporphyrinogen decarboxylase	protein-coding	6.05550545659562	6.05855864326475	6.02472342303279	6.28144878206615	5.78215856809238	6.0047722901901	5.50806688829591	6.38097850232751	5.8708040822544	6.04388249069433	5.39904520076705	6.16156023757761	5.89712367256144	6.00002444934438	5.32807185332494	6.47775526883573	6.10505907623983	5.91899406222647	5.86882300282335	5.92574381101662	5.98694103953159	5.89728340691999	5.92236893662155	5.98694103953159	0.878999948519395	0.84895731711879	1.04024316436646	1.00468953093712	1.03538768180074	1.06411762568009	0.956228888878478	-1.13765649438822	-1.17791552041017	1.04024316436646	1.00468953093712	1.03538768180074	1.06411762568009	-1.04577472154482	1.13765649438822	1.17791552041017	1.04024316436646	1.00468953093712	1.03538768180074	1.06411762568009	1.04577472154482
16664118	4678	NASP	nuclear autoantigenic sperm protein	protein-coding	2.48463099545493	2.42054397739046	2.70951341503649	2.80446626317329	2.49781941074503	2.6917170897468	2.75638466239441	2.75409184351408	2.07627919004687	2.50070479057249	3.43376888891159	2.74191336484464	2.14310914818736	2.06205546653917	2.90593435977189	2.52089067384733	2.60478866276379	2.67500325160008	2.6881665585939	2.40799741208644	2.64647761067884	2.54808198534017	2.54150033184326	2.64647761067884	1.0498728318239	1.05949581995171	0.823494462296447	0.831042497823976	0.990917389246286	1.07058224029129	0.929819586329772	1.0498728318239	1.05949581995171	-1.2143372491071	-1.20330789654973	-1.00916586069866	1.07058224029129	-1.07547745251017	1.0498728318239	1.05949581995171	1.2143372491071	1.20330789654973	1.00916586069866	1.07058224029129	1.07547745251017
16664150	51249	TMEM69	transmembrane protein 69	protein-coding	4.93821728193838	4.55648888216838	5.3266715125519	5.12587108612981	4.41817761066858	5.05039761280319	5.11593705213624	4.58951456828457	4.49162540292026	4.80382154647608	5.91405072431353	4.40105056366911	4.80242210279952	4.74021830659351	5.68368662796252	4.81126098154755	4.98681219069712	4.79350671097315	4.90263705934474	5.00939700472578	4.94472462502093	4.95601703203526	4.90145185784946	4.94472462502093	0.87459955548104	0.943323732175905	1.07680718791087	1.16142041116775	0.92714677437793	0.992203253460359	0.97045097139713	-1.14338041190747	-1.06008146078692	1.07680718791087	1.16142041116775	-1.07857787745738	-1.00785801347904	-1.03044875987947	1.14338041190747	1.06008146078692	1.07680718791087	1.16142041116775	1.07857787745738	1.00785801347904	1.03044875987947
16664445	51727	CMPK1	cytidine/uridine monophosphate kinase 1	protein-coding	4.69643065886799	4.42365184406291	5.90851556957149	5.57964262413456	4.77127577258744	4.91213038493348	6.25374896985	5.02840885082344	4.95572625030001	4.93578411452891	6.81870414482926	4.26270135070889	4.88511172953179	4.15253770993002	7.12208355108256	4.82139423918828	5.15206017415924	5.24139099454859	5.24322896509177	5.24528180743316	5.1976445696255	5.24425538626247	5.24333640099088	5.1976445696255	1.06387659951066	1.06523282510424	1.00142393471475	1.00270054590341	0.998726827073277	0.968208176813719	1.03217803228557	1.06387659951066	1.06523282510424	1.00142393471475	1.00270054590341	-1.00127479596243	-1.03283573093847	1.03217803228557	1.06387659951066	1.06523282510424	1.00142393471475	1.00270054590341	1.00127479596243	1.03283573093847	1.03217803228557
16664460	2306	FOXD2	forkhead box D2	protein-coding	2.85832543476057	2.76069871468356	2.51012562158029	2.56130038938005	2.79397138196886	2.88949772297071	2.39172963224948	2.76069871468356	2.50933693725064	2.62884650433881	2.13945997789092	3.26714680986194	2.76524648252057	3.01105211630147	2.11548297832504	3.25753519965703	2.67261254010112	2.70897436296815	2.63619755733558	2.78732919420103	2.65440504871835	2.7117633757683	2.74815177858459	2.65440504871835	1.02552440357035	0.975074946596821	1.11044014969882	1.05581336328704	1.05173905569988	0.961022206406011	1.0671379818095	1.02552440357035	-1.02556219241421	1.11044014969882	1.05581336328704	1.05173905569988	-1.04055868151034	1.0671379818095	1.02552440357035	1.02556219241421	1.11044014969882	1.05581336328704	1.05173905569988	1.04055868151034	1.0671379818095
16664599	26994	RNF11	ring finger protein 11	protein-coding	5.79972768750939	5.74521949987013	6.40520449248342	6.07625497107718	5.52163226186787	6.5291820821449	6.51620256093539	5.95169677671123	5.30134105997046	5.67587948781241	6.70085444212227	5.38354441695094	5.53711725754245	5.6282244450173	6.76097101825932	5.67079816289458	6.00660166273503	6.12967842041485	5.76540485171402	5.89927772092841	5.88600325722452	5.83234128632122	6.01447807067163	5.88600325722452	1.08905495627688	0.846043172360257	1.09723524457003	0.85239811066569	1.28723331368383	1.03789605894115	1.09313744849432	1.08905495627688	-1.18197277948623	1.09723524457003	-1.17316074201413	1.28723331368383	1.03789605894115	1.09313744849432	1.08905495627688	1.18197277948623	1.09723524457003	1.17316074201413	1.28723331368383	1.03789605894115	1.09313744849432
16664624	114883	OSBPL9	oxysterol binding protein like 9	protein-coding	4.60306774812563	4.7483145700377	5.02379781882963	4.88687847662993	4.40038236115034	4.52747315718161	5.01418567282925	4.52005099352956	4.6359539047627	4.74223133176328	5.43614291371605	4.37080184645088	4.51838602123276	4.55349877942817	5.42981554493512	4.81558736490935	4.81551465340572	4.61552304617269	4.79628249917323	4.82932192762635	4.80589857628947	4.81280221339979	4.72242248689952	4.80589857628947	0.870555627671517	0.986757746962066	1.02316543217824	1.15973797025022	0.882238452499309	0.995226194405408	0.943780920034798	-1.14869167255252	-1.01341996359157	1.02316543217824	1.15973797025022	-1.13348040676201	-1.00479670412759	-1.05956793443454	1.14869167255252	1.01341996359157	1.02316543217824	1.15973797025022	1.13348040676201	1.00479670412759	1.05956793443454
16664708	9372	ZFYVE9	zinc finger FYVE-type containing 9	protein-coding	4.31028865989356	3.78637896913416	4.96621074506977	4.93832809413159	3.8210525850076	4.08855153026241	4.9812949936645	4.07489607553586	3.9259000683346	4.1318434219418	5.59949347457721	3.34943404955472	3.61063590207191	3.2648425886947	5.2137108766457	3.84910053626373	4.50030161705727	4.24144879611759	4.25166775360208	3.98457247591901	4.37598468532968	4.11812011476055	4.1130106360183	4.37598468532968	0.835752215298384	0.841693065530696	0.830990979926043	0.836897985454446	0.992941785461228	1.19570754741721	0.833368197357066	-1.19652689121856	-1.18808154771893	-1.20338249650917	-1.1948887646766	-1.00710838705966	1.19570754741721	-1.19994979790612	1.19652689121856	1.18808154771893	1.20338249650917	1.1948887646766	1.00710838705966	1.19570754741721	1.19994979790612
16664748	2882	GPX7	glutathione peroxidase 7	protein-coding	4.65391885519456	3.89337638329297	5.18809314738853	4.08269904564825	4.96733794179929	4.00245343355267	4.88406439427457	3.85068543694261	4.80257253586897	4.4337364426199	4.53684875464651	4.40807770932527	4.90398930567159	4.77357394797316	4.92707508435914	4.77361411606289	4.45452185788108	4.42613530164228	4.54530886061516	4.84456311351669	4.49991535924812	4.69493598706593	4.63534920757949	4.49991535924812	0.98051624890515	1.06495096407214	1.23050818386159	1.33647033199633	0.920714926775473	0.873560405561349	1.09842308273591	-1.01987091097838	1.06495096407214	1.23050818386159	1.33647033199633	-1.08611250987556	-1.14474052811196	1.09842308273591	1.01987091097838	1.06495096407214	1.23050818386159	1.33647033199633	1.08611250987556	1.14474052811196	1.09842308273591
16664765	79699	ZYG11B	zyg-11 family member B. cell cycle regulator	protein-coding	5.2964489867596	5.02664362974449	5.59924392461009	5.45594779188752	4.74149136863075	5.29971140151266	5.45280825153513	5.03115260857985	5.31611329944737	5.20911968283301	6.41992025176789	4.44492285542267	5.00908937886976	4.36862029518917	6.16176455777552	4.56498887513018	5.34457108325043	5.13129090756459	5.34751902236774	5.02611577674116	5.34604505280908	5.18681739955445	5.07870334215288	5.34604505280908	0.862573813864805	1.00204544476152	0.800291091174216	0.929692079105988	0.860813068283633	1.11668915851598	0.830849046888886	-1.15932107365913	1.00204544476152	-1.24954533547632	-1.07562495419088	-1.16169240087617	1.11668915851598	-1.20358806902951	1.15932107365913	1.00204544476152	1.24954533547632	1.07562495419088	1.16169240087617	1.11668915851598	1.20358806902951
16664802	6342	SCP2	sterol carrier protein 2	protein-coding	4.33087667136449	4.42049510044214	5.81025465198268	6.16613498182424	4.37622989274636	5.19509240604839	5.46954519756176	4.7978470634218	4.46156748972051	5.22365516449283	6.86089674527203	5.04450454966333	3.97015348198715	3.6669682496455	6.09344115820093	5.01653190087614	5.18194035140339	4.95967863994458	5.39765598728717	4.68677369767743	5.28979816934528	5.0422148424823	4.82322616881101	5.28979816934528	0.857220518817914	1.16127981393157	0.610946396301657	0.827651347400909	0.738168793200451	1.18721672959148	0.723682103418097	-1.16656097007451	1.16127981393157	-1.63680480980568	-1.20823823115895	-1.35470370626796	1.18721672959148	-1.38182220518761	1.16656097007451	1.16127981393157	1.63680480980568	1.20823823115895	1.35470370626796	1.18721672959148	1.38182220518761
16664828	127435	PODN	podocan	protein-coding	5.67362323463498	6.08096862678572	6.88462453341142	4.67894256844988	4.7763425332007	5.94412504724828	6.74011178281823	4.5404978729587	5.885865582203	5.17592804953928	6.06084769099004	4.65008245581423	5.4333257717377	4.95300573228096	4.94548746230532	5.02638910546131	5.8295397408205	5.50026930905648	5.44318094463664	5.08955201794632	5.63636034272857	5.26636648129148	5.2949106635014	5.63636034272857	0.795938886834249	0.765058092401202	0.782613050516324	0.752249271169221	1.04036398639497	1.29234733178149	0.789247844627984	-1.25637786586528	-1.30709028495001	-1.27777066756075	-1.32934658540207	1.04036398639497	1.29234733178149	-1.26702911741413	1.25637786586528	1.30709028495001	1.27777066756075	1.32934658540207	1.04036398639497	1.29234733178149	1.26702911741413
16664852	1376	CPT2	carnitine palmitoyltransferase 2	protein-coding	4.2789253115774	4.39486260221887	4.76765611319559	5.13119556783823	3.60844175363533	4.5735128117493	4.59824771646391	4.17849721839432	4.20047229227194	4.42919444725636	4.57992263066578	3.510926213461	4.13811769975921	4.10248415811318	4.29600524949335	4.26788544503156	4.64315989870752	4.23967487506072	4.18012889591377	4.20112313809932	4.41164439731065	4.19062601700655	4.22039900658002	4.41164439731065	0.756029784162014	0.725460513966534	1.0146584970577	0.973631846517632	1.04213774506946	1.16555604752235	0.875849327526535	-1.32269921231794	-1.37843477453017	1.0146584970577	-1.02708226274303	1.04213774506946	1.16555604752235	-1.14174889284219	1.32269921231794	1.37843477453017	1.0146584970577	1.02708226274303	1.04213774506946	1.16555604752235	1.14174889284219
16664932	127428	TCEANC2	transcription elongation factor A N-terminal and central domain containing 2	protein-coding	2.74954875055862	2.50345233900366	3.33142409079223	3.04177702251407	2.31261611241526	2.81853781597674	2.78350181850903	2.08523928792103	3.02933404070764	3.26846250979173	3.15688332641546	2.26236749228502	2.41215326633169	2.87917519995079	3.03931407830237	2.95787540314172	2.90655055071715	2.49997375870551	2.92926184229996	2.82212948693164	2.91790619650855	2.8756956646158	2.66105162281858	2.91790619650855	0.754411308992589	1.0158668299966	0.928431672452773	1.25019724481928	0.742628154317346	1.02969033475687	0.836910600557356	-1.3255368630878	1.0158668299966	-1.07708518534073	1.25019724481928	-1.34656893114865	1.02969033475687	-1.19487075361936	1.3255368630878	1.0158668299966	1.07708518534073	1.25019724481928	1.34656893114865	1.02969033475687	1.19487075361936
16665182	5563	PRKAA2	protein kinase AMP-activated catalytic subunit alpha 2	protein-coding	2.85959287945966	2.78754329181705	3.78762773517853	3.12375870388655	2.34888908779142	2.78427933714326	3.4017061095494	2.42883727692511	2.84600010343803	3.4146689506421	4.66495103980746	2.85122292908094	3.06813081467736	2.75228522129025	4.36688844820432	2.72247418340747	3.13963065258545	2.7409279528523	3.44421075574213	3.22744466689485	3.29192070416379	3.33582771131849	2.98418630987358	3.29192070416379	0.758540071090268	1.23505912046708	0.860492135070283	1.40105803241378	0.614173085741355	0.970024433898278	0.807909503167793	-1.3183219161549	1.23505912046708	-1.16212567116412	1.40105803241378	-1.62820550625875	-1.03090186706046	-1.2377623930391	1.3183219161549	1.23505912046708	1.16212567116412	1.40105803241378	1.62820550625875	1.03090186706046	1.2377623930391
16665373	10207	PATJ	PATJ crumbs cell polarity complex component	protein-coding	3.3404035297147	3.50270296746629	3.86731704650819	3.90263129374134	2.93783676863095	3.40176304328525	4.01576231458368	3.57078681915123	3.48085539377081	3.73278450517431	4.27168427336659	3.39919606093874	2.74100692248429	3.23539976985884	4.17826710863678	3.35407529636834	3.65326370935763	3.48153723641278	3.72113005831261	3.37718727433706	3.68719688383512	3.54915866632484	3.42936225537492	3.68719688383512	0.88777963945755	1.04816536914167	0.787885132265502	0.930223981039829	0.846984326704611	1.10040775917718	0.836342261670801	-1.12640564792747	1.04816536914167	-1.26922054884394	-1.07500991200224	-1.18065939176317	1.10040775917718	-1.19568273161547	1.12640564792747	1.04816536914167	1.26922054884394	1.07500991200224	1.18065939176317	1.10040775917718	1.19568273161547
16665447	7398	USP1	ubiquitin specific peptidase 1	protein-coding	2.88386905308807	2.84087898718182	3.52544045978054	3.70887971105075	2.60159856048644	3.28630369999987	3.83963753285888	2.66339124170013	2.81072744250933	2.58411934201454	5.00646751654099	2.58645241087956	2.85717840974973	2.9575138213261	3.73132003790172	3.05291186039879	3.23976705277529	3.09773275876133	3.2469416779861	3.14973103234409	3.2433543653807	3.19833635516509	3.12373189555271	3.2433543653807	0.906240395952919	1.00498545747925	0.9348386934537	1.03669986044043	0.90174478566684	1.03169605863618	0.920428480495682	-1.10345996985545	1.00498545747925	-1.06970326218052	1.03669986044043	-1.10896122261522	1.03169605863618	-1.08645051863396	1.10345996985545	1.00498545747925	1.06970326218052	1.03669986044043	1.10896122261522	1.03169605863618	1.08645051863396
16665475	84938	ATG4C	autophagy related 4C cysteine peptidase	protein-coding	1.77811916284113	1.81442027557591	2.74118005977872	2.73119162168819	2.11764734757066	2.04318457630236	2.6421868638322	2.25133172022169	2.27955859138477	2.33809306090797	3.90373790653315	2.35063883358543	2.33589702743839	2.17570693031952	3.30771911753063	2.35861057764	2.26622777997099	2.26358762698173	2.71800709810283	2.54448341323214	2.49211743903691	2.63124525566748	2.40403552010693	2.49211743903691	0.998171658854996	1.36772607366146	0.886674392179115	1.21494902632522	0.729803780213713	0.908067963207051	0.940772687159695	-1.00183169009938	1.36772607366146	-1.12780972228416	1.21494902632522	-1.37023132396925	-1.10123915887118	-1.06295602928176	1.00183169009938	1.36772607366146	1.12780972228416	1.21494902632522	1.37023132396925	1.10123915887118	1.06295602928176
16665588	4919	ROR1	receptor tyrosine kinase like orphan receptor 1	protein-coding	5.24965032440331	6.36047730746836	5.53057143425818	5.42301948946591	5.09205316767919	6.32876953364746	5.91515507425711	5.61803119062288	4.48305388293719	5.40398241665674	6.73363694334977	5.22253893605048	3.97201944147339	5.34178912505201	6.57281307346259	5.5741277643277	5.64092963889894	5.73850224155166	5.46080304474855	5.36518735107892	5.55086634182374	5.41299519791373	5.55184479631529	5.55086634182374	1.06997167314662	0.882625543932312	0.935872763211733	0.772006612335804	1.21226003541619	1.10028033208009	1.00067844301054	1.06997167314662	-1.13298329838128	-1.06852131968046	-1.29532569283879	1.21226003541619	1.10028033208009	1.00067844301054	1.06997167314662	1.13298329838128	1.06852131968046	1.29532569283879	1.21226003541619	1.10028033208009	1.00067844301054
16665621	57685	CACHD1	cache domain containing 1	protein-coding	4.60677930789021	4.63724933410445	4.99349978144401	5.37248094226693	3.81272604545883	4.18718467088074	4.43694721172931	3.80531852088397	4.33754935930801	4.5334033594413	6.12284096560602	4.3426409690678	4.49336119064799	4.05049078795348	5.5433517197537	4.48120778725499	4.9025023414264	4.06054411223821	4.83410866335578	4.64210287140254	4.86830550239109	4.73810576737916	4.35132349182038	4.86830550239109	0.557885813575377	0.953699272588968	0.875387815288704	1.49646523062427	0.584970367085326	1.09444521207206	0.698832199835061	-1.79248150009624	-1.04854856110495	-1.14235083300788	1.49646523062427	-1.70948830277096	1.09444521207206	-1.43095867682688	1.79248150009624	1.04854856110495	1.14235083300788	1.49646523062427	1.70948830277096	1.09444521207206	1.43095867682688
16665656	55225	RAVER2	ribonucleoprotein. PTB binding 2	protein-coding	4.41940688736066	4.15269314432334	4.78090776274595	4.66748837780817	4.21382255260573	4.4049976892072	4.67572194612353	4.32617525059534	4.31384214382815	4.37701835731144	5.80026037945862	4.23372379402979	4.02979257922519	3.92123528316129	5.38873788170535	4.44499587356373	4.50512404305953	4.40517935963295	4.681211168657	4.44619040441389	4.59316760585827	4.56370078653545	4.42568488202342	4.59316760585827	0.933068767065246	1.12981544303869	0.84967276998528	1.02883458426993	0.825859455908757	1.02063485723476	0.890394925804879	-1.07173236882129	1.12981544303869	-1.17692367617868	1.02883458426993	-1.21085978109874	1.02063485723476	-1.12309714601759	1.07173236882129	1.12981544303869	1.17692367617868	1.02883458426993	1.21085978109874	1.02063485723476	1.12309714601759
16665674	205	AK4	adenylate kinase 4	protein-coding	5.48517018462668	4.35141883796086	5.62388362984781	5.34481138675966	5.39509386481371	4.87729684708501	5.90256052844384	5.49078753158949	5.12900404555126	5.33469479464794	6.31950681019102	5.0384048931649	5.52767046020333	5.11651492446204	6.58060248729919	5.46839440010662	5.20132100979875	5.41643469298301	5.45540263588878	5.6732955680178	5.32836182284377	5.56434910195329	5.5448651305004	5.32836182284377	1.16079538050251	1.19257634507266	1.16303372520094	1.19487597253871	0.973351002054115	0.849103733343009	1.16191401385037	1.16079538050251	1.19257634507266	1.16303372520094	1.19487597253871	-1.02737861048034	-1.1777124051297	1.16191401385037	1.16079538050251	1.19257634507266	1.16303372520094	1.19487597253871	1.02737861048034	1.1777124051297	1.16191401385037
16665796	84251	SGIP1	SH3GL interacting endocytic adaptor 1	protein-coding	2.50042227904578	2.32169730902344	2.16611545644175	2.42515279342789	2.31148505557855	2.23355171798489	2.3027638424612	2.33051911156562	3.53069296926144	2.20083195103552	2.31182478435057	2.20770013504966	3.376973541357	2.29819487801713	2.216099323066	2.2693328533662	2.35334695948472	2.29457993189757	2.5627624599243	2.54015014895158	2.45805470970451	2.55145630443794	2.41736504042458	2.45805470970451	0.960084286936734	1.15621965328817	0.984448532971353	1.18556126473424	0.830364960677109	0.937310146496522	0.97219008830769	-1.04157521751619	1.15621965328817	-1.01579713566306	1.18556126473424	-1.20428973687012	-1.06688272151731	-1.0286054260651	1.04157521751619	1.15621965328817	1.01579713566306	1.18556126473424	1.20428973687012	1.06688272151731	1.0286054260651
16665853	57708	MIER1	MIER1 transcriptional regulator	protein-coding	2.64182574210433	2.52185599140202	3.79178091249048	3.26417585620399	2.44649292129249	3.07464011691506	3.736379691903	2.74420632273753	3.09484454492011	3.1389521266522	4.91046993884899	2.52739571321257	3.10154317302338	2.94196994180661	4.9795576355948	2.67739560973951	3.05490962555021	3.00042976321202	3.41791558090847	3.42511659004108	3.23641260322934	3.42151608547477	3.21277317662655	3.23641260322934	0.962941551725144	1.28610279237453	1.00500383676207	1.34228109534913	0.748728295618786	0.879585982341035	0.983747911846014	-1.03848462890449	1.28610279237453	1.00500383676207	1.34228109534913	-1.33559798107209	-1.13689851825342	-1.01652058211081	1.03848462890449	1.28610279237453	1.00500383676207	1.34228109534913	1.33559798107209	1.13689851825342	1.01652058211081
16665932	1647	GADD45A	growth arrest and DNA damage inducible alpha	protein-coding	6.74252849090156	6.30248820380898	7.2274018632429	7.38453190233674	5.93933380436951	6.44800867984107	7.21471860549795	6.63894242188761	6.23930322221813	7.05053385823417	7.76192451690672	6.7013263994278	5.99348466048436	6.52155403403299	8.13158877292925	7.22467225641356	6.91423761507255	6.56025087789903	6.9382719991967	6.96782493096504	6.92625480713463	6.95304846508087	6.76403790443204	6.92625480713463	0.782418974552116	1.01679890663458	1.02069577931745	1.32645345546561	0.769492344500822	0.981599447480197	0.89365079588351	-1.27808761357358	1.01679890663458	1.02069577931745	1.32645345546561	-1.29955808806481	-1.0187454797036	-1.11900532580106	1.27808761357358	1.01679890663458	1.02069577931745	1.32645345546561	1.29955808806481	1.0187454797036	1.11900532580106
16666013	9295	SRSF11	serine and arginine rich splicing factor 11	protein-coding	2.79227587450339	2.62711843362714	3.31028925320763	3.0477383765055	2.44598430910257	3.20031598704286	3.76544019806736	2.6482193855798	2.63910261368588	2.93336314661566	5.05897382166775	2.3857637398534	2.37617316975803	2.46300073608434	5.12584775986181	2.78094933242698	2.94435548446091	3.01498996994815	3.25430083045567	3.18649274953279	3.09932815745829	3.22039678999423	3.10074135974047	3.09932815745829	1.05017844197208	1.23966073664748	0.954086462479395	1.12623100954308	0.84714987812889	0.919506301944705	1.00098003710027	1.05017844197208	1.23966073664748	-1.04812303635594	1.12623100954308	-1.18042866536051	-1.08754012657124	1.00098003710027	1.05017844197208	1.23966073664748	1.04812303635594	1.12623100954308	1.18042866536051	1.08754012657124	1.00098003710027
16666055	1491	CTH	cystathionine gamma-lyase	protein-coding	3.49015257686505	2.8546089444233	3.75644812337809	4.72288749203809	2.61408011393129	2.56858158645547	2.86139393032688	3.42184471759137	2.33031569704556	3.09796808229638	3.07280643019835	3.03187045510808	2.33404155339125	2.69452551384717	3.42112219151485	2.91927799559428	3.70602428417613	2.86647508707625	2.88324016616209	2.84224181358688	3.29463222516911	2.86274098987449	2.85435845033157	3.29463222516911	0.558818157209143	0.565349875051982	0.971982097894706	0.983343061617586	0.988446591869788	1.34900082940242	0.736994738641868	-1.78949088732946	-1.76881616876284	-1.02882553306895	-1.01693909179062	-1.01168844955837	1.34900082940242	-1.35686178960083	1.78949088732946	1.76881616876284	1.02882553306895	1.01693909179062	1.01168844955837	1.34900082940242	1.35686178960083
16666204	127253	TYW3	tRNA-yW synthesizing protein 3 homolog	protein-coding	2.98502131136402	2.73041365681678	3.22437292764295	2.84633593666074	2.95553892250302	2.90714563603945	3.50560508668577	2.59687102967698	3.04470466265599	2.87302406088315	3.99721238797374	2.68865528056081	2.70548529352578	2.64107854415749	3.73153946806447	2.81372518410925	2.94653595812112	2.99129016872631	3.15089909801842	2.97295712246425	3.04871752806977	3.06192811024134	2.98212364559528	3.04871752806977	1.0315074282399	1.15217761978552	0.883963082885169	0.987372900023397	0.895267717864469	0.99088491874708	0.95488977703497	1.0315074282399	1.15217761978552	-1.13126896288032	-1.01278858268877	-1.11698431658561	-1.00919893024959	-1.04724128799986	1.0315074282399	1.15217761978552	1.13126896288032	1.01278858268877	1.11698431658561	1.00919893024959	1.04724128799986
16666239	34	ACADM	acyl-CoA dehydrogenase medium chain	protein-coding	4.33808400286032	4.30762122284443	4.96468029959945	4.77200119362335	3.9539977504398	4.36149683313553	4.37789352140115	4.18489701478027	4.1178733729689	4.6534291655935	5.5495213774358	4.13362543917245	4.07480272199248	4.18528166352508	5.62062604545694	4.36182964530494	4.59559667973189	4.21957127993919	4.61361233879266	4.56063501906986	4.60460450926228	4.58712367893126	4.39010314950452	4.60460450926228	0.770557541961097	1.01256579771427	0.963944961578748	1.26669021561911	0.760995032323361	1.0121904939278	0.861843988306413	-1.29776161486261	1.01256579771427	-1.03740362765339	1.26669021561911	-1.31406902479632	1.0121904939278	-1.16030280835987	1.29776161486261	1.01256579771427	1.03740362765339	1.26669021561911	1.31406902479632	1.0121904939278	1.16030280835987
16666268	5876	RABGGTB	Rab geranylgeranyltransferase subunit beta	protein-coding	2.5043821234554	2.76014194917499	2.95818198603393	2.64667195292913	2.33826966389856	2.19830950682246	3.3979930328223	2.63024812063052	2.43647885752327	2.89983426427787	4.03918397252491	2.53099572735802	2.41458603546573	2.45225644437927	4.31720512270548	2.66757063912039	2.71734450289836	2.64120508104346	2.97662320542102	2.96290456041772	2.84698385415969	2.96976388291937	2.80205482073059	2.84698385415969	0.948592638845571	1.19688015644297	0.990536027852587	1.24980193544556	0.792554403829962	0.918416184787121	0.969337497743843	-1.05419329546663	1.19688015644297	-1.00955439467248	1.24980193544556	-1.26174303639923	-1.08883098595632	-1.03163243176657	1.05419329546663	1.19688015644297	1.00955439467248	1.24980193544556	1.26174303639923	1.08883098595632	1.03163243176657
16666326	256435	ST6GALNAC3	ST6 N-acetylgalactosaminide alpha-2.6-sialyltransferase 3	protein-coding	5.15164026830248	4.61776466213863	5.98748118234063	5.9465408956217	4.59100927686455	5.07413345275373	5.12976583543574	4.56064793167159	4.72135066786678	5.35091804140988	6.44225866943055	4.8805891962755	4.1567801306632	4.58473532022249	5.38272907588208	4.5124106676359	5.42585675210086	4.8388891241814	5.34877914374568	4.65916379860092	5.38731794792327	5.0039714711733	4.74902646139116	5.38731794792327	0.665740744751754	0.947975968325827	0.62001913894212	0.882871069936346	0.702275972172044	1.30436395288729	0.64247334833413	-1.50208622182632	-1.05487906171931	-1.61285343821193	-1.13266821629131	-1.42394164064468	1.30436395288729	-1.55648479830782	1.50208622182632	1.05487906171931	1.61285343821193	1.13266821629131	1.42394164064468	1.30436395288729	1.55648479830782
16666336	81849	ST6GALNAC5	ST6 N-acetylgalactosaminide alpha-2.6-sialyltransferase 5	protein-coding	3.17699564075331	3.69385332251054	4.13740901291228	4.18412470617253	3.56014817219034	3.95860962543055	5.01718725250937	4.91213541311197	4.63764691301624	3.95022409824949	4.72804811040868	3.78756954001652	4.24473007872986	4.18145667772621	6.22220463557387	5.06316527145733	3.79809567058717	4.36202011581056	4.27587216542273	4.92788916587182	4.03698391800495	4.60188066564727	4.64495464084119	4.03698391800495	1.4782850106026	1.39259572027769	1.57136354988084	1.48027893056455	1.06153206496127	0.676003795752963	1.52411390059803	1.4782850106026	1.39259572027769	1.57136354988084	1.48027893056455	1.06153206496127	-1.47928163463366	1.52411390059803	1.4782850106026	1.39259572027769	1.57136354988084	1.48027893056455	1.06153206496127	1.47928163463366	1.52411390059803
16666357	26289	AK5	adenylate kinase 5	protein-coding	2.79303422376584	2.38874805489912	2.54533011753459	2.66418593469185	3.54023940170826	2.88354177621103	2.43911568076551	2.55524966888163	2.61448147358954	2.64641059010005	2.50711410973695	2.5860988368945	3.32462530735725	2.93066120660143	2.17786723619249	2.50894483464558	2.59782458272285	2.85453663189161	2.58852625258026	2.73552464619919	2.59317541765155	2.66202544938972	2.7950306390454	2.59317541765155	1.19475271760648	0.993575613858455	1.1072633515918	0.920818047156054	1.20247789996252	0.953397645896837	1.15017646403513	1.19475271760648	-1.0064659257453	1.1072633515918	-1.08599087853295	1.20247789996252	-1.04888029071996	1.15017646403513	1.19475271760648	1.0064659257453	1.1072633515918	1.08599087853295	1.20247789996252	1.04888029071996	1.15017646403513
16666392	374986	MIGA1	mitoguardin 1	protein-coding	4.02161302001533	3.77489193629955	4.30117045319152	4.35375320024475	3.94526008228112	3.95046999004135	4.30420358705146	4.03760026838455	3.97771514327858	4.07699526979269	5.47053795614197	4.09661522267798	4.02778019245137	4.01545426050319	5.22612940846919	4.08051356240656	4.11285715243779	4.05938348193962	4.40546589797281	4.33746935595758	4.2591615252053	4.37146762696519	4.1984264189486	4.2591615252053	0.963613379005733	1.22485311045562	0.95396183708869	1.21258499401458	0.786717501698871	0.92510812371835	0.958775463432158	-1.03776060169672	1.22485311045562	-1.04825996294758	1.21258499401458	-1.27110430089652	-1.08095472773564	-1.04299707088902	1.03776060169672	1.22485311045562	1.04825996294758	1.21258499401458	1.27110430089652	1.08095472773564	1.04299707088902
16666416	91624	NEXN	nexilin F-actin binding protein	protein-coding	2.83951141683158	2.77338367015371	3.2485439037367	3.30602913131611	2.6729542507377	2.84365053613747	3.93271186408041	3.35374273005981	2.67134838351928	3.05953222930672	4.62486532027491	2.52844437485668	3.04164944207076	3.0970302008486	5.77279903992305	3.31519175312573	3.04186703050952	3.20076484525385	3.2210475769894	3.80666760899203	3.13145730374946	3.51385759299071	3.50371622712294	3.13145730374946	1.11643388281557	1.13224058781417	1.50068380474645	1.52193080070648	0.986039446767118	0.767160162701319	1.29437793824351	1.11643388281557	1.13224058781417	1.50068380474645	1.52193080070648	-1.0141582096727	-1.3035087699012	1.29437793824351	1.11643388281557	1.13224058781417	1.50068380474645	1.52193080070648	1.0141582096727	1.3035087699012	1.29437793824351
16666437	11080	DNAJB4	DnaJ heat shock protein family (Hsp40) member B4	protein-coding	4.10151193386065	4.17648943232371	5.09195835431471	4.928211017068	4.15474347617653	4.32531289431993	5.45799741077436	5.04245799701763	4.1648286314769	4.50278476687048	6.27068244991808	3.85431457363821	4.56295418802453	4.71841087270993	6.76843041614879	4.1732526025064	4.57454268439177	4.74512794457211	4.69815260547592	5.05576201984741	4.63634764493384	4.87695731266166	4.90044498220976	4.63634764493384	1.12551498137634	1.08945750257835	1.28130098631937	1.24025268051045	1.03309672815383	0.846387562308639	1.20088444729488	1.12551498137634	1.08945750257835	1.28130098631937	1.24025268051045	1.03309672815383	-1.18149184195519	1.20088444729488	1.12551498137634	1.08945750257835	1.28130098631937	1.24025268051045	1.03309672815383	1.18149184195519	1.20088444729488
16666485	10964	IFI44L	interferon induced protein 44 like	protein-coding	1.58797742330522	1.46061397570798	2.30936968214405	1.45632965905076	1.69597324677334	1.38069415542351	2.4092753320495	1.70938723045825	2.06130531216215	1.69953922798786	4.38651856465023	1.39703022693458	1.85312945068581	1.55470813259611	3.59110667305137	1.79427457156579	1.703572685052	1.79883249117615	2.3860983329337	2.19830470697477	2.04483550899285	2.29220151995424	1.99856859907546	2.04483550899285	1.06825776673307	1.60494699078625	0.877947376879161	1.31902528066803	0.665603146313098	0.842433077568056	0.968439003827338	1.06825776673307	1.60494699078625	-1.13902043144624	1.31902528066803	-1.50239674427501	-1.18703791034275	-1.03258955499307	1.06825776673307	1.60494699078625	1.13902043144624	1.31902528066803	1.50239674427501	1.18703791034275	1.03258955499307
16666509	10561	IFI44	interferon induced protein 44	protein-coding	1.28965027651423	1.04848087408053	2.34417723595699	1.17986854051308	1.17307376415414	1.15991434177903	2.10145951773935	1.33045055670167	1.53441179545341	1.54961534720157	4.64604227254281	1.59224017706453	1.0871117808292	1.25680440735205	4.19457571182267	1.80440586655508	1.46554423176621	1.44122454509355	2.33057739806558	2.08572444163975	1.89806081491589	2.20815091985266	1.76347449336665	1.89806081491589	0.98328416402868	1.82138153867398	0.843901804614472	1.56319731732568	0.5398562262493	0.806591381191445	0.910930996548386	-1.01700000527094	1.82138153867398	-1.18497198907738	1.56319731732568	-1.85234503443183	-1.23978512951981	-1.09777799173495	1.01700000527094	1.82138153867398	1.18497198907738	1.56319731732568	1.85234503443183	1.23978512951981	1.09777799173495
16666545	23266	ADGRL2	adhesion G protein-coupled receptor L2	protein-coding	4.08183981905906	3.52468565780604	4.16379781628837	3.66034273350084	3.78662411367946	3.91433970871674	4.49565689264175	3.68647778215808	3.3646601721454	3.56999518650123	4.56131920190952	3.28900325385222	3.27646134978028	3.37658806528201	4.17938156796794	3.53871191072595	3.85766650666358	3.97077462429901	3.69624445360209	3.59278572343904	3.77695548013284	3.64451508852057	3.78178017386903	3.77695548013284	1.08155581379038	0.894143286468321	0.93079880898368	0.769509530154278	1.20960010566349	1.09614632084804	1.00334982101232	1.08155581379038	-1.11838898209457	-1.074346024456	-1.29952906470114	1.20960010566349	1.09614632084804	1.00334982101232	1.08155581379038	1.11838898209457	1.074346024456	1.29952906470114	1.20960010566349	1.09614632084804	1.00334982101232
16666616	5567	PRKACB	protein kinase cAMP-activated catalytic subunit beta	protein-coding	3.69787671272415	3.66113434707034	4.33676877701698	4.14004036523518	3.44008447296736	3.67536604308892	4.13498889352419	3.66684864270188	3.63796809430617	3.95505466205196	4.72883015306535	3.72877044381218	3.67663605162123	3.85046995175703	4.7330967078435	3.9812395843792	3.95895505051166	3.72932201307059	4.01265583830891	4.06036057390024	3.98580544441029	4.03650820610458	3.89484129348541	3.98580544441029	0.852851794764635	1.03792398476199	1.03361917235009	1.25791859345042	0.821690034420204	0.965465919222534	0.938895077333942	-1.17253666597017	1.03792398476199	1.03361917235009	1.25791859345042	-1.2170039286233	-1.03576934212787	-1.06508173718364	1.17253666597017	1.03792398476199	1.03361917235009	1.25791859345042	1.2170039286233	1.03576934212787	1.06508173718364
16666668	80135	RPF1	ribosome production factor 1 homolog	protein-coding	4.50699558420689	4.22426977458928	5.1872908759214	4.68845976775919	3.73259551084284	4.4602687785897	5.22198737373503	4.29110126909551	4.16489683342188	4.71393285816627	5.71879199788465	4.08636016241428	4.10021698940734	3.91403123203068	5.58827625226589	4.65312651389246	4.65175400061919	4.42648823306577	4.67099546297177	4.56391274689909	4.66137473179548	4.61745410493543	4.49520048998243	4.66137473179548	0.855437425880044	1.01342650209409	0.928463617864543	1.09993975959853	0.84410406093823	1.03091159929461	0.891202854174804	-1.16899257589909	1.01342650209409	-1.07704812634445	1.09993975959853	-1.18468805716737	1.03091159929461	-1.12207899168583	1.16899257589909	1.01342650209409	1.07704812634445	1.09993975959853	1.18468805716737	1.03091159929461	1.12207899168583
16666694	126820	DNAI3	dynein axonemal intermediate chain 3	protein-coding	2.26952190025475	2.18571526206172	2.04538108387518	1.88633127541421	1.96161030112881	1.8894061776152	2.1747586791101	2.13900728900657	2.26804162271261	1.91554682567523	2.74526549504004	1.8394469958737	1.88075102680779	2.27138755588787	3.07592840166124	2.07623330185129	2.09673738040146	2.04119561171517	2.1920752348254	2.32607507155205	2.14440630761343	2.25907515318872	2.18363534163361	2.14440630761343	0.962233032266176	1.06831555992939	1.0973318133915	1.21830846722313	0.900701130225766	0.923594287083605	1.02756455670767	-1.03924929457564	1.06831555992939	1.0973318133915	1.21830846722313	-1.1102461920408	-1.08272648930913	1.02756455670767	1.03924929457564	1.06831555992939	1.0973318133915	1.21830846722313	1.1102461920408	1.08272648930913	1.02756455670767
16666755	9635	CLCA2	chloride channel accessory 2	protein-coding	2.74211144412018	1.61321075135545	2.98385359085571	2.13924203726878	2.03456738260205	1.79403072915841	2.7838111751085	1.87939744682125	2.55227370603518	1.98083594022043	5.3858968257873	1.98423285858516	2.53126601135413	2.17354887364067	3.62932636331549	1.82065919261644	2.36960445590003	2.12295168342255	2.97580983265702	2.53870011023168	2.67270714427852	2.75725497144435	2.33082589682712	2.67270714427852	0.842849661963074	1.52225006733344	0.738612855348273	1.33399053179725	0.553686729959891	0.943080071950964	0.789011784102033	-1.18645120847638	1.52225006733344	-1.35388924354488	1.33399053179725	-1.80607543199101	-1.0603553502422	-1.26740819357735	1.18645120847638	1.52225006733344	1.35388924354488	1.33399053179725	1.80607543199101	1.0603553502422	1.26740819357735
16666835	51100	SH3GLB1	SH3 domain containing GRB2 like. endophilin B1	protein-coding	7.36260782213337	7.04882936408952	7.83958370687424	7.35436994382935	6.89649570250376	7.23595664149471	7.66904982899028	6.9470505361288	6.39769211951774	7.09252970923653	8.11574439161016	6.41298441225415	6.49344591116694	6.88389918277786	7.60255239284722	6.85698469259591	7.40134770923162	7.18713817727939	7.00473765815464	6.95922054484698	7.20304268369313	6.98197910150081	7.07317936106318	7.20304268369313	0.862018339414631	0.759641142081883	0.968942451185532	0.853866462667168	1.13477047471675	1.16559256678529	0.913918028468251	-1.16006812648449	-1.31641105859457	-1.0320530375942	-1.17114331540363	1.13477047471675	1.16559256678529	-1.09419003548494	1.16006812648449	1.31641105859457	1.0320530375942	1.17114331540363	1.13477047471675	1.16559256678529	1.09419003548494
16666851	9653	HS2ST1	heparan sulfate 2-O-sulfotransferase 1	protein-coding	4.8267213398758	4.7800653934621	5.51512689039592	5.11929284070371	4.9389454209475	5.01960330233006	5.80733579306446	4.99151152087006	3.754346401308	4.7546927379624	6.61170282190257	4.03942135901696	4.22135131110829	4.16257168431145	5.91566536671415	4.70837446760367	5.06030161610938	5.18934900930302	4.79004083004748	4.75199070743439	4.92517122307843	4.77101576874093	4.9706698583687	4.92517122307843	1.0935713812159	0.829169648971249	0.973970429935861	0.738485601735818	1.31887531408403	1.11277001813878	1.03203981915835	1.0935713812159	-1.20602581298134	-1.02672521594506	-1.35412254165754	1.31887531408403	1.11277001813878	1.03203981915835	1.0935713812159	1.20602581298134	1.02672521594506	1.35412254165754	1.31887531408403	1.11277001813878	1.03203981915835
16666896	5586	PKN2	protein kinase N2	protein-coding	3.76117515936352	3.54261381312816	4.48101965286034	3.88130300459087	3.54040423417212	3.92846055214733	4.74525413600208	3.33177759304075	3.42050653922239	3.43056704710569	6.11234134546184	3.27457405269979	3.26401760970008	3.16482718164538	5.91900248077218	3.70481464911398	3.91652790748573	3.88647412884057	4.05949724612243	4.01316548030791	3.98801257680408	4.03633136321517	3.94981980457424	3.98801257680408	0.979383788890737	1.10417538005378	0.96839546893821	1.0917869451038	0.886982092322182	0.967062618139573	0.97387413124763	-1.02105018619168	1.10417538005378	-1.0326359757718	1.0917869451038	-1.12741847739218	-1.0340592028299	-1.02682674065785	1.02105018619168	1.10417538005378	1.0326359757718	1.0917869451038	1.12741847739218	1.0340592028299	1.02682674065785
16667011	284695	ZNF326	zinc finger protein 326	protein-coding	2.55618599343708	2.84153157949417	3.27909551831398	3.34342818712314	2.36275941943218	3.2373649807889	3.47820953994892	2.86829002846377	2.76577742575465	2.40962738565092	4.88386360022666	2.87310229967609	2.4271816842833	2.25601512291649	5.1163129547737	2.38810737448008	3.00506031959209	2.98665599215844	3.23309267782708	3.04690428411339	3.11907649870958	3.13999848097024	3.01678013813592	3.11907649870958	0.987324116769529	1.17123645060923	0.878924779401925	1.0426451876284	0.842975913408404	0.985602634696811	0.931549049449281	-1.01283862413079	1.17123645060923	-1.13775379126353	1.0426451876284	-1.18627351516688	-1.01460767737052	-1.07348077977342	1.01283862413079	1.17123645060923	1.13775379126353	1.0426451876284	1.18627351516688	1.01460767737052	1.07348077977342
16667140	79871	RPAP2	RNA polymerase II associated protein 2	protein-coding	3.09583240449827	2.67893910823877	3.60276064921774	2.88820999850542	3.13045292606477	3.05470322374307	3.38645253666828	2.47780593542491	3.0200942013524	2.84568096227337	5.26812978167185	2.44290134631362	3.13553669389858	2.48255774438813	4.82792711576734	2.72807188031894	3.06643554011505	3.01235365547526	3.39420157290281	3.29352335859325	3.23031855650893	3.34386246574803	3.15293850703425	3.23031855650893	0.96320722264984	1.25506843566849	0.932594473629688	1.21517972416305	0.767453945359408	0.924314737297706	0.947777259066412	-1.03819819503527	1.25506843566849	-1.07227742419271	1.21517972416305	-1.30300978455676	-1.08188256623882	-1.05510022574822	1.03819819503527	1.25506843566849	1.07227742419271	1.21517972416305	1.30300978455676	1.08188256623882	1.05510022574822
16667183	22823	MTF2	metal response element binding transcription factor 2	protein-coding	2.55728018397158	2.2138375636746	2.709297138532	2.61568933203379	2.24280144159837	2.1883315402172	2.70508820575081	2.28083515858852	2.34517968586836	2.23886158095175	3.58859823691765	1.825196076556	2.16286897764958	2.02334763521616	3.72520109749117	2.65763168849273	2.52402605455299	2.35426408653872	2.49945889507344	2.64226234971241	2.51174247481322	2.57086062239293	2.49826321812557	2.51174247481322	0.888989344485708	0.983115510767938	1.10404842703106	1.2209450428015	0.904257266566057	0.959850652135515	0.990700402456171	-1.12487287525197	-1.01717447140964	1.10404842703106	1.2209450428015	-1.10587997130234	-1.0418287446856	-1.00938689186032	1.12487287525197	1.01717447140964	1.10404842703106	1.2209450428015	1.10587997130234	1.0418287446856	1.00938689186032
16667206	343099	CCDC18	coiled-coil domain containing 18	protein-coding	1.48060873704007	1.28893616832886	1.93221702651901	1.55452608802024	1.63211736928652	1.75824621789579	1.47734459377959	1.60613873885828	1.50848617444971	1.43354802571507	2.46009070663578	1.48418884957135	1.39583630767615	1.40651854501294	2.4766557691021	1.64035951085442	1.56407200497705	1.61846172995505	1.72157843909298	1.7298425331614	1.64282522203501	1.72571048612719	1.67415213155822	1.64282522203501	1.03841974801403	1.11535767779117	1.00574467120429	1.08026166015297	0.93101950046239	0.944167504740176	1.02195162705404	1.03841974801403	1.11535767779117	1.00574467120429	1.08026166015297	-1.07409135845528	-1.05913409959517	1.02195162705404	1.03841974801403	1.11535767779117	1.00574467120429	1.08026166015297	1.07409135845528	1.05913409959517	1.02195162705404
16667247	1810	DR1	down-regulator of transcription 1	protein-coding	5.14348208202479	4.72983031463293	5.51279446166643	5.57717459242866	4.80972454243543	5.31257006153279	5.76144491200557	5.53707290776642	4.99768981022299	4.77797144023594	6.18118754595363	4.87992613192974	4.98557725778574	4.57258702007747	6.23868784470456	4.95877751730803	5.2408203626882	5.35520310593505	5.20919373208558	5.18890740996895	5.22500704738689	5.19905057102726	5.272055257952	5.22500704738689	1.08251179400108	0.978316628977474	0.986036992850759	0.891127830882441	1.10650454253497	1.01815448332299	1.03314891186232	1.08251179400108	-1.02216396039919	-1.01416073357336	-1.12217345855953	1.10650454253497	1.01815448332299	1.03314891186232	1.08251179400108	1.02216396039919	1.01416073357336	1.12217345855953	1.10650454253497	1.01815448332299	1.03314891186232
16667258	54874	FNBP1L	formin binding protein 1 like	protein-coding	3.94531260601326	3.50237568753073	4.49468455990063	4.1735960103958	3.54791691380053	4.10769123403366	4.99559242510303	3.41329481081004	3.50237568753073	3.78143116242294	5.51200172012799	2.49099837603077	3.45023442638059	3.1568658563106	6.04773462076538	3.98562453568562	4.02899221596011	4.01612384593682	3.82170173652811	4.16011485978555	3.92534697624411	3.99090829815683	4.08811935286118	3.92534697624411	0.991119987883169	0.86616244136573	1.26436510416819	1.10495760230098	1.1442657180106	0.955573451978352	1.11943625397924	-1.00895957323573	-1.15451785051224	1.26436510416819	1.10495760230098	1.1442657180106	-1.04649202835184	1.11943625397924	1.00895957323573	1.15451785051224	1.26436510416819	1.10495760230098	1.1442657180106	1.04649202835184	1.11943625397924
16667303	5825	ABCD3	ATP binding cassette subfamily D member 3	protein-coding	4.46990155937931	4.33579347911989	5.23625172976627	5.10511708596832	4.14538492837287	4.26488839651577	4.74437825591149	3.99767587364154	4.18717769069308	4.21394709385146	5.9367483734782	4.18044455564108	4.04399709069667	3.9707775708461	5.86458650888087	4.30776655607473	4.78676596355845	4.28808186361042	4.62957942841595	4.54678193162459	4.7081726959872	4.58818068002027	4.4174318976175	4.7081726959872	0.707752036285371	0.896772202830753	0.944224945537952	1.19640020934733	0.789221648542717	1.08672884843241	0.817482188133741	-1.41292422872916	-1.11511038906357	-1.05906966843613	1.19640020934733	-1.26707117303039	1.08672884843241	-1.22326824304629	1.41292422872916	1.11511038906357	1.05906966843613	1.19640020934733	1.26707117303039	1.08672884843241	1.22326824304629
16667456	58155	PTBP2	polypyrimidine tract binding protein 2	protein-coding	1.80697675041026	2.10342438911224	1.97812715260679	1.81730536968691	2.11965681223955	2.1567456596686	2.77568031446193	2.1277823211117	2.07893178664664	1.95583457281045	3.78758575286085	2.04032266145955	2.26858857126533	1.89714618525016	3.64800924382055	2.17864684796609	1.92645841545405	2.29496627687045	2.46566869344437	2.49809771207554	2.19606355444921	2.48188320275995	2.39653199447299	2.19606355444921	1.29101687772829	1.45317683988661	1.02273261851671	1.15119436489495	0.888410028492487	0.820275447638554	1.14907139547912	1.29101687772829	1.45317683988661	1.02273261851671	1.15119436489495	-1.12560638435933	-1.21910268420059	1.14907139547912	1.29101687772829	1.45317683988661	1.02273261851671	1.15119436489495	1.12560638435933	1.21910268420059	1.14907139547912
16667498	51375	SNX7	sorting nexin 7	protein-coding	3.54404168256145	3.5673714022323	3.99197410292754	3.91637728414708	3.73705625781259	3.23296465948561	4.37948387729418	4.17870504426833	3.74894409343981	3.8475771711113	5.28636519655018	3.47829246633444	3.54393317725715	3.53931868062199	4.68953406139758	3.6668788460566	3.75494111796709	3.88205245971518	4.09029473185893	3.85991619133333	3.92261792491301	3.97510546159613	3.87098432552425	3.92261792491301	1.0921048270144	1.26168661849106	0.852411203107869	0.984773422669692	0.865591194365306	0.964272268480162	0.964843194262805	1.0921048270144	1.26168661849106	-1.17314272308251	-1.01546201083395	-1.15527977469	-1.037051497474	-1.03643784393801	1.0921048270144	1.26168661849106	1.17314272308251	1.01546201083395	1.15527977469	1.037051497474	1.03643784393801
16667530	54873	PALMD	palmdelphin	protein-coding	2.01397273127037	1.92253195016765	2.01918193756411	2.28224789157844	1.8863797381176	1.83868034204167	2.22497447354771	1.74036184858167	3.23004739122147	1.94610793113115	2.40454761679884	1.8014735408396	2.76745924469986	1.84925883103238	1.77308026773831	2.10454892357601	2.05948362764514	1.92259910057216	2.34554411999776	2.12358681676164	2.20251387382145	2.2345654683797	2.0230929586669	2.20251387382145	0.909481043508193	1.21930621864061	0.857401411174775	1.14948506071553	0.745900438793925	0.978028495957924	0.883057376471445	-1.09952813985286	1.21930621864061	-1.16631485202461	1.14948506071553	-1.34066149849293	-1.02246509598941	-1.1324292471185	1.09952813985286	1.21930621864061	1.16631485202461	1.14948506071553	1.34066149849293	1.02246509598941	1.1324292471185
16667546	178	AGL	amylo-alpha-1. 6-glucosidase. 4-alpha-glucanotransferase	protein-coding	1.65441885053385	1.75983590756613	2.59673620454526	1.91075131830886	1.57782377170951	1.95325571514762	2.66363773881279	1.5612562187163	1.67218712573246	1.80920815979179	4.53675357211767	1.95548557677994	1.88215104361922	1.88694811004407	4.6121460485763	1.63857176723642	1.98043557023852	1.93899336109656	2.49340860860546	2.504954242369	2.23692208942199	2.49918142548723	2.22197380173278	2.23692208942199	0.971683105892576	1.42698783737781	1.00803493167779	1.48037315708482	0.680932997773906	0.833781151468903	0.989692130544081	-1.02914210809646	1.42698783737781	1.00803493167779	1.48037315708482	-1.46857327118701	-1.19935548823365	-1.01041522826927	1.02914210809646	1.42698783737781	1.00803493167779	1.48037315708482	1.46857327118701	1.19935548823365	1.01041522826927
16667590	23443	SLC35A3	solute carrier family 35 member A3	protein-coding	1.99937537891134	2.03288755854437	2.75266812067167	2.44007840933979	2.22614935802003	2.31365959910614	2.62284411845959	2.29024782268488	2.44215092113354	2.1105877564184	4.33616732448961	1.97446763425792	2.25597596985941	1.92308610503659	4.84471411719523	1.99213007896337	2.30625236686679	2.36322522456766	2.71584340907487	2.75397656776365	2.51104788797083	2.73490998841926	2.55860089616566	2.51104788797083	1.04028069490455	1.32830922764291	1.02678431206992	1.31107602323294	0.783161535925288	0.856270126945632	1.03351047294026	1.04028069490455	1.32830922764291	1.02678431206992	1.31107602323294	-1.27687578376602	-1.16785576015254	1.03351047294026	1.04028069490455	1.32830922764291	1.02678431206992	1.31107602323294	1.27687578376602	1.16785576015254	1.03351047294026
16667608	64645	MFSD14A	major facilitator superfamily domain containing 14A	protein-coding	6.4967218258621	6.18559666873701	6.90729282939465	6.87681285994598	6.14864283862602	6.65986846307835	6.80954452934276	5.8491612047496	6.57283938654215	6.45021529586061	7.20955463507948	6.26812409320493	6.53750686854832	6.30154681288082	7.13962375431473	5.89712314866243	6.61660604598494	6.36680425894918	6.62518335267179	6.46895014610158	6.62089469932836	6.54706674938669	6.41787720252538	6.62089469932836	0.84101195458587	1.00596304453366	0.897364983054977	1.0733688213224	0.836026690200874	1.0525056295999	0.868731649231212	-1.18904374015994	1.00596304453366	-1.11437377085477	1.0733688213224	-1.19613406093498	1.0525056295999	-1.15110345166422	1.18904374015994	1.00596304453366	1.11437377085477	1.0733688213224	1.19613406093498	1.0525056295999	1.15110345166422
16667625	54482	TRMT13	tRNA methyltransferase 13 homolog	protein-coding	1.47982375351049	1.46870403690765	1.58569559226331	1.32044102817224	1.59715258768879	1.40748091415807	1.6640543236894	1.48968701773592	1.54474663577228	1.36586309305667	2.90500173351981	1.3492665336457	1.46725190967706	1.5914065608225	2.46071730158068	1.33912034756118	1.46366610271342	1.53959371081805	1.79121949899861	1.71462402991035	1.62744280085602	1.75292176445448	1.6271088703642	1.62744280085602	1.05403853216724	1.25488346678107	0.948292828650859	1.12898813091228	0.839949333997508	0.916699655482705	0.999768563806582	1.05403853216724	1.25488346678107	-1.05452658692221	1.12898813091228	-1.19054800036661	-1.09086983290447	-1.00023148976853	1.05403853216724	1.25488346678107	1.05452658692221	1.12898813091228	1.19054800036661	1.09086983290447	1.00023148976853
16667644	8634	RTCA	RNA 3'-terminal phosphate cyclase	protein-coding	4.49065983424357	4.28738728215559	5.2059701899569	4.99181013854975	4.31000341406987	4.5514232681737	5.13887725973078	4.39777743493282	4.09520041195213	4.48160954791676	5.7786066910412	4.20980994432338	4.24127066967082	3.83628374828329	5.81221425040676	4.80517549064319	4.74395686122645	4.59952034422679	4.64130664880837	4.67373603975101	4.69263175501741	4.65752134427969	4.6366281919889	4.69263175501741	0.904732676021974	0.931320595119829	1.02273288244993	1.05278854403702	0.971451378572344	1.02463523628039	0.961925078992431	-1.10529886507129	-1.07374410620795	1.02273288244993	1.05278854403702	-1.02938759680347	1.02463523628039	-1.03958200263107	1.10529886507129	1.07374410620795	1.02273288244993	1.05278854403702	1.02938759680347	1.02463523628039	1.03958200263107
16667702	7412	VCAM1	vascular cell adhesion molecule 1	protein-coding	6.77182853678922	6.94757565326648	7.94649952732611	7.68152814682589	6.80671239402901	7.29086164132601	7.4502276959126	6.79911771105458	5.52686076769099	6.98471448863538	9.3158112394934	6.75334143155249	5.51545021353019	6.29788831936409	6.74918495495409	6.29147042397786	7.33685796605193	7.08672986058055	7.14518198184306	6.21349847795656	7.2410199739475	6.67934022989981	6.65011416926855	7.2410199739475	0.8408217503758	0.87558795646576	0.524246233438208	0.545922709558683	0.960293873581484	1.47598672312385	0.663925926310635	-1.18931271646227	-1.14208971539127	-1.90750059078463	-1.83176113118355	-1.04134789100594	1.47598672312385	-1.50619212230029	1.18931271646227	1.14208971539127	1.90750059078463	1.83176113118355	1.04134789100594	1.47598672312385	1.50619212230029
16667715	148867	SLC30A7	solute carrier family 30 member 7	protein-coding	5.33326030910997	5.79449256187234	6.2836062757124	6.01868553419583	5.45556838613498	5.91098377944155	6.41902653287993	6.02447073887653	5.28276948180055	5.00066728869559	7.03289310497423	5.0551715458896	5.51004892977395	5.08311689188495	7.15754339607913	5.4468031937787	5.85751117022264	5.95251235933325	5.59287535533999	5.79937810287918	5.72519326278132	5.69612672910959	5.87594523110621	5.72519326278132	1.06806628837834	0.832408836390409	1.15388763950808	0.899294620361573	1.28310301583272	1.02035171436316	1.11014795785744	1.06806628837834	-1.20133275415038	1.15388763950808	-1.11198263323085	1.28310301583272	1.02035171436316	1.11014795785744	1.06806628837834	1.20133275415038	1.15388763950808	1.11198263323085	1.28310301583272	1.02035171436316	1.11014795785744
16667760	1901	S1PR1	sphingosine-1-phosphate receptor 1	protein-coding	3.18565991316308	3.31638209436186	2.99000548439644	3.36125398209533	3.38201742260109	3.04144175869681	2.88615920401679	3.4580897986251	4.06337795269366	2.95515259514148	3.38835308480677	3.27260420536494	4.5503650613889	2.96784344757554	3.46456014635008	2.98603661832501	3.21332536850418	3.19192704598495	3.41987195950171	3.49220131840988	3.31659866400294	3.4560366389558	3.34206418219742	3.31659866400294	0.985277268140675	1.15392270665114	1.05141291315929	1.23137848988464	0.853850316370065	0.90787276286643	1.01780805791928	-1.01494272966138	1.15392270665114	1.05141291315929	1.23137848988464	-1.17116546170675	-1.10147593462623	1.01780805791928	1.01494272966138	1.15392270665114	1.05141291315929	1.23137848988464	1.17116546170675	1.10147593462623	1.01780805791928
16667801	55599	RNPC3	RNA binding region (RNP1. RRM) containing 3	protein-coding	2.25531240137061	2.28310724803378	2.20012223755079	2.5077563475323	2.13436347695211	1.97517317520015	2.37971345114401	2.25032570086992	2.16340950688698	2.48190404814239	3.64462429289277	1.92591077480104	1.99721115769439	1.88724711264899	3.64928847358565	2.30730092249123	2.31157455862187	2.18489395104155	2.55396215568079	2.46026191660507	2.43276835715133	2.50711203614293	2.32257793382331	2.43276835715133	0.915936439437503	1.18294877071204	0.937116139174323	1.21030274276616	0.774282422125669	0.949774100619399	0.926465768312434	-1.09177881449298	1.18294877071204	-1.06710359388441	1.21030274276616	-1.29151840649392	-1.05288194250385	-1.07937069474408	1.09177881449298	1.18294877071204	1.06710359388441	1.21030274276616	1.29151840649392	1.05288194250385	1.07937069474408
16667925	22854	NTNG1	netrin G1	protein-coding	3.78946428528416	2.73068040343705	3.21693021658731	3.46973694979627	2.78844915900935	2.98694066571184	2.60110512459597	2.56516951616371	2.49752782598383	2.66690764395466	4.179833971955	2.58331651093069	2.27974736419884	2.2432909997275	2.13876104837016	2.64555430048515	3.3017029637762	2.73541611637022	2.98189648820604	2.32683842819541	3.14179972599112	2.65436745820073	2.53112727228281	3.14179972599112	0.675352750238624	0.801177341041775	0.635049933721341	0.753365729461897	0.842950387688772	1.40194744494073	0.654891379755119	-1.48070767409575	-1.24816310793275	-1.57467932346687	-1.32737654620189	-1.18630943719218	1.40194744494073	-1.52697077853418	1.48070767409575	1.24816310793275	1.57467932346687	1.32737654620189	1.18630943719218	1.40194744494073	1.52697077853418
16668002	284611	FAM102B	family with sequence similarity 102 member B	protein-coding	2.56288420357662	2.14578336365924	2.19195787465866	1.85803578906439	2.45742075823436	2.05625537300502	2.82792559909597	1.87214956373865	1.84381609861337	1.74929580202544	3.74966929613175	1.99498538518685	2.0155095721875	1.83164451372268	4.3769230534429	1.97456422413451	2.18966530773973	2.3034378235185	2.33444164548935	2.5496603408719	2.26205347661454	2.44205099318063	2.4265490821952	2.26205347661454	1.08205401274634	1.10555924423529	1.16087987660717	1.18609742573973	0.97873905752992	0.882704515763852	1.12077416494103	1.08205401274634	1.10555924423529	1.16087987660717	1.18609742573973	-1.0217227894468	-1.1328819351679	1.12077416494103	1.08205401274634	1.10555924423529	1.16087987660717	1.18609742573973	1.0217227894468	1.1328819351679	1.12077416494103
16668020	55119	PRPF38B	pre-mRNA processing factor 38B	protein-coding	2.75693873768868	2.77652001974404	3.33830228643778	2.88223000739917	2.66179676961115	2.82947755484402	3.3172986867878	2.53733169006987	2.50800144405521	2.92330312826698	4.62826379597429	2.54898942126283	2.74738467044947	2.75828495168867	4.48223768795592	2.505340739089	2.93849776281742	2.83647617532821	3.15213944738983	3.12331201229577	3.04531860510362	3.1377257298428	2.97989409381199	3.04531860510362	0.931726487490732	1.15961161141829	0.98021665486522	1.21996168397929	0.803481509081446	0.937956470305417	0.95566407320642	-1.07327634603706	1.15961161141829	-1.02018262497029	1.21996168397929	-1.24458371312517	-1.06614755765199	-1.04639279432659	1.07327634603706	1.15961161141829	1.02018262497029	1.21996168397929	1.24458371312517	1.06614755765199	1.04639279432659
16668047	6814	STXBP3	syntaxin binding protein 3	protein-coding	2.29170906299249	2.32825407425574	3.41339495612763	2.86656305699396	2.4860613979625	2.4777944973985	3.47935767161097	2.31636046918865	2.50503344840054	2.50270673256917	4.86595013259527	2.52270418448031	2.66298862644649	2.31834612049198	4.50511142171021	2.61701406434939	2.72498028759245	2.68989350904015	3.09909862451132	3.02586505824952	2.91203945605189	3.06248184138042	2.85787928364484	2.91203945605189	0.975973053929993	1.29604726922331	0.950505205975881	1.26222714000867	0.753038162346399	0.900974147209009	0.96315495568088	-1.02461845229564	1.29604726922331	-1.05207209146561	1.26222714000867	-1.32795394709359	-1.10990976056055	-1.03825453433199	1.02461845229564	1.29604726922331	1.05207209146561	1.26222714000867	1.32795394709359	1.10990976056055	1.03825453433199
16668102	56900	TMEM167B	transmembrane protein 167B	protein-coding	5.16645887444585	4.52795567082739	5.24827084077219	4.77058725853589	4.95670124233133	4.9873826313645	5.07145002039409	4.30412044393097	4.62957541211571	4.84936222030798	5.65231152746945	4.11092059742595	4.51509575751527	4.56371181889966	5.55435597984488	4.67703988913784	4.92831816114533	4.82991358450522	4.81054243932977	4.82755086134941	4.86943030023755	4.81904665033959	4.82873222292732	4.86943030023755	0.934065369118973	0.921607446120913	1.01185910793876	0.998363625429355	1.01351760237018	1.03554026414957	0.972184422397939	-1.07058888281365	-1.08506067763346	1.01185910793876	-1.00163905668132	1.01351760237018	1.03554026414957	-1.02861142079756	1.07058888281365	1.08506067763346	1.01185910793876	1.00163905668132	1.01351760237018	1.03554026414957	1.02861142079756
16668220	284612	SYPL2	synaptophysin like 2	protein-coding	2.59093917523344	2.97034576007685	2.73931811304462	2.37447654710029	2.65754669375623	2.61971665728463	2.54555100897674	2.46342523562569	3.50144565730675	2.75805978513367	2.30214180704395	2.76744086204737	4.5546080224268	2.73351571535706	2.65853133082566	2.75164432318313	2.6687698988638	2.57155989891082	2.83227202788294	3.17457484794816	2.75052096337337	3.00342343791555	2.87306737342949	2.75052096337337	0.934839111847895	1.12000263697384	1.26777859940982	1.51888742826694	0.834675813240723	0.839206365116551	1.08865468349337	-1.06970278342687	1.12000263697384	1.26777859940982	1.51888742826694	-1.19806993821636	-1.19160202015522	1.08865468349337	1.06970278342687	1.12000263697384	1.26777859940982	1.51888742826694	1.19806993821636	1.19160202015522	1.08865468349337
16668272	2773	GNAI3	G protein subunit alpha i3	protein-coding	5.25389127979263	4.5056433978753	6.10156546359597	5.87278999629239	4.87180718129352	5.31389696317668	5.80387509503477	4.99423191312211	5.03763348462425	5.29708238249999	7.25110238882925	4.1722865815044	4.78457702017921	4.33588500304564	6.91455648781747	5.30184668314966	5.43347253438907	5.24595278815677	5.43952620936447	5.33421629854799	5.43649937187677	5.38687125395623	5.29008454335238	5.43649937187677	0.878114061317508	1.00420490364385	0.929605229123497	1.06308983156259	0.874437137412091	1.03499809901288	0.90349290155907	-1.13880422151493	1.00420490364385	-1.0757254463197	1.06308983156259	-1.14359278353561	1.03499809901288	-1.10681555801313	1.13880422151493	1.00420490364385	1.0757254463197	1.06308983156259	1.14359278353561	1.03499809901288	1.10681555801313
16668333	2948	GSTM4	glutathione S-transferase mu 4	protein-coding	4.4755141589031	4.4881630157724	4.60232898585575	4.75555115365689	3.21407489825577	4.26799329050797	4.05981133856953	3.91398697247446	4.44632805270831	4.28599824417138	4.33198233889254	4.37856386468173	3.85288185364216	4.00094948711946	3.56907380176891	4.43731802831178	4.58038932854704	3.86396662495193	4.36071812511349	3.96505579271058	4.47055372683026	4.16288695891203	3.91451120883126	4.47055372683026	0.608604664591913	0.858761129588399	0.76014032076491	1.07258290723662	0.708700759294514	1.23770437425077	0.680165380596453	-1.64310275319781	-1.16446816879019	-1.31554658091775	1.07258290723662	-1.41103277636596	1.23770437425077	-1.47023066525832	1.64310275319781	1.16446816879019	1.31554658091775	1.07258290723662	1.41103277636596	1.23770437425077	1.47023066525832
16668355	2946	GSTM2	glutathione S-transferase mu 2	protein-coding	4.60963982032635	4.25049242655758	4.06455117124309	4.61751077632909	4.41329196041388	4.79954371854507	4.23658683767889	3.61242653370543	4.75201412982187	4.12610696802026	4.35928353972318	4.66620996621922	4.68746692571123	5.08809553341534	4.0497564021697	4.10433292563807	4.38554854861403	4.26546226258582	4.47590365094613	4.48241294673358	4.43072609978008	4.47915829883986	4.3739376046597	4.43072609978008	0.920132616843664	1.06463219683779	1.004522093969	1.16227437664675	0.864272769109064	0.966986598732129	0.961401863427034	-1.08679986090517	1.06463219683779	1.004522093969	1.16227437664675	-1.15704212343847	-1.03414049513319	-1.04014776550919	1.08679986090517	1.06463219683779	1.004522093969	1.16227437664675	1.15704212343847	1.03414049513319	1.04014776550919
16668375	2944	GSTM1	glutathione S-transferase mu 1	protein-coding	1.91613523902523	2.49919900483976	2.17920587323397	1.7423022595483	1.52487762679455	1.92622507173803	2.07634703099219	2.68612172625359	1.72590238398992	1.55765572263918	2.63489546529589	1.32922478910547	1.92017891749415	1.76880584924547	2.19120226828061	1.61072968100927	2.08421059416182	2.05339286394459	1.81191959025762	1.87272917900737	1.94806509220972	1.8423243846325	1.96306102147598	1.94806509220972	0.978865312219665	0.828003629089597	1.04305091943307	0.882297018634175	1.18219930182666	1.07604671188257	1.01044859538319	-1.02159100697154	-1.20772417519415	1.04305091943307	-1.13340516728486	1.18219930182666	1.07604671188257	1.01044859538319	1.02159100697154	1.20772417519415	1.04305091943307	1.13340516728486	1.18219930182666	1.07604671188257	1.01044859538319
16668397	2949	GSTM5	glutathione S-transferase mu 5	protein-coding	2.59114354446043	1.91302020748177	1.95257461240276	2.50464178588651	1.58962506723646	1.84397913500003	1.65309187463761	1.84638432695679	2.10666304724556	1.709162076755	2.78186942904406	2.71293335593976	2.4150268606153	2.20551007834379	2.2167522727294	2.53612672001797	2.24034503755787	1.73327010095772	2.3276569772461	2.34335398292661	2.28400100740198	2.33550548008636	2.03831204194217	2.28400100740198	0.70364763778235	1.06238887150762	1.01093974133534	1.52634795214314	0.662325873937118	0.964929555270547	0.843412924332388	-1.42116585959366	1.06238887150762	1.01093974133534	1.52634795214314	-1.50983079379886	-1.03634508295232	-1.18565885244355	1.42116585959366	1.06238887150762	1.01093974133534	1.52634795214314	1.50983079379886	1.03634508295232	1.18565885244355
16668439	10768	AHCYL1	adenosylhomocysteinase like 1	protein-coding	6.93749627878647	6.93959711530082	7.52039992699605	7.66651944460431	6.67100058705724	6.78844598659189	7.19872838809624	7.00616183332681	6.78155112519876	7.08959774687946	7.66688203134768	6.90376725189013	6.53724741655557	6.5945821091183	7.66614831622926	7.41686242387781	7.26600319142191	6.91608419876805	7.11044953882901	7.05371006644524	7.18822636512546	7.08207980263712	6.98489713260664	7.18822636512546	0.78462815354135	0.897787769276458	0.961434532390153	1.10009328653846	0.873957276310073	1.07634946489984	0.868543955076643	-1.27448906273193	-1.11384898995218	-1.04011242191808	1.10009328653846	-1.14422069259734	1.07634946489984	-1.1513522075135	1.27448906273193	1.11384898995218	1.04011242191808	1.10009328653846	1.14422069259734	1.07634946489984	1.1513522075135
16668517	388662	SLC6A17	solute carrier family 6 member 17	protein-coding	3.66604671307824	4.34261341926977	3.7826381689657	4.11611260283837	4.25945459289494	4.2596720874006	3.82714555621695	3.9507189486789	4.35281640336343	4.0379802107895	3.13348242383707	4.37281078905599	3.86996997056746	4.54140638377677	3.04522145352457	4.13561148620972	3.97685272603802	4.07424779629784	3.9742724567615	3.89805232351963	3.97556259139976	3.93616239014056	3.98615005990874	3.97556259139976	1.06984001473023	0.998213092050347	0.948539571437849	0.88503384197668	1.07175514251447	1.02768647840103	1.00736566800704	1.06984001473023	-1.00179010670556	-1.05425227382358	-1.129900295978	1.07175514251447	1.02768647840103	1.00736566800704	1.06984001473023	1.00179010670556	1.05425227382358	1.129900295978	1.07175514251447	1.02768647840103	1.00736566800704
16668533	3749	KCNC4	potassium voltage-gated channel subfamily C member 4	protein-coding	4.6818070319919	5.18073005533088	5.27186060148429	5.54312031250869	5.01723436192908	4.97505297339537	5.03944610037679	4.91729659471766	4.41429702290127	5.60687359884529	5.43975538115355	5.22733619985365	4.38145827199287	4.9087854158703	4.6565077455777	5.10246068126954	5.16937950032894	4.98725750760472	5.17206555068844	4.7623030286776	5.17072252550869	4.96718428968302	4.87478026814116	5.17072252550869	0.881405624054623	1.00186356251186	0.752747271127628	0.855622022530079	0.879766124885086	1.15151901605117	0.814540163689711	-1.13455141731434	1.00186356251186	-1.32846712084653	-1.1687403709444	-1.13666572480342	1.15151901605117	-1.22768654582997	1.13455141731434	1.00186356251186	1.32846712084653	1.1687403709444	1.13666572480342	1.15151901605117	1.22768654582997
16668550	64783	RBM15	RNA binding motif protein 15	protein-coding	2.4470194493084	1.96555505615677	2.35654469886884	2.31309587114019	1.64062438914135	2.49266973978853	2.5924173076309	2.03458555343125	2.09429761402834	1.9031530452881	3.08438502631262	1.88539136513315	2.18942877625386	1.80808008901699	2.88682771517162	1.95050630955099	2.27055376886855	2.19007424749801	2.24180676269055	2.20871072249837	2.25618026577955	2.22525874259446	2.19939248499819	2.25618026577955	0.945743249391288	0.98027130256167	0.977320704017264	1.01300161556968	0.96477704378354	1.02166450675763	0.961402339457664	-1.05736942943408	-1.0201257523165	-1.02320558225106	1.01300161556968	-1.03650890788024	1.02166450675763	-1.0401472504884	1.05736942943408	1.0201257523165	1.02320558225106	1.01300161556968	1.03650890788024	1.02166450675763	1.0401472504884
16668603	10390	CEPT1	choline/ethanolamine phosphotransferase 1	protein-coding	3.51574364545997	3.05019735173004	4.0070772966443	3.82173960586353	3.42549675660913	3.45744542272801	4.05932611883667	3.37917460470851	3.57866780183991	3.60470620952946	4.57612850396925	3.44529400342715	3.38306273660637	3.68394735702195	4.24616765894845	3.74436011338272	3.59868947492446	3.58036072572058	3.80119912969144	3.76438446648987	3.69994430230795	3.78279179809066	3.67237259610523	3.69994430230795	0.987375840911798	1.15069832388081	0.974804851815541	1.13604795926461	0.85806663694599	0.944192222422203	0.981070211700605	-1.01278556610879	1.15069832388081	-1.02584635082348	1.13604795926461	-1.16541065337207	-1.05910637288944	-1.01929503930874	1.01278556610879	1.15069832388081	1.02584635082348	1.13604795926461	1.16541065337207	1.05910637288944	1.01929503930874
16668622	1117	CHI3L2	chitinase 3 like 2	protein-coding	3.78192177908144	4.09377515433014	4.29805984008188	4.32169158827185	3.6836270444651	3.72397466624839	3.66713957151082	3.52267509900176	3.43242491726303	4.44906561909588	4.57654925349086	4.51067662350278	3.36319713346089	4.03641786303566	3.4208938251407	4.05348194609418	4.12386209044133	3.64935409530652	4.24217910333814	3.71849769193286	4.18302059688973	3.9803383976355	3.68392589361969	4.18302059688973	0.719712192891861	1.08546786269108	0.695594576201725	1.04909374245191	0.663043299234635	1.15083595416309	0.707550632677145	-1.38944429436706	1.08546786269108	-1.43761903012596	1.04909374245191	-1.50819712853493	1.15083595416309	-1.41332641625423	1.38944429436706	1.08546786269108	1.43761903012596	1.04909374245191	1.50819712853493	1.15083595416309	1.41332641625423
16668677	128344	PIFO	primary cilia formation	protein-coding	3.16177988335187	3.6231927412822	4.36625706395252	3.79882425694007	3.53494713197211	3.87605527563172	4.1477092716223	3.9073981040469	3.57415002186252	4.45156151597242	3.62894705685798	3.64419023371487	3.34401164184383	4.49244949983337	3.66112108994399	4.45513449850248	3.73751348638167	3.86652744581826	3.82471220710195	3.98817918253092	3.78111284674181	3.90644569481643	3.92735331417459	3.78111284674181	1.0935460385238	1.06230550125363	1.11997534663674	1.08797977413619	1.0294082420107	0.916792503125274	1.10668179869325	1.0935460385238	1.06230550125363	1.11997534663674	1.08797977413619	1.0294082420107	-1.09075935567872	1.10668179869325	1.0935460385238	1.06230550125363	1.11997534663674	1.08797977413619	1.0294082420107	1.09075935567872	1.10668179869325
16668712	5906	RAP1A	RAP1A. member of RAS oncogene family	protein-coding	2.79144321437973	2.84841040152106	3.40021114637152	3.4722173495665	2.78831818460317	3.3296494559248	3.30137500386206	2.94106866564785	2.7017622377831	3.13956667550912	3.79206688982066	2.70550941103092	2.94128832720608	2.72856787099924	4.01218647602201	3.0157694469654	3.1280705279597	3.09010282750947	3.08472630353595	3.17445303029818	3.10639841574783	3.12958966691707	3.13227792890383	3.10639841574783	0.974026075127879	0.970402905769544	1.06416859006417	1.06021010976669	1.00373367529795	0.984053562120897	1.01810016946004	-1.02666656010078	-1.03049979967546	1.06416859006417	1.06021010976669	1.00373367529795	-1.01620484747267	1.01810016946004	1.02666656010078	1.03049979967546	1.06416859006417	1.06021010976669	1.00373367529795	1.01620484747267	1.01810016946004
16668772	55917	CTTNBP2NL	CTTNBP2 N-terminal like	protein-coding	3.53704078244523	3.64905585230915	4.14177496652572	4.695645949585	3.18675319631526	3.75115735389712	4.29021052048333	4.6045830872364	4.07430405769647	3.74006321906177	5.18834369902187	3.85002852535169	3.76778213353524	3.31977956825842	5.68962864577981	4.47178452938227	4.00587938771627	3.95817603948303	4.21318487528295	4.31224371923894	4.10953213149961	4.26271429726094	4.13520987936098	4.10953213149961	0.967475244649488	1.15452986084639	1.07107450877582	1.27815932284767	0.837982002423242	0.899264756900692	1.0179577950071	-1.03361817837757	1.15452986084639	1.07107450877582	1.27815932284767	-1.19334305165056	-1.11201956078707	1.0179577950071	1.03361817837757	1.15452986084639	1.07107450877582	1.27815932284767	1.19334305165056	1.11201956078707	1.0179577950071
16668785	7482	WNT2B	Wnt family member 2B	protein-coding	5.36831964429606	5.97818660509481	5.70572474186625	5.85452339900468	4.52371471218724	5.45613082139848	5.30719444057029	5.00528175947732	4.92970194441587	5.5785960484969	6.01640453783962	5.44757586682886	4.70728423287119	5.3011904994908	4.8329117090129	5.60286061261843	5.72668859756545	5.07308043340833	5.49306959939531	5.11106176349833	5.60987909848038	5.30206568144682	5.09207109845333	5.60987909848038	0.635688474140891	0.850498738913001	0.767368880078846	1.0266762594212	0.747430237172776	1.23783019257814	0.698432210368713	-1.57309757952032	-1.17578069695679	-1.30315422733491	1.0266762594212	-1.33791750756912	1.23783019257814	-1.43177818141017	1.57309757952032	1.17578069695679	1.30315422733491	1.0266762594212	1.33791750756912	1.23783019257814	1.43177818141017
16668798	829	CAPZA1	capping actin protein of muscle Z-line subunit alpha 1	protein-coding	3.24164294511643	3.30220829033984	4.00598921531217	3.66968650795071	3.26540308068849	3.14633749325252	3.81103911776591	3.19874471014155	3.24249263670916	3.25792139551881	4.66119137033187	3.24671944051173	2.89659270610048	3.22241897214925	4.63569239091572	3.41575399683652	3.55488173967979	3.35538110046212	3.60208121076789	3.54261451650049	3.57848147522384	3.57234786363419	3.44899780848131	3.57848147522384	0.870851939568607	1.03325723887043	0.959618785839273	1.13857822664512	0.842822006764385	1.00426054600875	0.914158564415716	-1.14830082424272	1.03325723887043	-1.04208047482669	1.13857822664512	-1.18649013904967	1.00426054600875	-1.0939021291554	1.14830082424272	1.03325723887043	1.04208047482669	1.13857822664512	1.18649013904967	1.00426054600875	1.0939021291554
16668891	9860	LRIG2	leucine rich repeats and immunoglobulin like domains 2	protein-coding	3.19895602218352	3.27236533548869	3.51094656494864	3.40511980134845	3.06774798865204	3.28865402239858	4.18194052327101	2.73930896661526	3.26560931489463	3.10413897420639	4.749020556366	2.78282080049517	3.24530199950745	3.00060851424283	4.98945487743189	2.93454514436341	3.34684693099233	3.31941287523422	3.47539741149055	3.54247763388639	3.41112217124144	3.50893752268847	3.43094525456031	3.41112217124144	0.981163822054609	1.09319478331145	1.04759437793726	1.16721049354354	0.897519670815218	0.93444693780754	1.01383514627372	-1.01919779095192	1.09319478331145	1.04759437793726	1.16721049354354	-1.1141817082312	-1.07015172241483	1.01383514627372	1.01919779095192	1.09319478331145	1.04759437793726	1.16721049354354	1.1141817082312	1.07015172241483	1.01383514627372
16668919	260425	MAGI3	membrane associated guanylate kinase. WW and PDZ domain containing 3	protein-coding	2.71270797752702	2.91408369719525	2.75203480083579	2.86690413395693	2.62093347929822	2.71756641564995	3.17784696058984	3.22613614781854	2.15439184333131	2.55027638958021	3.36977679564091	2.80862777957989	2.59075678315876	3.43620653625684	3.33627710232878	2.92651734753097	2.81143265237875	2.93562075083914	2.72076820203308	3.07243944231884	2.76610042720591	2.89660382217596	3.00403009657899	2.76610042720591	1.08989420326651	0.93909014047603	1.27603795360921	1.09947796539899	1.16058529026195	0.91351264556488	1.17929910064696	1.08989420326651	-1.06486050369254	1.27603795360921	1.09947796539899	1.16058529026195	-1.0946755962876	1.17929910064696	1.08989420326651	1.06486050369254	1.27603795360921	1.09947796539899	1.16058529026195	1.0946755962876	1.17929910064696
16668969	204851	HIPK1	homeodomain interacting protein kinase 1	protein-coding	3.70253075666623	3.69999253460954	4.26027467898063	3.74516413108975	2.96660295064726	3.6113810457358	4.2316524371882	3.95473802044661	3.8473641779679	3.67652429336231	4.5718846164879	2.45221993305759	3.78433104266584	3.37237703328906	4.89230455057517	3.32425044342788	3.85199052533654	3.69109361350446	3.63699825521893	3.84331576748948	3.74449439027773	3.74015701135421	3.76720469049698	3.74449439027773	0.894468814012394	0.861550775842342	1.15373949526432	1.11127983636012	1.03820789104144	1.00301096585099	1.01586613193291	-1.11798196240539	-1.16069769541127	1.15373949526432	1.11127983636012	1.03820789104144	1.00301096585099	1.01586613193291	1.11798196240539	1.16069769541127	1.15373949526432	1.11127983636012	1.03820789104144	1.00301096585099	1.01586613193291
16668997	56944	OLFML3	olfactomedin like 3	protein-coding	5.38024331992677	4.48848187405475	3.91127180935342	4.27557420561495	4.81078897006901	5.12542320701962	4.44137664162286	4.59316386071125	5.86209277446089	3.30595558452813	3.86860469609414	4.09337226247784	5.53282664737418	4.06577487204197	3.72327846259573	4.17297340501351	4.51389280223747	4.74268816985568	4.28250632939025	4.37371334675635	4.39819956581386	4.3281098380733	4.55820075830602	4.39819956581386	1.17185605540286	0.851815877886751	1.06526105046729	0.774332540843007	1.37571520539167	1.04978197228952	1.11728806159151	1.17185605540286	-1.17396262027996	1.06526105046729	-1.29143481289229	1.37571520539167	1.04978197228952	1.11728806159151	1.17185605540286	1.17396262027996	1.06526105046729	1.29143481289229	1.37571520539167	1.04978197228952	1.11728806159151
16669067	81839	VANGL1	VANGL planar cell polarity protein 1	protein-coding	4.33105828769445	3.57388027560387	4.16355519739635	3.94810636817729	3.76458516558747	3.69850701348916	4.04145730451759	3.74135189026623	3.79248379050031	3.63832177675	4.46712349267136	3.37383013016103	3.8842900735645	3.47737121470062	4.5629665328931	3.570122681591	4.00415003221799	3.81147534346511	3.81793979752067	3.8736876256873	3.91104491486933	3.84581371160399	3.84258148457621	3.91104491486933	0.874982041115725	0.878911473446149	1.03939774068345	1.04406554287194	0.995529205785633	1.04625259659312	0.953653163720583	-1.14288059984049	-1.13777101586701	1.03939774068345	1.04406554287194	-1.00449087197883	1.04625259659312	-1.04859925813972	1.14288059984049	1.13777101586701	1.03939774068345	1.04406554287194	1.00449087197883	1.04625259659312	1.04859925813972
16669087	55356	SLC22A15	solute carrier family 22 member 15	protein-coding	1.83074338767385	1.5498651037913	2.06200570538354	1.93696130545131	1.90880584978745	1.81654519813586	2.02366455329946	1.63895784419624	1.82002275391332	2.25077613677739	2.95134678654089	1.43477857013801	1.78094063679994	2.06023973344877	3.01146206323354	1.91246197766813	1.844893875575	1.84699336135475	2.1142310618424	2.1912761027876	1.9795624687087	2.152753582315	2.01913473207117	1.9795624687087	1.00145631204283	1.20525397368881	1.05485524913927	1.26951966391643	0.830908948574354	0.886878812660396	1.02780905208216	1.00145631204283	1.20525397368881	1.05485524913927	1.26951966391643	-1.20350130025169	-1.12754976860962	1.02780905208216	1.00145631204283	1.20525397368881	1.05485524913927	1.26951966391643	1.20350130025169	1.12754976860962	1.02780905208216
16669121	476	ATP1A1	ATPase Na+/K+ transporting subunit alpha 1	protein-coding	3.74610576389687	4.08330137929721	4.03373898814787	3.59185289646995	3.34132839196776	3.7962972037119	3.90085328507596	3.06518012972484	3.75968450639655	3.48871407472295	3.63100746055077	3.23184696358281	3.49147970366546	3.127903178506	3.06287577444984	3.35330180438805	3.86374975695297	3.52591475262012	3.52781325131327	3.25889011525234	3.69578150413312	3.3933516832828	3.39240243393623	3.69578150413312	0.791227785790825	0.792269678688455	0.829938801910382	0.831031669677044	0.998684926451616	1.23321968278107	0.810352170711871	-1.26385854738469	-1.26219648044013	-1.20490811816265	-1.20332357536822	-1.00131680524413	1.23321968278107	-1.23403137073296	1.26385854738469	1.26219648044013	1.20490811816265	1.20332357536822	1.00131680524413	1.23321968278107	1.23403137073296
16669180	5738	PTGFRN	prostaglandin F2 receptor inhibitor	protein-coding	6.64999297985255	5.87588955752523	6.63678638804783	6.32002878492774	6.22362807513151	6.34773761207498	6.45778103163801	5.48636350083184	6.34146639417634	5.68998469101572	6.74710409103395	5.0060497272336	5.98972452922812	5.50173469705806	6.62391080361471	5.94592113906579	6.37067442758834	6.12887755491909	5.9461512258649	6.01532279224167	6.15841282672662	5.98073700905328	6.07210017358038	6.15841282672662	0.845691349916004	0.745084935024258	1.04911408159065	0.924307783676207	1.13502677367711	1.13106027818336	0.941927122380645	-1.18246450090724	-1.34212886745246	1.04911408159065	-1.08189070530462	1.13502677367711	1.13106027818336	-1.06165325983244	1.18246450090724	1.34212886745246	1.04911408159065	1.08189070530462	1.13502677367711	1.13106027818336	1.06165325983244
16669212	8458	TTF2	transcription termination factor 2	protein-coding	2.65685421706657	2.24706804003375	2.61917733665466	3.1768349647109	2.31406104509494	2.60847345006565	2.43960968913992	2.06975274019675	2.08654191950953	2.46450237184675	3.058996066124	3.05623213915509	1.99427607218745	2.1966606207028	2.72981208966747	2.45290684320096	2.67498363961647	2.35797423112431	2.66656812415884	2.34341390643967	2.67077588188766	2.50499101529925	2.35069406878199	2.67077588188766	0.802732153705376	0.994183789213159	0.7993203819719	0.989958309849636	0.80742832705077	1.121776189782	0.801024451387663	-1.24574553963491	-1.00585023699838	-1.25106280604659	-1.01014354852164	-1.23850002098963	1.121776189782	-1.24840134189117	1.24574553963491	1.00585023699838	1.25106280604659	1.01014354852164	1.23850002098963	1.121776189782	1.24840134189117
16669255	10905	MAN1A2	mannosidase alpha class 1A member 2	protein-coding	4.01790017163533	4.22379744514206	5.23807036296272	4.60724941719358	3.99789825409756	4.24510399297695	5.25246875739614	4.51284113114476	4.27486168151672	4.22600792870639	6.01359745239137	3.48015362986253	4.23810773877984	4.18209135586574	6.19759943980786	4.50348855168261	4.52175434923342	4.50207803390385	4.49865517311925	4.78032177153401	4.51020476117634	4.63948847232663	4.64119990271893	4.51020476117634	0.986454001588568	0.984116367963264	1.21559833036069	1.21271768561969	1.00237536301743	0.914285274343907	1.09504878307256	-1.01373201222725	-1.01613999375867	1.21559833036069	1.21271768561969	1.00237536301743	-1.09375052629782	1.09504878307256	1.01373201222725	1.01613999375867	1.21559833036069	1.21271768561969	1.00237536301743	1.09375052629782	1.09504878307256
16669278	54855	TENT5C	terminal nucleotidyltransferase 5C	protein-coding	2.59812955838355	2.50290756580038	2.66778834403415	2.66144882791512	3.18116180425304	2.11392791930714	2.82970310853037	2.45585084550155	4.2258510774697	1.92218520514001	2.5716610291644	2.00103188625418	4.65239317554005	2.05922507753862	3.96605524633319	2.37361361135316	2.6075685740333	2.64516091939803	2.68018229950707	3.26282177769126	2.64387543677019	2.97150203859916	2.95399134854464	2.64387543677019	1.02639948051949	1.0516201753588	1.49758664872353	1.53438535778344	0.976017296519911	0.796846309272111	1.23980730691618	1.02639948051949	1.0516201753588	1.49758664872353	1.53438535778344	-1.02457200662898	-1.25494714396489	1.23980730691618	1.02639948051949	1.0516201753588	1.49758664872353	1.53438535778344	1.02457200662898	1.25494714396489	1.23980730691618
16669288	10885	WDR3	WD repeat domain 3	protein-coding	4.0464449987512	3.70141012362871	4.48506231068836	4.14921003646601	3.65334014504744	3.92931967922095	4.23953596799108	3.64639439138014	4.11755383773714	3.8208847592114	4.73766484442866	3.66348217317873	3.64187163254469	3.95059946243999	4.59040578606194	3.93243790195979	4.09553186738357	3.8671475459099	4.08489640363898	4.0288286957516	4.09021413551128	4.05686254969529	3.94798812083075	4.09021413551128	0.853590295033774	0.992655164404641	0.961882310995726	1.11858985407232	0.859906164439014	1.02338683945403	0.90611997308889	-1.17152222303609	-1.00739918136603	-1.03962822537491	1.11858985407232	-1.16291758491158	1.02338683945403	-1.10360661910043	1.17152222303609	1.00739918136603	1.03962822537491	1.11858985407232	1.16291758491158	1.02338683945403	1.10360661910043
16669374	3283	HSD3B1	hydroxy-delta-5-steroid dehydrogenase. 3 beta- and steroid delta-isomerase 1	protein-coding	2.11895589369027	1.84449025309416	1.96864616951926	2.32044384545714	2.05898292617192	1.89795533867719	2.75777003846409	2.31151758021477	1.03941416741723	1.74578588955544	1.80615577181581	2.25124527916096	1.64426317258245	1.79587533908347	3.0432909768295	2.10813590965554	2.06313404044021	2.25655647088199	1.71065027698736	2.14789134953774	1.88689215871378	1.92927081326255	2.20222391020987	1.88689215871378	1.14347310272304	0.783234509284806	1.35401251396037	0.927445800353122	1.45993708036074	0.971052596391401	1.24429774992326	1.14347310272304	-1.27675681822693	1.35401251396037	-1.07823012365709	1.45993708036074	-1.0298103354197	1.24429774992326	1.14347310272304	1.27675681822693	1.35401251396037	1.07823012365709	1.45993708036074	1.0298103354197	1.24429774992326
16669389	26227	PHGDH	phosphoglycerate dehydrogenase	protein-coding	6.10315798763128	5.03632253126873	4.98211926107615	4.42443065766258	5.94118580751816	5.38303053306075	5.75467915206029	6.6798904458769	5.05010965439927	4.19669559412971	4.55434309184475	4.26546371975573	5.42070129668472	4.76383209243795	5.9964069822109	5.58061878657568	5.13650760940969	5.93969648462903	4.51665301503237	5.44038978947731	4.82658031222103	4.97852140225484	5.69004313705317	4.82658031222103	1.74495384302392	0.650736510520309	1.89702247926672	0.707446671711013	2.68150597793984	0.900038680571906	1.81940008395604	1.74495384302392	-1.5367202912903	1.89702247926672	-1.41353410792283	2.68150597793984	-1.11106335937093	1.81940008395604	1.74495384302392	1.5367202912903	1.89702247926672	1.41353410792283	2.68150597793984	1.11106335937093	1.81940008395604
16669568	23380	SRGAP2	SLIT-ROBO Rho GTPase activating protein 2	protein-coding	4.80043592786026	4.51342241357605	4.74602176786798	4.51920379939776	4.37160110859217	4.65107413247338	4.85395799939878	4.06451382863895	3.98746843308447	4.4888858463695	5.78772219040744	3.95508835318057	4.28051556866947	4.48159542469303	6.0278995273594	4.24116759287627	4.64477097717551	4.48528676727582	4.5547912057605	4.75779452839954	4.599781091468	4.65629286708002	4.62154064783768	4.599781091468	0.895345116115055	0.939535922718099	1.15109214237957	1.20790564292883	0.952965282609739	0.961586285054033	1.01519689118809	-1.11688775869918	-1.06435525861212	1.15109214237957	1.20790564292883	-1.04935617094198	-1.03994827665809	1.01519689118809	1.11688775869918	1.06435525861212	1.15109214237957	1.20790564292883	1.04935617094198	1.03994827665809	1.01519689118809
16669573	55672	NBPF1	NBPF member 1	protein-coding	5.79585270259399	5.88838187837454	6.67382544323352	6.41408941379067	5.67839098113459	6.2091897552876	6.90551168523427	6.12236910973492	6.04847535421402	5.93145335319748	7.63167790698021	5.79540171545699	5.78528338394307	5.80043288097018	7.59717579457274	6.46932310160996	6.19303735949818	6.22886538284784	6.35175208246217	6.41305379027399	6.27239472098018	6.38240293636808	6.32095958656092	6.27239472098018	1.02514502805807	1.1162922056827	1.04340677620291	1.1361776331669	0.918348280888615	0.926582785474728	1.03423559640273	1.02514502805807	1.1162922056827	1.04340677620291	1.1361776331669	-1.08891149557375	-1.07923438215794	1.03423559640273	1.02514502805807	1.1162922056827	1.04340677620291	1.1361776331669	1.08891149557375	1.07923438215794	1.03423559640273
16669632	400818	NBPF9	NBPF member 9	protein-coding	2.01005326545965	2.72505670627058	2.12598521071112	1.92689470424394	1.96563009196643	1.97351355497212	2.54228829435825	2.07294650630296	1.82183880349965	1.7219380614565	3.22774986346498	2.05887104599243	1.96415816939771	1.91469751070948	2.94066665980607	2.14109580116201	2.19699747167132	2.13859461189994	2.20759944360339	2.24015453526882	2.20229845763736	2.2238769894361	2.18937457358438	2.20229845763736	0.960326663820894	1.00737579511188	1.02282199612929	1.07293295128254	0.953295352618866	0.985154203312252	0.991081850921237	-1.04131233430639	1.00737579511188	1.02282199612929	1.07293295128254	-1.04899284073171	-1.01506951565332	-1.0089983981348	1.04131233430639	1.00737579511188	1.02282199612929	1.07293295128254	1.04899284073171	1.01506951565332	1.0089983981348
16669708	388677	NOTCH2NLA	notch 2 N-terminal like A	protein-coding	4.76531224203148	5.47140299928613	6.68152321508491	6.03946451080784	5.43951006798408	5.89585840329463	6.71005133122259	5.58427384667725	5.78875584062262	6.06018048594181	8.13429096495143	5.53709948897216	5.39501957346131	5.61480272111714	8.12400669239585	6.04810132062071	5.73942574180259	5.90742341229464	6.38008169512201	6.29548257689875	6.0597537184623	6.33778213601038	6.10145299459669	6.0597537184623	1.12349808892695	1.55903784935735	0.943046543926739	1.30863173705231	0.720635544153122	0.824717303545266	1.02932550239021	1.12349808892695	1.55903784935735	-1.06039304893279	1.30863173705231	-1.38766399758311	-1.21253670282075	1.02932550239021	1.12349808892695	1.55903784935735	1.06039304893279	1.30863173705231	1.38766399758311	1.21253670282075	1.02932550239021
16669721	25832	NBPF14	NBPF member 14	protein-coding	4.8577678689176	4.71649487013787	5.80278594586684	5.45524229475249	4.61717786645308	5.36272719283149	5.9348346307051	5.37257343051234	5.20296251841023	5.28452047390471	7.02433713280364	4.3187340941606	4.98180968829062	4.94306059438762	6.88453317828333	5.24534501414619	5.2080727449187	5.3218282801255	5.45763855481979	5.51368711877694	5.33285564986925	5.48566283679837	5.41775769945122	5.33285564986925	1.08204127700705	1.1888492678836	1.039614430056	1.14223447877327	0.910158508936384	0.899498520145917	1.06061572941983	1.08204127700705	1.1888492678836	1.039614430056	1.14223447877327	-1.09870971944063	-1.11173056720291	1.06061572941983	1.08204127700705	1.1888492678836	1.039614430056	1.14223447877327	1.09870971944063	1.11173056720291	1.06061572941983
16669796	10628	TXNIP	thioredoxin interacting protein	protein-coding	4.31887732584952	4.84122932422863	3.50858174308815	5.33785229768047	3.97854245855443	4.37046971573063	6.09199250904781	6.8692670566333	4.12895495566636	3.69148992344052	6.25560533389043	5.15250946874773	3.89985089323977	3.91838108916947	6.05124914644352	6.11464424614742	4.50163517271169	5.32756793499154	4.80713992043626	4.99603134375005	4.65438754657398	4.90158563209315	5.16179963937079	4.65438754657398	1.77268077954908	1.23585094182358	1.13988748196201	0.794689621734379	1.43438073278753	0.842531139997397	1.42149802325668	1.77268077954908	1.23585094182358	1.13988748196201	-1.25835291244592	1.43438073278753	-1.18689975067638	1.42149802325668	1.77268077954908	1.23585094182358	1.13988748196201	1.25835291244592	1.43438073278753	1.18689975067638	1.42149802325668
16669821	128077	LIX1L	limb and CNS expressed 1 like	protein-coding	6.34189837576619	6.53469806000985	6.21037734320098	6.20195538155079	5.94528762095873	6.02960086789666	6.45135727331644	6.16133357180028	6.27073624410244	5.5601334415066	6.3109192462451	5.50472428827791	6.47686887315029	5.58933293171052	6.69571167250252	6.21361124797798	6.32223229013195	6.14689483349303	5.91162830503301	6.24388118133533	6.11693029758248	6.07775474318417	6.19538800741418	6.11693029758248	0.885560356004304	0.752308353448623	1.25897782842424	1.06953696685758	1.17712418311567	1.02752646636713	1.05588865603381	-1.12922850850286	-1.32924218562235	1.25897782842424	1.06953696685758	1.17712418311567	1.02752646636713	1.05588865603381	1.12922850850286	1.32924218562235	1.25897782842424	1.06953696685758	1.17712418311567	1.02752646636713	1.05588865603381
16669830	9939	RBM8A	RNA binding motif protein 8A	protein-coding	3.94922952409756	3.5939146538695	4.14111623222079	3.62691965094863	3.72919062607196	3.80071122056565	3.92880969046693	3.87640316443214	3.63239028352816	3.67922003369317	4.77381646541255	3.51907038935339	3.66551836964537	3.46557580945591	4.71443576722197	3.89171024998714	3.82779501528412	3.83377867538417	3.90112429299682	3.9343100490776	3.86445965414047	3.91771717103721	3.88404436223088	3.86445965414047	1.00415617014639	1.05214189047629	1.02326921361442	1.07216829103536	0.954392348822665	0.963757764409907	1.01366764502561	1.00415617014639	1.05214189047629	1.02326921361442	1.07216829103536	-1.0477871089742	-1.03760512955481	1.01366764502561	1.00415617014639	1.05214189047629	1.02326921361442	1.07216829103536	1.0477871089742	1.03760512955481	1.01366764502561
16669930	27246	RNF115	ring finger protein 115	protein-coding	5.60457474015172	5.44024850144483	6.04070910113556	6.05263879410288	4.87726045376925	5.62538564115806	5.53569093582973	5.23231005931966	5.57145678438129	6.13337973793479	5.66231861050833	5.19095406374403	5.57312280645268	5.68241853855759	5.66439355212607	5.17646100682483	5.78454278420875	5.31766177251918	5.63952729914211	5.52409897599029	5.71203504167543	5.5818131375662	5.42088037425474	5.71203504167543	0.723527114394789	0.904369670520187	0.923108207536982	1.15383521763799	0.800034695965225	1.09446202993593	0.817247708882306	-1.38211820967687	-1.10574252166684	-1.08329661878771	1.15383521763799	-1.24994578990543	1.09446202993593	-1.22361921499619	1.38211820967687	1.10574252166684	1.08329661878771	1.15383521763799	1.24994578990543	1.09446202993593	1.22361921499619
16669963	653519	GPR89A	G protein-coupled receptor 89A	protein-coding	4.63872057814725	4.17117075185697	5.07483378503148	5.03935641333389	4.43523177934897	4.68298885119831	4.83035545837795	4.71215746816728	4.7412195732691	4.75118879609147	5.50438877352021	4.756448095061	4.69472169049671	4.4247827687699	5.26383277247361	4.94029751877368	4.7310203820924	4.66518338927313	4.93831130948545	4.83090868762848	4.83466584578892	4.88460999855696	4.7480460384508	4.83466584578892	0.955390877957963	1.15451820899349	0.928257761502038	1.121729873101	0.827523438362118	0.965973721383278	0.941726604558205	-1.0466920116899	1.15451820899349	-1.07728697940739	1.121729873101	-1.20842498670401	-1.03522484914807	-1.06187931312521	1.0466920116899	1.15451820899349	1.07728697940739	1.121729873101	1.20842498670401	1.03522484914807	1.06187931312521
16669997	149013	NBPF12	NBPF member 12	protein-coding	2.18863443459703	2.06407291394891	2.52566178314398	2.30940541142634	2.32101199360046	2.64073554538816	2.70292839513506	1.96484358824808	2.04168054404923	2.03978929375196	4.11476696954203	1.75670103396086	2.71465336561462	1.54165090639162	4.04882603807545	2.24717245915631	2.27194363577907	2.40737988059294	2.48823446032602	2.6380756923095	2.38008904805254	2.56315507631776	2.52272778645122	2.38008904805254	1.09842490734458	1.16174289735262	1.10944737110663	1.17340074387564	0.945497415863417	0.88082906003144	1.10392238214989	1.09842490734458	1.16174289735262	1.10944737110663	1.17340074387564	-1.0576443501824	-1.13529406030758	1.10392238214989	1.09842490734458	1.16174289735262	1.10944737110663	1.17340074387564	1.0576443501824	1.13529406030758	1.10392238214989
16670081	9557	CHD1L	chromodomain helicase DNA binding protein 1 like	protein-coding	4.0447927857039	2.75607327967601	3.91180144852027	3.32414690968175	3.65769192394111	3.78425605584754	3.99667779093288	3.24582883308789	3.72539643233758	3.76607277709734	4.72654242302641	3.00139671704264	3.74010576934556	3.3491775876797	4.20791279451886	3.60121941788257	3.50920360589548	3.67111365095236	3.80485208737599	3.72460389235667	3.65702784663574	3.76472798986633	3.69785877165451	3.65702784663574	1.11876734146262	1.22743657755865	0.945894905056124	1.03777252156323	0.911466516410835	0.928066350260572	1.02870614279914	1.11876734146262	1.22743657755865	-1.05719990101931	1.03777252156323	-1.0971330070772	-1.07750916701078	1.02870614279914	1.11876734146262	1.22743657755865	1.05719990101931	1.03777252156323	1.0971330070772	1.07750916701078	1.02870614279914
16670114	607	BCL9	BCL9 transcription coactivator	protein-coding	4.99151987419801	4.73868309082017	4.85731358619456	4.51204904796231	4.17265556957128	4.65435934952498	4.87025679294455	4.38760115023071	4.70361102209646	4.72136937913375	4.76166988047038	4.04534405041534	4.70914506071136	4.55095904828216	5.48751078704376	4.62743045289717	4.77489139979376	4.52121821556788	4.55799858302898	4.84376133723361	4.66644499141137	4.7008799601313	4.68248977640075	4.66644499141137	0.838758168010724	0.860416551815411	1.21905460862821	1.25053299369737	0.974828025147832	0.976414098324244	1.01118347011708	-1.19223876218302	-1.16222775804357	1.21905460862821	1.25053299369737	-1.02582196469818	-1.02415563408623	1.01118347011708	1.19223876218302	1.16222775804357	1.21905460862821	1.25053299369737	1.02582196469818	1.02415563408623	1.01118347011708
16670217	284565	NBPF15	NBPF member 15	protein-coding	4.14916383784053	4.32442409285236	5.02956408814132	4.8711415200126	3.94463945769531	4.56247555763597	5.10492123321491	3.81834288318454	4.16464001415924	4.69982114356458	5.82206790529483	5.46537500348764	4.23621982645641	4.36137954185279	5.87776788520463	4.78716524439556	4.5935733847117	4.35759478293268	5.03797601662657	4.81563312447735	4.81577470066914	4.92680457055196	4.58661395370502	4.81577470066914	0.849108840434719	1.36075056200761	0.857172284233539	1.37367274012949	0.624000359905765	0.925926851730937	0.853131035842865	-1.17770532160286	1.36075056200761	-1.16662661450163	1.37367274012949	-1.60256317825044	-1.07999892014211	-1.17215287920224	1.17770532160286	1.36075056200761	1.16662661450163	1.37367274012949	1.60256317825044	1.07999892014211	1.17215287920224
16670270	730262	PPIAL4E	peptidylprolyl isomerase A like 4E	protein-coding	3.43760461920489	2.97469261906742	3.18411338770631	3.36349917139165	3.53577100532863	3.36642598391428	2.6633799170118	3.38084192168069	2.96162785251853	3.00518618459812	2.60923669855852	3.53082977743789	3.33907520683735	3.09016038920319	2.67184703573157	3.67184687703353	3.23997744934257	3.23660470698385	3.02672012827827	3.19323237720141	3.13334878881042	3.10997625273984	3.21491854209263	3.13334878881042	0.997664923685511	0.862587478536583	1.12234191288498	0.970384001388985	1.15659564798934	1.01633254886847	1.05816877617299	-1.00234054165788	-1.15930270828478	1.12234191288498	-1.03051987519232	1.15659564798934	1.01633254886847	1.05816877617299	1.00234054165788	1.15930270828478	1.12234191288498	1.03051987519232	1.15659564798934	1.01633254886847	1.05816877617299
16670287	107985108	LOC107985108	uncharacterized LOC107985108	protein-coding	4.03969930040516	4.09269671990368	3.43707423477463	3.27004284353094	4.08757297732026	4.36141268347953	3.33551399800826	3.78030289474609	3.56058135753532	3.72671923637486	2.87273314790615	3.34103009904569	3.94696115788168	3.97543929433868	2.99173026219507	3.30061722301308	3.7098782746536	3.89120063838854	3.3752659602155	3.55368698435713	3.54257211743455	3.46447647228632	3.72244381137283	3.54257211743455	1.13392275442602	0.792997204690937	1.13164466444441	0.791404045914997	1.42992024148176	1.05562369912095	1.13278313676463	1.13392275442602	-1.26103849305464	1.13164466444441	-1.26357706302074	1.42992024148176	1.05562369912095	1.13278313676463	1.13392275442602	1.26103849305464	1.13164466444441	1.26357706302074	1.42992024148176	1.05562369912095	1.13278313676463
16670383	723790	H2AC19	H2A clustered histone 19	protein-coding	8.79610289838829	9.05150924758206	7.87716699490752	8.52085347620384	8.75018062447768	8.80564725410055	7.87150529411017	8.91985317314084	7.92860046817536	8.08262970457684	7.90928973103794	8.49843431193885	8.00909708320773	8.42285921341835	7.57079162502463	8.27237442186004	8.56140815427043	8.58679658645731	8.10473855393225	8.06878058587769	8.33307335410134	8.08675956990497	8.3277885861675	8.33307335410134	1.0177536759041	0.728666413813488	0.975383878264086	0.698331521165785	1.39673471510464	1.18617246224334	0.996343579053368	1.0177536759041	-1.37237010110907	-1.02523736785533	-1.43198462290606	1.39673471510464	1.18617246224334	-1.00366983942437	1.0177536759041	1.37237010110907	1.02523736785533	1.43198462290606	1.39673471510464	1.18617246224334	1.00366983942437
16670387	333932	H3C15	H3 clustered histone 15	protein-coding	5.85520489884396	4.8545863731532	4.11705510020508	4.13463795535211	5.15101913830437	4.9075641923087	3.72061573914855	3.3455328251318	3.73228065001926	3.78997981764442	4.66074628094798	3.87339777500973	3.71381463592005	3.73824266139665	4.11111480692787	3.16577830788936	4.74037108188859	4.28118297372336	4.01410113090535	3.68223760303348	4.37723610639697	3.84816936696942	3.98171028837842	4.37723610639697	0.727395492976542	0.604464722456466	0.794509553387864	0.660236420647019	1.20337129025578	1.44299543864167	0.76021225211196	-1.37476793526441	-1.65435626406142	-1.25863810666078	-1.51460896237748	1.20337129025578	1.44299543864167	-1.31542210378994	1.37476793526441	1.65435626406142	1.25863810666078	1.51460896237748	1.20337129025578	1.44299543864167	1.31542210378994
16670391	51027	BOLA1	bolA family member 1	protein-coding	4.50065822729265	4.68069727125166	4.24345916472303	3.76625722780643	4.25134216649539	4.63684961782205	4.12726413771362	4.06038222180912	4.36293061095925	4.40112428520614	3.62503162954855	3.85931609895465	4.40485523347573	4.30809433971914	3.31972650963502	3.75098802874084	4.29776797276844	4.26895953596005	4.06210065616715	3.94591602789268	4.1799343144678	4.00400834202992	4.10743778192637	4.1799343144678	0.980229563039233	0.849292069395805	0.922624412637802	0.799381722639277	1.15417251421714	1.12968924647285	0.950990917332696	-1.02016919067353	-1.17745123972653	-1.08386466508184	-1.25096680556862	1.15417251421714	1.12968924647285	-1.05153475367016	1.02016919067353	1.17745123972653	1.08386466508184	1.25096680556862	1.15417251421714	1.12968924647285	1.05153475367016
16670401	8338	H2AC20	H2A clustered histone 20	protein-coding	10.1905577714574	10.5099007996508	9.55376252301696	9.68971640174838	10.3440271245369	10.4677217405321	9.52636305931587	10.2452751983045	9.97007972736285	9.91854593417729	8.44432426525969	10.022291780101	10.0801728539908	10.2081824922719	8.73907867892465	9.52631029581292	9.98598437396839	10.1458467806723	9.58881042672521	9.63843608025007	9.7873974003468	9.61362325348764	9.89214143046121	9.7873974003468	1.11718058479174	0.759344284456617	1.03499633104211	0.703483894286348	1.47124381872604	1.12800553496719	1.07530358800245	1.11718058479174	-1.31692569558958	1.03499633104211	-1.42149665134047	1.47124381872604	1.12800553496719	1.07530358800245	1.11718058479174	1.31692569558958	1.03499633104211	1.42149665134047	1.47124381872604	1.12800553496719	1.07530358800245
16670404	11311	VPS45	vacuolar protein sorting 45 homolog	protein-coding	4.9174427964151	4.62234022218148	4.91570329988586	5.34490385637476	4.57712482876821	4.65685454250159	5.34518848161694	4.73607935818714	4.68987768857072	4.55112393515942	5.63684760775009	4.42913091493413	4.59004040682726	4.53620017539927	5.80193684760259	5.05234244208899	4.9500975437143	4.82881180276847	4.82674503660359	4.99512996797952	4.88842129015894	4.91093750229156	4.911970885374	4.88842129015894	0.919367937616115	0.918051818746205	1.12379970863921	1.12219093597919	1.00143359976315	0.984514109902289	1.01645728903148	-1.08770380071439	-1.08926313262547	1.12379970863921	1.12219093597919	1.00143359976315	-1.01572947501915	1.01645728903148	1.08770380071439	1.08926313262547	1.12379970863921	1.12219093597919	1.00143359976315	1.01572947501915	1.01645728903148
16670527	23248	RPRD2	regulation of nuclear pre-mRNA domain containing 2	protein-coding	5.52185350061785	5.60552175932479	5.54487607724003	5.04270477802925	5.19128176310665	5.19713273849593	5.96506530030291	5.30903125667575	5.6048687790455	5.34774185449313	6.25237769037171	4.79699399433468	5.6576786611781	5.24594386164701	6.12422630272407	4.96568410161915	5.42873902880298	5.41562776464531	5.50049557956126	5.49838323179208	5.46461730418212	5.49943940567667	5.4570054982187	5.46461730418212	0.99095313559602	1.05099554266589	0.998536903470302	1.05903881529522	0.942870921300414	0.976152122524522	0.99473779233637	-1.00912945736686	1.05099554266589	-1.00146524031772	1.05903881529522	-1.06059056166542	-1.02443049287626	-1.00529004497886	1.00912945736686	1.05099554266589	1.00146524031772	1.05903881529522	1.06059056166542	1.02443049287626	1.00529004497886
16670574	1893	ECM1	extracellular matrix protein 1	protein-coding	4.79573151859504	4.06049708091386	4.2889157756898	4.16094607893114	4.54511058481392	4.24321995592807	4.2603668621647	4.33470846127846	5.58573510777753	4.24833106136977	4.33890042409993	4.60735997339065	5.35833324356855	4.44163442755862	3.99201143704561	4.51245220451665	4.32652261353246	4.34585146604629	4.69508164165947	4.57610782817236	4.51080212759596	4.63559473491591	4.46097964710932	4.51080212759596	1.01348789149747	1.29106266582384	0.920842411363017	1.17304337663216	0.785002864946719	0.917135875359722	0.966055191950102	1.01348789149747	1.29106266582384	-1.08596214472769	1.17304337663216	-1.27388070114607	-1.09035097946395	-1.03513754527976	1.01348789149747	1.29106266582384	1.08596214472769	1.17304337663216	1.27388070114607	1.09035097946395	1.03513754527976
16670599	54507	ADAMTSL4	ADAMTS like 4	protein-coding	3.47233158398889	3.10473263065206	2.15865644634447	2.96144314507849	2.72050955663081	3.050410769311	2.49367057866453	2.59445003197493	2.99499571429363	2.57676991586943	1.92869252880975	2.32295890319332	2.88989085476215	2.11172116022787	2.07740033166356	2.70400766667733	2.92429095151598	2.71476023414532	2.45585426554153	2.44575500333273	2.69007260852875	2.45080463443713	2.58025761873902	2.69007260852875	0.864818495390826	0.722747347462968	0.993024169726661	0.829891576627552	1.19657097106833	1.18039357575334	0.92670689451937	-1.15631199532577	-1.38360936710493	-1.00702483432529	-1.20497668389854	1.19657097106833	1.18039357575334	-1.07908984589852	1.15631199532577	1.38360936710493	1.00702483432529	1.20497668389854	1.19657097106833	1.18039357575334	1.07908984589852
16670681	8416	ANXA9	annexin A9	protein-coding	4.06482000195529	3.18106210838665	3.92027868106902	4.31024314832343	3.07742728427267	3.21102092109234	2.80473326504937	2.79920916048954	3.93791733060371	4.5140777822963	3.09282786450011	4.7770318627335	3.35361922599347	3.77454228474053	2.22097495365172	4.12762299994831	3.8691009849336	2.97309765772598	4.0804637100334	3.36918986608351	3.9747823474835	3.72482678805845	3.17114376190474	3.9747823474835	0.537373347111953	1.15778127194411	0.610780605024443	1.31593862919418	0.464140645676203	1.18917048339835	0.572902450747986	-1.86090360709994	1.15778127194411	-1.63724910675574	1.31593862919418	-2.15451934519354	1.18917048339835	-1.74549785691158	1.86090360709994	1.15778127194411	1.63724910675574	1.31593862919418	2.15451934519354	1.18917048339835	1.74549785691158
16670728	54964	C1orf56	chromosome 1 open reading frame 56	protein-coding	2.89248682624784	2.59674489331205	2.41377118573191	2.64319582795598	2.75014119798884	2.95386997490246	2.53390454109167	2.50860358087233	2.54122611396862	2.70663845391245	1.76022740124183	2.41815945058385	2.76512913156501	2.63038020608082	1.77205424212613	2.44788488187594	2.63654968331195	2.68662982371383	2.35656285492669	2.40386211541198	2.49655626911932	2.38021248516933	2.5452459695629	2.49655626911932	1.03532243346684	0.82359853657886	1.0333287104428	0.822012530797605	1.25707172546403	1.08398424179316	1.03432509157749	1.03532243346684	-1.21418379900709	1.0333287104428	-1.21652646709618	1.25707172546403	1.08398424179316	1.03432509157749	1.03532243346684	1.21418379900709	1.0333287104428	1.21652646709618	1.25707172546403	1.08398424179316	1.03432509157749
16670739	10962	MLLT11	MLLT11 transcription factor 7 cofactor	protein-coding	6.66314580288398	6.16710839582281	6.68327425216496	7.63630979603522	6.23131861880858	5.99002954265454	7.14679026623434	7.49879026634705	5.96139152924365	6.74916823750019	8.11619084918081	6.64592776273886	5.78077531440591	6.19955281489639	8.35113940769495	7.04098745680455	6.78745956172674	6.71673217351113	6.86816959466588	6.84311374845045	6.82781457819631	6.85564167155816	6.77992296098079	6.82781457819631	0.952157811325237	1.05753838777369	0.982782554643382	1.09155254098383	0.900352953928892	0.980896557149958	0.967348999192054	-1.05024607066782	1.05753838777369	-1.01751907914449	1.09155254098383	-1.11067553633969	-1.01947549179451	-1.03375307240222	1.05024607066782	1.05753838777369	1.01751907914449	1.09155254098383	1.11067553633969	1.01947549179451	1.03375307240222
16670866	57530	CGN	cingulin	protein-coding	2.97905352115823	2.21790016877825	2.83996549312596	3.18890797562053	1.90595461555584	2.36903630569849	1.8592784884204	1.85527055349751	1.89523828347461	2.0774239700199	1.90955118628559	1.81599458344304	1.46709124005877	1.53070517961808	1.84473031001541	2.38983775562799	2.80645678967074	1.99738499079306	1.92455200580578	1.80809112133006	2.36550439773826	1.86632156356792	1.90273805606156	2.36550439773826	0.570748948285425	0.54265049903842	0.922447759702368	0.877034883100713	1.05178001180649	1.41341275573034	0.725593611257963	-1.75208382425247	-1.84280674535821	-1.08407223008776	-1.14020550296078	1.05178001180649	1.41341275573034	-1.37818192509482	1.75208382425247	1.84280674535821	1.08407223008776	1.14020550296078	1.05178001180649	1.41341275573034	1.37818192509482
16670894	7286	TUFT1	tuftelin 1	protein-coding	5.96196356537587	5.53071298380023	5.58100603960752	6.65925439447797	4.89993316604456	5.56120289267394	5.68239632321452	6.26675760075278	5.05284856008408	5.18504265359285	5.72730879986984	5.72534202420954	4.57706129113576	5.20381712721457	6.28572346107869	6.05333474053805	5.9332342458154	5.60257249567145	5.42263550943908	5.52998415499177	5.67793487762724	5.47630983221542	5.56627832533161	5.67793487762724	0.795171662605422	0.701931067293239	1.07724667506005	0.950930401475092	1.13283440448324	1.14999297281113	0.925524732054017	-1.25759008655244	-1.42464131678366	1.07724667506005	-1.05160167184558	1.13283440448324	1.14999297281113	-1.08046815537895	1.25759008655244	1.42464131678366	1.07724667506005	1.05160167184558	1.13283440448324	1.14999297281113	1.08046815537895
16670920	81609	SNX27	sorting nexin 27	protein-coding	5.22710125984807	4.88201600275085	5.81551756666853	5.04229785196897	4.52168693623534	4.8690703703144	5.88824228195329	4.45496494498208	5.23747609420003	5.31637513901084	6.09232889527471	3.87227070046337	5.1530170544342	4.78631803073043	6.08145664216193	4.73106196500111	5.2417331703091	4.93349113337128	5.12961270723724	5.18796342308192	5.18567293877317	5.15878806515958	5.0607272782266	5.18567293877317	0.807625273195598	0.925227169603329	1.04127469840189	1.1928993234324	0.87289403049183	1.01880989282201	0.917038583031537	-1.23819800245133	-1.08081564490668	1.04127469840189	1.1928993234324	-1.14561443321654	1.01880989282201	-1.09046665920447	1.23819800245133	1.08081564490668	1.04127469840189	1.1928993234324	1.14561443321654	1.01880989282201	1.09046665920447
16671031	353143	LCE3B	late cornified envelope 3B	protein-coding	3.28437223175752	3.76748615365873	3.94894858238601	4.3682736676502	4.63367338803706	3.69726128168283	3.78941178865549	4.26079980213032	4.11240490240621	3.97015136326491	4.17608788363014	3.72908077572629	3.58575837176844	3.9005737012572	4.0199013477259	4.6454369308562	3.84227015886312	4.09528656512643	3.99693123125689	4.03791758790193	3.91960069506	4.01742440957941	4.06660207651418	3.91960069506	1.1916961264119	1.11316007646865	1.02881697847662	0.961015112033214	1.07055234157552	0.934441520983818	1.10726564474718	1.1916961264119	1.11316007646865	1.02881697847662	-1.04056636308695	1.07055234157552	-1.07015792593116	1.10726564474718	1.1916961264119	1.11316007646865	1.02881697847662	1.04056636308695	1.07055234157552	1.07015792593116	1.10726564474718
16671049	353139	LCE2A	late cornified envelope 2A	protein-coding	3.04095947328527	3.72301239944704	2.68460537186776	2.90546769282725	3.02988570348954	3.20451632809289	2.56396060321417	3.01256640951972	3.07768248671922	3.02484652769295	2.45692949113006	3.49871225727572	3.62375765739731	2.8709220365244	2.46210536444192	3.17421237201169	3.08851123435683	2.95273226107908	3.01454269070449	3.03274935759383	3.05152696253066	3.02364602414916	2.99274080933645	3.05152696253066	0.910178256394344	0.950021096793811	1.01269986679516	1.05703056672324	0.958061099344077	1.01951354190263	0.960071559317535	-1.0986858815563	-1.05260820351765	1.01269986679516	1.05703056672324	-1.04377476622799	1.01951354190263	-1.04158902562518	1.0986858815563	1.05260820351765	1.01269986679516	1.05703056672324	1.04377476622799	1.01951354190263	1.04158902562518
16671053	199834	LCE4A	late cornified envelope 4A	protein-coding	2.9336507426122	2.83839419632341	2.49969265400641	2.78685340223146	2.77447831926201	2.82460232047237	2.80509229190086	2.6959334268596	2.84218550484584	2.72026679839167	2.41580148586909	2.22621919891624	2.4642089316212	3.48764012428546	2.17977151331474	2.26434694428506	2.76464774879337	2.77502658962371	2.55111824700571	2.59899187837662	2.65788299789954	2.57505506269116	2.68700923400016	2.65788299789954	1.00722000370535	0.862424757010765	1.033740184851	0.885132468033464	1.1678931936004	1.05909201324454	1.02039394001336	1.00722000370535	-1.15952144447486	1.033740184851	-1.12977439661856	1.1678931936004	1.05909201324454	1.02039394001336	1.00722000370535	1.15952144447486	1.033740184851	1.12977439661856	1.1678931936004	1.05909201324454	1.02039394001336
16671061	448834	KPRP	keratinocyte proline rich protein	protein-coding	1.9344130231334	1.94657339748074	2.0706557618996	3.51362739695295	1.73585584571644	1.85744870002423	1.92088764815712	2.16689396891815	2.16838028103246	1.73460414601128	2.36271582383862	1.8764587137944	1.66624848175773	1.5837514485991	1.87218871442768	1.84590002524869	2.36631739486667	1.92027154070399	2.03553974116919	1.7420221675083	2.20092856801793	1.88878095433875	1.83114685410614	2.20092856801793	0.734051986770196	0.795107782494424	0.81591028197094	0.883774755336789	0.923210667700066	1.24155451840952	0.773899582314786	-1.3623013329069	-1.25769112316167	-1.22562495178314	-1.13151003008557	-1.08317639189681	1.24155451840952	-1.29215730677736	1.3623013329069	1.25769112316167	1.22562495178314	1.13151003008557	1.08317639189681	1.24155451840952	1.29215730677736
16671094	3713	IVL	involucrin	protein-coding	3.6585149442843	3.60167483699218	5.05991511133204	4.72158061292389	3.59588823672043	3.64109525739079	3.67094888661179	3.67284119502782	3.87302010091355	5.04280773846694	4.15548415948905	4.493187711866	3.75078785226887	4.70131570974127	3.65544818745515	3.85553419207067	4.2604213763831	3.64519339393771	4.39112492768389	3.99077148538399	4.32577315203349	4.19094820653394	3.81798243966085	4.32577315203349	0.652826722195943	1.09482747970326	0.757672640164568	1.27066003714001	0.596282733397306	1.09795958089876	0.703298618067874	-1.53180004126708	1.09482747970326	-1.31983121336254	1.27066003714001	-1.67705677858979	1.09795958089876	-1.42187112886306	1.53180004126708	1.09482747970326	1.31983121336254	1.27066003714001	1.67705677858979	1.09795958089876	1.42187112886306
16671129	574414	PRR9	proline rich 9	protein-coding	5.01548130506267	5.68959533691085	7.31323505253296	8.71972401790435	5.05007829246567	5.75786817433006	6.86953127726523	7.04500095353464	5.55478969686307	7.01253341652745	6.44067481044072	8.14347452467141	4.67393024424894	6.56264598180841	6.07323017673043	8.1754153697493	6.68450892810271	6.1806196743989	6.78786811212566	6.37130544313427	6.73618852011418	6.57958677762996	6.27596255876658	6.73618852011418	0.705203112011571	1.07427189700201	0.749207543638599	1.14130609386711	0.65644751015045	1.11465847358396	0.726872403738431	-1.41803117848917	1.07427189700201	-1.33474363477896	1.14130609386711	-1.52335104412356	1.11465847358396	-1.3757572785221	1.41803117848917	1.07427189700201	1.33474363477896	1.14130609386711	1.52335104412356	1.11465847358396	1.3757572785221
16671144	338324	S100A7A	S100 calcium binding protein A7A	protein-coding	2.27390803000096	1.91553724328745	1.7331198463575	2.25908708958668	2.65332140721008	2.2134213757957	1.9967293398624	1.89486550584414	2.05450861058389	2.38063343074926	1.49829036517347	2.51208909604865	1.93638442211954	1.51564118142842	1.90963919838084	2.4342904647982	2.04541305230815	2.18958440717808	2.11138037563882	1.94898881668175	2.07839671397348	2.03018459616028	2.06928661192992	2.07839671397348	1.10509573380616	1.0467865722611	0.893542614841114	0.846395821054556	1.05570300870321	1.03398275038181	0.993705253903245	1.10509573380616	1.0467865722611	-1.119140803573	-1.18148031349453	1.05570300870321	1.03398275038181	-1.00633462092711	1.10509573380616	1.0467865722611	1.119140803573	1.18148031349453	1.05570300870321	1.03398275038181	1.00633462092711
16671187	4881	NPR1	natriuretic peptide receptor 1	protein-coding	3.65950311966282	4.03469023078178	3.78241196155073	3.2183292827089	3.78782237808951	3.67914903033722	3.176759577234	3.12808581811371	4.0302891753683	4.83470928272469	3.29394876052395	3.256638786084	3.67418243131752	4.85467246396407	2.80998210698212	3.5286569308002	3.67373364867606	3.44295420094361	3.85389650117523	3.71687348326598	3.76381507492565	3.7853849922206	3.57991384210479	3.76381507492565	0.852174361428323	1.13301177329708	0.909393742490701	1.20908802639602	0.752131956183018	0.98516008580281	0.880319278326861	-1.17346877031586	1.13301177329708	-1.09963369360904	1.20908802639602	-1.32955393236432	-1.01506345457053	-1.13595149466749	1.17346877031586	1.13301177329708	1.09963369360904	1.20908802639602	1.32955393236432	1.01506345457053	1.13595149466749
16671381	10456	HAX1	HCLS1 associated protein X-1	protein-coding	5.02678873268157	5.02180275240538	5.12412921636425	4.46837207312839	4.90282468924023	5.42519311987953	4.88050508644046	4.71118702922822	4.86753958273988	4.92720880422437	4.13431260796279	4.57739947846783	5.00811769443851	5.37287455613667	4.81611404996112	4.50483205691922	4.9102731936449	4.97992748119711	4.62661511834872	4.92548458936388	4.76844415599681	4.7760498538563	4.95270603528049	4.76844415599681	1.04946517056136	0.821505377860727	1.23018003819552	0.962966228382757	1.27749032306308	0.99474200388109	1.13623549654376	1.04946517056136	-1.21727748466369	1.23018003819552	-1.03845801703705	1.27749032306308	-1.00528578877578	1.13623549654376	1.04946517056136	1.21727748466369	1.23018003819552	1.03845801703705	1.27749032306308	1.00528578877578	1.13623549654376
16671416	57198	ATP8B2	ATPase phospholipid transporting 8B2	protein-coding	5.30678839113065	4.85904591221434	5.20664659242964	4.69584793566409	4.95321500517846	4.90975878682815	4.87204169452716	4.224698218964	5.81143871013616	4.65651307161365	4.8346662400765	3.97311974496908	5.14717965323201	4.60427947805088	5.0690700774005	4.34874950256713	5.01708220785968	4.73992842637444	4.81893444169885	4.79231967781263	4.91800832477927	4.80562705975574	4.76612405209353	4.91800832477927	0.825217441254219	0.871668955407096	0.981721173273443	1.03698228712627	0.94670968391758	1.08101104608386	0.900074127299413	-1.21180182338383	-1.14722452118645	-1.01861916318419	1.03698228712627	-1.0562900295494	1.08101104608386	-1.11101960346356	1.21180182338383	1.14722452118645	1.01861916318419	1.03698228712627	1.0562900295494	1.08101104608386	1.11101960346356
16671494	1141	CHRNB2	cholinergic receptor nicotinic beta 2 subunit	protein-coding	2.13224744754966	3.1479801377386	2.46328992799668	2.62263467265534	2.2802655550525	2.61800397924097	2.15196221026953	2.27024910213238	2.58183680687679	3.02401142363629	2.18375012150729	3.04084028784391	2.47870837166023	2.82798790689698	2.59474096945909	2.86537529182432	2.59153804648507	2.33012021167384	2.70760965996607	2.69170313496016	2.64957385322557	2.69965639746311	2.510911673317	2.64957385322557	0.834267624721161	1.08377976290907	0.989034995789831	1.28483484373991	0.769775975961967	0.96588106416368	0.908361093785773	-1.1986561270842	1.08377976290907	-1.01108656848023	1.28483484373991	-1.29907925322082	-1.03532415853484	-1.10088378601983	1.1986561270842	1.08377976290907	1.01108656848023	1.28483484373991	1.29907925322082	1.03532415853484	1.10088378601983
16671579	8751	ADAM15	ADAM metallopeptidase domain 15	protein-coding	6.32263680176667	6.08528219524881	5.77706121249496	5.73132885435764	6.14039592056697	6.11352236977813	5.31487742051579	4.95172628645224	6.00947723418842	6.50865989315753	5.47987565649026	5.50934844260221	5.57311302153508	5.917936591943	4.62551419336437	5.18511449163996	5.97907726596702	5.63013049932828	5.8768403066096	5.3254195746206	5.92795878628831	5.6011299406151	5.47777503697444	5.92795878628831	0.785157089300553	0.931587405639717	0.682347837375302	0.80960442212985	0.84281634181324	1.2542533971681	0.731949617039397	-1.2736304793361	-1.0734365814159	-1.46552820310323	-1.23517111896359	-1.18649811398839	1.2542533971681	-1.36621425398761	1.2736304793361	1.0734365814159	1.46552820310323	1.23517111896359	1.18649811398839	1.2542533971681	1.36621425398761
16671653	55974	SLC50A1	solute carrier family 50 member 1	protein-coding	6.36528467914288	6.29937407923427	6.33325061424012	6.41934086585554	5.89555718500335	6.03024247501064	5.57067336467297	5.9005869305927	5.70887664483499	6.30047459436469	5.28655067649621	5.95354997062207	5.29011576614189	5.61497361079237	5.33573427643377	5.77688116126122	6.3543125596182	5.84926498881991	5.81236297157949	5.50442620365731	6.08333776559885	5.6583945876184	5.67684559623861	6.08333776559885	0.704637142789519	0.686842116556958	0.807796181842823	0.787395959695082	1.02590846688576	1.34251962523059	0.754455561004099	-1.41917015052768	-1.45593867337789	-1.23793603198112	-1.27000905667239	1.02590846688576	1.34251962523059	-1.32545911474111	1.41917015052768	1.45593867337789	1.23793603198112	1.27000905667239	1.02590846688576	1.34251962523059	1.32545911474111
16671738	2224	FDPS	farnesyl diphosphate synthase	protein-coding	5.37227222277807	5.15176180401603	4.88656394504342	5.58634209700837	4.55402318948749	4.59446150864876	4.46116389532989	4.71908727895184	4.19025114790133	4.89073495289422	4.27828027801935	4.636414201112	4.13303084360033	4.44461328728776	4.18755474418505	4.1700247331632	5.24923501721147	4.5821839681045	4.49892014498172	4.23380590205908	4.8740775810966	4.3663630235204	4.40799493508179	4.8740775810966	0.629792704651396	0.594473797771791	0.832132837866522	0.785466653906298	1.05941204980268	1.4217960752686	0.723927614191639	-1.58782404529999	-1.68215992655724	-1.20173120744023	-1.2731285217861	1.05941204980268	1.4217960752686	-1.38135357789416	1.58782404529999	1.68215992655724	1.20173120744023	1.2731285217861	1.05941204980268	1.4217960752686	1.38135357789416
16671791	55154	MSTO1	misato mitochondrial distribution and morphology regulator 1	protein-coding	2.2246980167188	1.47752484266662	2.2908440475244	2.31862299636009	2.48041557301911	2.69552764639984	2.16697428083574	1.72461880454981	2.45467977842667	2.55459610803923	2.80643236021289	1.47753747696304	2.06458249842227	2.37294440909034	2.08403327293779	1.89495121011989	2.07792247581748	2.26688407620113	2.32331143091046	2.10412784764257	2.20061695336397	2.21371963927651	2.18550596192185	2.20061695336397	1.13994293090083	1.18541231873091	0.859051433503943	0.893316782879907	0.961642554989845	0.990959027807425	0.989580521687368	1.13994293090083	1.18541231873091	-1.16407465373889	-1.11942372422039	-1.03988742471007	-1.00912345711465	-1.01052918694768	1.13994293090083	1.18541231873091	1.16407465373889	1.11942372422039	1.03988742471007	1.00912345711465	1.01052918694768
16671874	23208	SYT11	synaptotagmin 11	protein-coding	6.29488444914043	4.8571683314275	6.23036904358816	5.84891319995171	5.50077049343856	5.21162402780092	6.14870585401133	5.23947425623918	7.26453057643463	6.06499360490674	6.01213322106354	5.1616483468731	6.91093504321153	6.00361264472659	6.43359839314526	6.01060457291573	5.80783375602695	5.5251436578725	6.1258264373195	6.33968766349978	5.96683009667323	6.23275705040964	5.93241566068614	5.96683009667323	0.822056752360634	1.24659487035629	1.15978808833265	1.75874217621115	0.659441789717683	0.831664205974343	0.976427994949597	-1.21646102550509	1.24659487035629	1.15978808833265	1.75874217621115	-1.516434074383	-1.20240836724293	-1.02414105819612	1.21646102550509	1.24659487035629	1.15978808833265	1.75874217621115	1.516434074383	1.20240836724293	1.02414105819612
16671992	9673	SLC25A44	solute carrier family 25 member 44	protein-coding	5.36169689806372	5.92169318607957	5.54506713241532	5.983689592034	4.69898709029182	5.39324125367498	5.41831251199864	5.69679736077698	5.19414825474276	5.15427060999668	5.36721046173187	5.21501944622228	4.76760353960035	5.22786778285274	5.13971325991558	5.64589735585285	5.70303670214815	5.30183455418561	5.2326621931734	5.19527048455538	5.46784944766077	5.21396633886439	5.24855251937049	5.46784944766077	0.757227049145279	0.721777207410237	0.974415029867207	0.928797458978755	1.04911465944213	1.19241225582709	0.858983944965885	-1.32060786936857	-1.3854690751292	-1.02625674825262	-1.07666099894323	1.04911465944213	1.19241225582709	-1.16416611260379	1.32060786936857	1.3854690751292	1.02625674825262	1.07666099894323	1.04911465944213	1.19241225582709	1.16416611260379
16672097	128240	NAXE	NAD(P)HX epimerase	protein-coding	9.02039812881918	9.04482205986154	9.08042520722294	9.40940363738985	8.56666656991766	9.12309472684976	8.52759182429291	8.58341054598987	8.59098829223393	9.25501528162834	8.89912730726421	9.31585422523318	8.35208480062768	9.00633659305679	7.75949034349244	8.92205568003193	9.13876225832338	8.70019091676255	9.01524627658991	8.50999185430221	9.07700426745664	8.76261906544606	8.60509138553238	9.07700426745664	0.737864932903583	0.917947798376011	0.70453612019655	0.876484775968216	0.803820145556183	1.24348163627941	0.72100797294966	-1.35526158705617	-1.08938656617419	-1.4193736436409	-1.14092112883004	-1.24405939006178	1.24348163627941	-1.38694721489553	1.35526158705617	1.08938656617419	1.4193736436409	1.14092112883004	1.24405939006178	1.24348163627941	1.38694721489553
16672279	55243	KIRREL1	kirre like nephrin family adhesion molecule 1	protein-coding	6.24285167960388	6.43467695327104	6.81011705248432	5.73705035913244	6.30167181749953	6.53432312509784	6.94560482602234	6.00409337829199	6.78193406832508	6.13264847497033	6.40388351451707	5.14016325130974	6.7020467022089	6.35206374799276	6.97197552543245	5.75635557541294	6.30617401112292	6.44642328672793	6.11465732728055	6.44561038776176	6.21041566920174	6.28013385752116	6.44601683724485	6.21041566920174	1.10209552465191	0.875684642999899	1.25784404596252	0.999436700086527	1.25855298875218	0.952824101641601	1.17739725401639	1.10209552465191	-1.14196361440601	1.25784404596252	-1.00056361739911	1.25855298875218	-1.04951165517027	1.17739725401639	1.10209552465191	1.14196361440601	1.25784404596252	1.00056361739911	1.25855298875218	1.04951165517027	1.17739725401639
16672390	3428	IFI16	interferon gamma inducible protein 16	protein-coding	5.22981485710567	5.32172355403936	5.83602428722035	5.0299597787871	5.02629712056343	5.47403430838153	5.55759960235446	4.79142639412285	5.40894746926449	4.89217940719192	6.16878939657563	4.4247094503496	5.21874773061917	4.59014595968929	5.56862643871784	5.07823264818723	5.35438061928812	5.21233935635557	5.22365643084541	5.11393819430338	5.28901852506676	5.16879731257439	5.16313877532947	5.28901852506676	0.906236018381699	0.913372850119365	0.926769045497777	0.934067579878705	0.992186288724552	1.08690150741785	0.916445028221177	-1.10346530011656	-1.09484314085898	-1.0790174799838	-1.07058634893404	-1.00787524617528	1.08690150741785	-1.09117292276767	1.10346530011656	1.09484314085898	1.0790174799838	1.07058634893404	1.00787524617528	1.08690150741785	1.09117292276767
16672412	57863	CADM3	cell adhesion molecule 3	protein-coding	7.02788027386575	6.90790933531311	8.43400853234001	7.81642555122	7.92578021348167	8.54217958785015	9.43464420331813	8.57898195654512	6.84613732005502	7.80087958831003	8.3668326410029	7.72016880754574	7.04027869067598	8.56718429811225	8.11194127730312	8.64252981508665	7.54655592318472	8.62039649029877	7.68350458922842	8.0904835202945	7.61503025620657	7.88699405476146	8.35544000529663	7.61503025620657	2.10502966877721	1.09957702348303	1.32590639678977	0.692596513400266	1.91439946799661	0.828191442823388	1.67065026359916	2.10502966877721	1.09957702348303	1.32590639678977	-1.4438420937041	1.91439946799661	-1.20745029264115	1.67065026359916	2.10502966877721	1.09957702348303	1.32590639678977	1.4438420937041	1.91439946799661	1.20745029264115	1.67065026359916
16672428	2532	ACKR1	atypical chemokine receptor 1 (Duffy blood group)	protein-coding	2.94192410352135	3.38672414670709	3.65248351552737	4.44411187882922	4.04755940948248	4.51037608842471	6.27686132283061	5.34074488750763	2.70334245008174	3.31300795853844	4.2301420726355	4.43511097411309	2.90160073739017	3.66101825555217	3.98172697348313	5.33154147992265	3.60631091114626	5.04388542706136	3.67040086384219	3.96897186158703	3.63835588749422	3.81968636271461	4.50642864432419	3.63835588749422	2.70865099342935	1.04542528091774	1.22992555760916	0.474699499747494	2.59095608540434	0.881889329462059	1.8252230229378	2.70865099342935	1.04542528091774	1.22992555760916	-2.10659585807849	2.59095608540434	-1.13392912987164	1.8252230229378	2.70865099342935	1.04542528091774	1.22992555760916	2.10659585807849	2.59095608540434	1.13392912987164	1.8252230229378
16672457	54935	DUSP23	dual specificity phosphatase 23	protein-coding	6.06873359284502	6.50155717033937	6.07758233976378	5.93363367753911	6.67532426506115	6.98469341564022	7.15091469948647	7.10076068391732	5.62282612168045	6.4492334977688	5.17299742778731	6.39736541311156	5.68966237345485	6.89583085595333	5.08903827676779	7.05588343410054	6.14537669512182	6.97792326602629	5.91060561508703	6.18260373506913	6.02799115510442	6.04660467507808	6.58026350054771	6.02799115510442	1.78082601192268	0.849819833797185	1.20747901798441	0.576215537906044	2.09553359559232	0.987180963947672	1.46639355020318	1.78082601192268	-1.17672000608856	1.20747901798441	-1.73546170523964	2.09553359559232	-1.01298549761441	1.46639355020318	1.78082601192268	1.17672000608856	1.20747901798441	1.73546170523964	2.09553359559232	1.01298549761441	1.46639355020318
16672654	57823	SLAMF7	SLAM family member 7	protein-coding	1.80185883971152	1.89259958291667	2.84475191772098	2.50869340242767	2.14291541803682	1.91933840543544	1.93684762486991	2.09292027639429	2.19386600742263	2.74659512629051	3.06040141272815	2.73698857172597	1.9439544799215	2.12562771570413	1.89285429952513	2.27119071545109	2.26197593569421	2.02300543118412	2.68446277954181	2.05840680265046	2.47321935761801	2.37143479109614	2.04070611691729	2.47321935761801	0.847349758593913	1.34023579464642	0.647945341804261	1.02484190412882	0.632239313394448	1.0731000315043	0.740969856984676	-1.18015021525396	1.34023579464642	-1.54334005583775	1.02484190412882	-1.58167956154303	1.0731000315043	-1.34958256476104	1.18015021525396	1.34023579464642	1.54334005583775	1.02484190412882	1.58167956154303	1.0731000315043	1.34958256476104
16672838	2207	FCER1G	Fc fragment of IgE receptor Ig	protein-coding	2.39796796347419	2.60912863357977	3.28658088675298	2.33171174614552	2.22868334137193	2.41669395729387	3.95533998987771	2.66009458459199	2.39971276317595	2.40674546547022	2.23653059649527	2.02401207697576	2.43517808206455	2.53345896609908	2.33963479630017	2.26468045002451	2.65634730748811	2.81520296828388	2.2667502255293	2.39323807362208	2.46154876650871	2.32999414957569	2.60422052095298	2.46154876650871	1.11640126233266	0.763342762228275	1.09163295091113	0.746407353881697	1.46251633941451	1.09547352401672	1.10394764567941	1.11640126233266	-1.31002748631676	1.09163295091113	-1.33975100164742	1.46251633941451	1.09547352401672	1.10394764567941	1.11640126233266	1.31002748631676	1.09163295091113	1.33975100164742	1.46251633941451	1.09547352401672	1.10394764567941
16672864	654790	PCP4L1	Purkinje cell protein 4 like 1	protein-coding	2.82690178941464	3.07467434302072	2.72678803134677	2.78224842336208	3.11232097922464	2.94024679921566	2.3395520277712	2.95402549621616	2.9159391917638	2.96396491978265	2.17271550759883	3.28903180225082	3.07719723321944	2.97606217388008	2.04848065370061	2.64186626881294	2.85265314678605	2.83653632560691	2.83541285534903	2.68590158240327	2.84403300106754	2.76065721887615	2.76121895400509	2.84403300106754	0.988890838424158	0.988121058986703	0.901555821737785	0.900854026244971	1.00077903353081	1.05949426772502	0.944214113665147	-1.01123396146894	-1.01202174663242	-1.10919365821681	-1.11005775726873	1.00077903353081	1.05949426772502	-1.05908181791343	1.01123396146894	1.01202174663242	1.10919365821681	1.11005775726873	1.00077903353081	1.05949426772502	1.05908181791343
16672975	11266	DUSP12	dual specificity phosphatase 12	protein-coding	3.6377033115241	3.15043172769234	3.4985102701161	3.16429677174499	3.02464105467246	3.22727981178934	3.40878210048139	3.07943662433383	3.10254016556353	3.07181216034465	4.23107374080534	3.08331873580601	3.09904734644538	3.04721586032004	3.76590622234683	3.27156383665626	3.36273552026938	3.18503489781926	3.37218620062988	3.29593331644213	3.36746086044963	3.33405975853601	3.24048410713069	3.36746086044963	0.884110976289278	1.00657221529037	0.948518038671272	1.07990052044759	0.878338347571252	1.02342196468206	0.915748442094034	-1.13107972507832	1.00657221529037	-1.05427620691415	1.07990052044759	-1.13851342454211	1.02342196468206	-1.09200294975475	1.13107972507832	1.00657221529037	1.05427620691415	1.07990052044759	1.13851342454211	1.02342196468206	1.09200294975475
16672988	22926	ATF6	activating transcription factor 6	protein-coding	6.13121573853293	5.71171171041431	6.48133566262774	6.35003121211573	5.57496445097445	5.95445307234633	6.40114489749448	5.48456141173342	5.84863226256359	6.36543618890479	6.94055072117782	5.74867998952223	5.59927647497815	6.06513449567348	6.71735985859363	6.00573912984506	6.16857358092268	5.85378095813717	6.22582479054211	6.09687748977258	6.19719918573239	6.16135114015734	5.97532922395487	6.19719918573239	0.803966546946075	1.04048142482664	0.91449849398618	1.18353020985633	0.772687073274784	1.02515925547735	0.857453320243998	-1.24383284826784	1.04048142482664	-1.09349551319776	1.18353020985633	-1.29418497421191	1.02515925547735	-1.16624424489422	1.24383284826784	1.04048142482664	1.09349551319776	1.18353020985633	1.29418497421191	1.02515925547735	1.16624424489422
16673043	127933	UHMK1	U2AF homology motif kinase 1	protein-coding	4.41664567870139	4.90656427143706	5.48089747832844	5.54189044607275	4.32656308119393	5.31026111329008	5.53109480773067	4.90382498199888	4.80010126072704	4.89171575030895	6.56223687060233	4.91032166330961	4.86327611134362	4.28802738716661	6.34440116454359	4.76453271054254	5.08649946863491	5.01793599605339	5.29109388623698	5.06505934339909	5.18879667743595	5.17807661481804	5.04149766972624	5.18879667743595	0.95358703585967	1.15236233959675	0.854981706588459	1.03320272053456	0.827506247898871	1.00745825645268	0.902939350842531	-1.04867197475948	1.15236233959675	-1.16961566814124	1.03320272053456	-1.20845009030338	1.00745825645268	-1.10749409588463	1.04867197475948	1.15236233959675	1.16961566814124	1.03320272053456	1.20845009030338	1.00745825645268	1.10749409588463
16673056	6675	UAP1	UDP-N-acetylglucosamine pyrophosphorylase 1	protein-coding	6.77306827291104	5.52427427902768	6.77997845770131	7.37000266930493	6.4527955359473	6.27207869402376	6.50890730494773	6.88290400655287	5.72756271072393	6.39034494132219	7.87334180094928	6.29436467923738	5.68718206970386	5.56976342544824	7.28622245888391	6.12484559878902	6.61183091973624	6.52917138536792	6.57140353305819	6.16700338820626	6.59161722639722	6.36920346063223	6.34808738678709	6.59161722639722	0.944315244448335	0.972366848966444	0.755550376188601	0.777994576333578	0.971151212582035	1.1666839274299	0.844676114367851	-1.05896839628401	-1.02841844213727	-1.32353848467991	-1.28535600429589	-1.02970576264974	1.1666839274299	-1.18388573204582	1.05896839628401	1.02841844213727	1.32353848467991	1.28535600429589	1.02970576264974	1.1666839274299	1.18388573204582
16673075	4921	DDR2	discoidin domain receptor tyrosine kinase 2	protein-coding	5.14726916659096	5.26582884990359	5.68004830840531	4.88570373165239	5.20473953801039	5.49109283895329	5.76474582424297	5.64845059219316	5.56660795947938	5.29824428397129	6.38841585770113	5.05161784139313	5.51899242983997	5.23060727330981	6.95259853419341	5.35220023759695	5.24471251413806	5.52725719834995	5.57622148563623	5.76359961873504	5.41046699988715	5.66991055218564	5.64542840854249	5.41046699988715	1.21633842060641	1.25832882207977	1.13869244340873	1.17800235259468	0.96663002488971	0.835410075092443	1.17687525599455	1.21633842060641	1.25832882207977	1.13869244340873	1.17800235259468	-1.03452197247245	-1.19701692595621	1.17687525599455	1.21633842060641	1.25832882207977	1.13869244340873	1.17800235259468	1.03452197247245	1.19701692595621	1.17687525599455
16673126	5999	RGS4	regulator of G protein signaling 4	protein-coding	5.14124939788461	4.15110334083527	5.07735039919534	4.9458248502418	5.95143800235172	5.54762101701308	6.88328416784384	7.64019199224879	5.43663386641518	5.09268433897848	6.55507376331254	4.79388179002493	5.3026129699971	5.35346631181803	7.73218064507088	6.19658019026333	4.82888199703926	6.50563379486436	5.46956843968278	6.14621002928733	5.14922521836102	5.80788923448506	6.32592191207585	5.14922521836102	3.1970732475733	1.55907079777072	1.59841451541098	0.779475852047385	2.05062736865107	0.633464634904657	2.26058582799975	3.1970732475733	1.55907079777072	1.59841451541098	-1.28291338002759	2.05062736865107	-1.57862009163386	2.26058582799975	3.1970732475733	1.55907079777072	1.59841451541098	1.28291338002759	2.05062736865107	1.57862009163386	2.26058582799975
16673191	5087	PBX1	PBX homeobox 1	protein-coding	4.68977088377774	4.56190613074885	4.82524138737762	4.52339832297754	3.84525599624372	4.6335398703935	4.70901148398357	3.81103183123722	4.52737095452188	4.07678033687306	4.94475873161195	4.14350486270198	4.26362344360736	3.72435127704629	4.42057441199114	4.27413817600164	4.65007918122044	4.2497097954645	4.42310372142722	4.17067182716161	4.53659145132383	4.29688777429441	4.21019081131305	4.53659145132383	0.757664267048047	0.854424274501793	0.839480143265084	0.946688716312981	0.886754145052625	1.18075011584185	0.797523734724133	-1.31984579911116	-1.17037873319211	-1.1912134051326	-1.05631342464358	-1.12770828935979	1.18075011584185	-1.25388117802651	1.31984579911116	1.17037873319211	1.1912134051326	1.05631342464358	1.12770828935979	1.18075011584185	1.25388117802651
16673410	9019	MPZL1	myelin protein zero like 1	protein-coding	5.91277658265581	5.55562952788903	6.17289153374831	6.30355946035934	5.78166775548471	5.55293527864737	6.22817621926312	5.93147927548408	5.72591941598623	5.57543894969823	6.31801789040244	5.61757999340233	5.91453001128401	5.5720467494188	6.73764849432605	6.23460084312199	5.98621427616312	5.87356463221982	5.80923906237231	6.11470652453771	5.89772666926771	5.96197279345501	5.99413557837877	5.89772666926771	0.924887858299139	0.884555632301087	1.23581900243469	1.18192778648712	1.04559603096205	0.956444974386033	1.06910897031463	-1.08121216104944	-1.13051114422119	1.23581900243469	1.18192778648712	1.04559603096205	-1.04553845415093	1.06910897031463	1.08121216104944	1.13051114422119	1.23581900243469	1.18192778648712	1.04559603096205	1.04553845415093	1.06910897031463
16673428	55827	DCAF6	DDB1 and CUL4 associated factor 6	protein-coding	4.91905374401347	5.07212564943995	5.43403831012909	5.6197663810253	4.56872639294847	4.85260022137605	5.57270347070916	5.16980746266429	4.61557383359522	4.98925778367668	6.13649910334979	4.9829443377308	4.85989966203851	4.78685133824575	5.89618752376294	5.2822319773453	5.26124602115195	5.04095938692449	5.18106876458812	5.20629262534812	5.22115739287004	5.19368069496812	5.12362600613631	5.22115739287004	0.858394873852955	0.945941416599751	1.01763758510382	1.12142507855092	0.907450354524609	1.0192279161134	0.934630882484214	-1.16496501838535	-1.05714791894256	1.01763758510382	1.12142507855092	-1.1019886597806	1.0192279161134	-1.06994110588561	1.16496501838535	1.05714791894256	1.01763758510382	1.12142507855092	1.1019886597806	1.0192279161134	1.06994110588561
16673466	261726	TIPRL	TOR signaling pathway regulator	protein-coding	5.10399365894509	4.19713254321745	5.84888426826033	5.67151214481116	5.04267970927923	5.35400441007669	5.52751636476695	4.99587947041594	5.09054113633601	5.44421240593472	6.2797530319585	4.95119348636729	4.44961195535339	4.83033037147991	6.3330919363133	5.13392889157724	5.20538065380851	5.2300199886347	5.44142501514913	5.18674078868096	5.32340283447882	5.31408290191504	5.20838038865783	5.32340283447882	1.01722536002742	1.177759003877	0.838170571299253	0.97044664429701	0.863695676856529	1.00648099633402	0.923367944621357	1.01722536002742	1.177759003877	-1.19307457723062	-1.03045335452151	-1.15781521986952	1.00648099633402	-1.08299189486166	1.01722536002742	1.177759003877	1.19307457723062	1.03045335452151	1.15781521986952	1.00648099633402	1.08299189486166
16673477	375035	SFT2D2	SFT2 domain containing 2	protein-coding	4.89709445429482	5.39115035433562	5.22566825423056	5.4748992792294	4.62639145776327	4.8647373220111	5.33788600129543	4.57249075552738	4.81979755250803	4.55163501950199	5.79838011962569	4.75835544335596	4.85001345503573	4.20101090877966	5.94193211388411	4.77350007447336	5.2472030855226	4.8503763841493	4.98204203374792	4.94161413804322	5.11462255963526	4.96182808589557	4.89599526109626	5.11462255963526	0.759527074924778	0.832105839401914	0.97236650588593	1.06528374602927	0.912777003789202	1.11172077055246	0.859382736602479	-1.31660875960088	-1.20177019875111	-1.02841880499462	1.06528374602927	-1.09555783707161	1.11172077055246	-1.16362588798728	1.31660875960088	1.20177019875111	1.02841880499462	1.06528374602927	1.09555783707161	1.11172077055246	1.16362588798728
16673525	481	ATP1B1	ATPase Na+/K+ transporting subunit beta 1	protein-coding	5.82697218782157	5.46186720085876	6.35987499618834	6.31438303362551	4.87131818550583	5.61103979325071	5.82199566912219	4.67281921814648	4.90397640088299	5.92889178557234	6.64055078815781	5.17593643656936	4.5386449055435	4.83201185488775	5.71280640720613	5.11410935415041	5.99077435462355	5.2442932165063	5.66233885279562	5.04939313044695	5.82655660370959	5.35586599162129	5.14684317347663	5.82655660370959	0.596055618746037	0.796399653330565	0.653860273599034	0.873633397360474	0.748437817938915	1.38577267295016	0.62428926785067	-1.67769578634921	-1.25565097350052	-1.52937873790024	-1.14464488539623	-1.33611634264266	1.38577267295016	-1.60182154571204	1.67769578634921	1.25565097350052	1.52937873790024	1.14464488539623	1.33611634264266	1.38577267295016	1.60182154571204
16673544	8548	BLZF1	basic leucine zipper nuclear factor 1	protein-coding	2.73126372755567	3.00884132659357	3.5988175304769	3.69411456752713	3.16874095078662	3.13870432677209	3.42370441502859	3.36185021428834	2.54004850743423	3.00968633084384	5.12014351828881	3.33133574498162	2.76966284098541	2.9018802650695	4.65281434801906	2.81094214666299	3.25825928803832	3.27324997671891	3.50030352538713	3.28382490018424	3.37928140671272	3.39206421278568	3.27853743845158	3.37928140671272	1.01044492493818	1.18266726380691	0.860663609181983	1.00735690843488	0.85437802825931	0.991178771377849	0.932551969585026	1.01044492493818	1.18266726380691	-1.16189413532942	1.00735690843488	-1.17044208409406	-1.00889973522121	-1.07232629667276	1.01044492493818	1.18266726380691	1.16189413532942	1.00735690843488	1.17044208409406	1.00889973522121	1.07232629667276
16673767	23215	PRRC2C	proline rich coiled-coil 2C	protein-coding	6.16764631486302	6.18731950922108	6.884094689608	5.9610558608849	5.58914664376123	6.23480636574474	7.02712276152491	5.31955587263127	6.14165334219371	5.86909364225468	7.92159061594574	5.11791284141872	6.37707064808565	5.15381380761541	7.99369251959817	5.8964236061484	6.30002909364425	6.04265791091554	6.26256261045322	6.35525014536191	6.28129585204873	6.30890637790756	6.19895402813872	6.28129585204873	0.836610968155781	0.974364527455007	1.06635480011447	1.24193720912279	0.858622152779893	0.981043813678314	0.944523224553705	-1.19529869684161	-1.02630994029714	1.06635480011447	1.24193720912279	-1.16465664991566	-1.01932246659873	-1.05873521582543	1.19529869684161	1.02630994029714	1.06635480011447	1.24193720912279	1.16465664991566	1.01932246659873	1.05873521582543
16673899	51430	SUCO	SUN domain containing ossification factor	protein-coding	2.60055951954702	2.83119613165731	4.68109113889052	3.99671701337921	2.96692775605481	3.47659083520345	4.54588513851376	3.01230261149766	3.43420886827837	2.9673773947789	5.60151967745526	2.77660963887503	3.39755162305801	2.75056944895976	5.87584994092685	3.25821830889979	3.52739095086852	3.50042658531742	3.69492889484689	3.8205473304611	3.6111599228577	3.757738112654	3.66048695788926	3.6111599228577	0.981483306111058	1.12314013415489	1.09097529744462	1.24843503124542	0.873874306744084	0.90339060177339	1.03478212287488	-1.01886603039873	1.12314013415489	1.09097529744462	1.24843503124542	-1.14432933006789	-1.10694089360346	1.03478212287488	1.01886603039873	1.12314013415489	1.09097529744462	1.24843503124542	1.14432933006789	1.10694089360346	1.03478212287488
16673961	27252	KLHL20	kelch like family member 20	protein-coding	3.81328517386602	3.08140527569001	4.23971001211841	4.49187745646221	3.58543085133196	3.66102872350815	4.52892270964501	3.98378573474409	4.2557154084951	4.05570706405502	5.20264018922973	3.37076986234608	4.10239666042157	3.74480143394997	5.29987686782077	4.18958187067529	3.90656947953416	3.9397920048073	4.22120813103148	4.3341642082169	4.06388880528282	4.27768616962419	4.1369781065121	4.06388880528282	1.02329529345871	1.24370010758378	1.08144183851259	1.31437068019504	0.822782990223209	0.862264647045144	1.05196689277717	1.02329529345871	1.24370010758378	1.08144183851259	1.31437068019504	-1.2153873036786	-1.15973675069117	1.05196689277717	1.02329529345871	1.24370010758378	1.08144183851259	1.31437068019504	1.2153873036786	1.15973675069117	1.05196689277717
16674025	9910	RABGAP1L	RAB GTPase activating protein 1 like	protein-coding	1.75246044962219	1.69054192909603	1.82517680055342	1.8296301243722	1.79092130936666	1.83678857527356	1.98930614217301	1.8162427660316	1.84143927627602	1.84000782277784	2.89278115395777	1.67686231763363	1.66843019252516	1.72248733778584	2.59426088864475	2.01248573576664	1.77445232591096	1.85831469821121	2.06277264266132	1.9994160386806	1.91861248428614	2.03109434067096	1.9288653684459	1.91861248428614	1.05985167269726	1.22121762543211	0.95703486999262	1.10274662152839	0.867864703739636	0.924995430374781	1.00713207067955	1.05985167269726	1.22121762543211	-1.04489400684816	1.10274662152839	-1.15225333590707	-1.08108642179435	1.00713207067955	1.05985167269726	1.22121762543211	1.04489400684816	1.10274662152839	1.15225333590707	1.08108642179435	1.00713207067955
16674151	60676	PAPPA2	pappalysin 2	protein-coding	2.4752220013793	1.82280458566804	2.09972452181039	1.90685263686498	2.25615397696857	1.91850713916556	2.67475174303982	3.43182190330907	1.69937467540297	2.07047519737603	2.39094032762775	1.99251082283636	2.02630201439452	1.25224625836294	3.96124843909395	2.49786623631646	2.07615093643068	2.57030869062076	2.03832525581078	2.43441573704197	2.05723809612073	2.23637049642637	2.50236221383136	2.05723809612073	1.40849823336801	0.974121963602526	1.31593705381557	0.910106350488563	1.44591569228052	0.883233990818489	1.36143123789736	1.40849823336801	-1.02656549935675	1.31593705381557	-1.09877268679993	1.44591569228052	-1.13220280287594	1.36143123789736	1.40849823336801	1.02656549935675	1.31593705381557	1.09877268679993	1.44591569228052	1.13220280287594	1.36143123789736
16674185	57795	BRINP2	BMP/retinoic acid inducible neural specific 2	protein-coding	2.97845150353284	4.41799447211012	3.3530996475543	3.40754947299619	2.83166580749356	2.82113083712955	2.66524284007945	2.68119079828516	3.20088778026241	4.20227425718309	3.50665953305982	2.64515382464632	2.64487506933869	3.48333093180274	2.41897716403023	2.57187600721306	3.53927377404836	2.74980757074693	3.38874384878791	2.77976479309618	3.46400881141814	3.08425432094204	2.76478618192155	3.46400881141814	0.578558118672098	0.900919479506931	0.655660525582693	1.02098185191311	0.642186268398525	1.30112041943001	0.615903986160734	-1.72843482396408	-1.10997710977156	-1.52517951131996	1.02098185191311	-1.55718060196738	1.30112041943001	-1.62362969305256	1.72843482396408	1.10997710977156	1.52517951131996	1.02098185191311	1.55718060196738	1.30112041943001	1.62362969305256
16674211	9462	RASAL2	RAS protein activator like 2	protein-coding	3.79436242428048	3.90994812073246	4.24902998793764	3.84696645840501	4.15165158763573	4.09827963410147	4.37552458337295	3.68489525178597	3.9186005982323	3.96876854556267	5.47257311716902	3.75143242009669	4.31909250297293	3.69545586994037	5.50402455568449	3.62177023773819	3.9500767478389	4.07758776422403	4.27784367026517	4.28508579158399	4.11396020905203	4.28146473092458	4.18133677790401	4.11396020905203	1.0924074183828	1.25506920960721	1.00503247655942	1.15468395285374	0.870396158252247	0.890381472708425	1.04780958819298	1.0924074183828	1.25506920960721	1.00503247655942	1.15468395285374	-1.14890212981638	-1.12311411529951	1.04780958819298	1.0924074183828	1.25506920960721	1.00503247655942	1.15468395285374	1.14890212981638	1.12311411529951	1.04780958819298
16674292	55103	RALGPS2	Ral GEF with PH domain and SH3 binding motif 2	protein-coding	2.90188396317533	2.46358061925277	3.12150754990041	2.71493200284687	2.73399841554191	3.12963515553317	3.09032516610877	2.42892273987796	2.5683311015309	2.48240782774574	4.67366536959058	1.71564754957001	2.40960569168178	1.50595936733778	4.56723124751561	2.55096008872084	2.80047603379385	2.84572036926545	2.86001296210931	2.758439098814	2.83024449795158	2.80922603046165	2.80207973403973	2.83024449795158	1.0318579204186	1.04213120717804	0.932015683208008	0.94129493007758	0.990142040955423	1.01467553504328	0.980666999889636	1.0318579204186	1.04213120717804	-1.07294331846218	-1.06236628717163	-1.00995610592907	1.01467553504328	-1.01971413345462	1.0318579204186	1.04213120717804	1.07294331846218	1.06236628717163	1.00995610592907	1.01467553504328	1.01971413345462
16674319	9917	FAM20B	FAM20B glycosaminoglycan xylosylkinase	protein-coding	4.36141826016595	4.28118102839671	4.79819692617811	4.05863631371592	3.61334816292993	4.61852119603772	5.81201248063375	4.61570163061666	4.17253375159979	3.93218870606936	5.52551540060194	3.15458772760482	4.01248948386874	3.64958440383251	6.15822341049796	4.43415959157237	4.37485813211417	4.66489586755452	4.19620639646898	4.56361422244289	4.28553226429157	4.37991030945594	4.6142550449987	4.28553226429157	1.22267225775115	0.883528308109597	1.29003287002628	0.932204482300488	1.38385182062496	0.936675967260226	1.2559010318366	1.22267225775115	-1.13182564816696	1.29003287002628	-1.07272601557569	1.38385182062496	-1.067605057622	1.2559010318366	1.22267225775115	1.13182564816696	1.29003287002628	1.07272601557569	1.38385182062496	1.067605057622	1.2559010318366
16674355	6646	SOAT1	sterol O-acyltransferase 1	protein-coding	4.98342625204753	4.82278387657659	5.83367827391156	5.74838822837327	4.89827310043376	4.95315394302336	5.5736005601692	5.08112489254233	5.13928546174105	5.74356821518182	6.05401194495116	5.17344776043798	5.23792092640975	5.32280965647333	5.73275967548763	5.06561113575479	5.34706915772724	5.12653812404216	5.527578345578	5.33977534853138	5.43732375165262	5.43367684705469	5.23315673628677	5.43732375165262	0.858249469961746	1.13328379830846	0.877941674152734	1.15928655944459	0.757312044205317	1.00253103932535	0.868039732096931	-1.16516238576247	1.13328379830846	-1.13902783002648	1.15928655944459	-1.32045965418303	1.00253103932535	-1.15202099975803	1.16516238576247	1.13328379830846	1.13902783002648	1.15928655944459	1.32045965418303	1.00253103932535	1.15202099975803
16674449	26092	TOR1AIP1	torsin 1A interacting protein 1	protein-coding	5.35768271540813	4.72726087105255	5.58339004242626	5.39057450787125	4.78217250281994	5.27467982679256	5.55534261973966	5.00657918796949	5.54400031185834	5.30763419527298	6.08031260459735	4.8843673937116	5.20057026034282	4.70977419735288	6.01258571251107	5.25012840708638	5.26472703418955	5.15469353433041	5.45407862636007	5.29326464432329	5.35940283027481	5.37367163534168	5.22397908932685	5.35940283027481	0.926566546456903	1.14025112387412	0.894520231841909	1.10081429508347	0.812598669763899	0.990158366978294	0.910402395621621	-1.07925329683432	1.14025112387412	-1.11791769979411	1.10081429508347	-1.23061978466018	-1.00993945347525	-1.09841538731585	1.07925329683432	1.14025112387412	1.11791769979411	1.10081429508347	1.23061978466018	1.00993945347525	1.09841538731585
16674470	9857	CEP350	centrosomal protein 350	protein-coding	3.17602389063553	3.48650990654532	4.36336696591719	3.33305479940513	2.59061202137613	3.36766598025415	4.28851886234937	3.10725913953765	3.52428040410335	3.53460746030534	5.92509667808121	3.2395595058265	3.21103069038755	3.19893865663625	5.7863802765231	3.36805227818482	3.58973889062579	3.33851400087932	4.0558860120791	3.89110047543293	3.82281245135245	3.97349324375602	3.61480723815613	3.82281245135245	0.840182772911248	1.38141531330277	0.892061118614454	1.46671287413576	0.608204328430737	0.900825272458526	0.865733437175556	-1.19021721492216	1.38141531330277	-1.12099942384351	1.46671287413576	-1.64418428685004	-1.11009318962689	-1.15508995847785	1.19021721492216	1.38141531330277	1.12099942384351	1.46671287413576	1.64418428685004	1.11009318962689	1.15508995847785
16674557	9213	XPR1	xenotropic and polytropic retrovirus receptor 1	protein-coding	5.57580799357278	6.13670768754343	6.23575747801506	6.36553273559675	4.96746951682213	5.51933331323029	5.81222267442183	5.52197949429023	5.13349242387674	5.50259338086492	6.45400723578274	5.43937781704519	5.2745730148564	5.27663971272456	6.3125970963308	5.68065859333151	6.07845147368201	5.45525124969112	5.6323677143924	5.63611710431082	5.8554095940372	5.63424240935161	5.54568417700097	5.8554095940372	0.649229192036941	0.734032700665083	1.00260225906438	1.13356400627171	0.884469031759342	1.16567627306325	0.806795299060908	-1.54028810205303	-1.36233712625327	1.00260225906438	1.13356400627171	-1.13062183535228	1.16567627306325	-1.23947177327877	1.54028810205303	1.36233712625327	1.00260225906438	1.13356400627171	1.13062183535228	1.16567627306325	1.23947177327877
16674604	3140	MR1	major histocompatibility complex. class I-related	protein-coding	4.404805753986	4.26214991311262	4.97222734439947	5.28566790531139	3.82710714112311	4.82795180958052	4.76744057807994	3.88096650299304	4.60696890276841	4.92436466229939	5.31221017673845	4.6747289971603	4.13526885455392	4.68468314093476	4.39597676553068	4.84465531848035	4.73121272920237	4.32586650794415	4.87956818474164	4.51514601987493	4.805390456972	4.69735710230828	4.42050626390954	4.805390456972	0.755055071193004	1.10830538183835	0.776779932325764	1.14019415582551	0.681269877026663	1.07775806218913	0.765840471053551	-1.32440670641411	1.10830538183835	-1.28736590427342	1.14019415582551	-1.46784708046157	1.07775806218913	-1.30575496829558	1.32440670641411	1.10830538183835	1.28736590427342	1.14019415582551	1.46784708046157	1.07775806218913	1.30575496829558
16674618	51278	IER5	immediate early response 5	protein-coding	5.84146811174053	6.21698072843144	5.63325280469745	6.21726602035549	5.52025800543746	5.98351236925573	5.02493025205921	5.00774439450783	5.43766172338996	5.68937564818415	5.20258543448438	5.6073766641283	5.69498409761417	5.64833148231457	4.59581793032228	5.28222374071409	5.97724191630623	5.38411125531506	5.4842498675467	5.30533931274128	5.73074589192646	5.39479459014399	5.34472528402817	5.73074589192646	0.662902840111713	0.710549937690544	0.883369817550295	0.946863297059177	0.932943351267196	1.26220942547326	0.765237453946849	-1.50851669278032	-1.40736061880498	-1.13202871564385	-1.05611866370347	-1.0718764420602	1.26220942547326	-1.30678392026203	1.50851669278032	1.40736061880498	1.13202871564385	1.05611866370347	1.0718764420602	1.26220942547326	1.30678392026203
16674767	1660	DHX9	DExH-box helicase 9	protein-coding	6.29951311171749	6.05858017423266	6.44223219853338	6.53297927501359	5.65165784959109	5.99050300051286	6.63539455027019	5.88964668779766	6.14542455101809	5.75424443040073	6.9704591079898	5.73686300622195	6.01597895760157	5.18990425757044	6.92978732312235	6.16589179343554	6.33332618987428	6.04180052204295	6.15174777390764	6.07539058293247	6.24253698189096	6.11356917842006	6.05859555248771	6.24253698189096	0.817037574207063	0.881737781488117	0.948449463338204	1.02355601756631	0.926621940627452	1.09351105339901	0.880294751082748	-1.22393391879254	-1.1341240230313	-1.05435243379268	1.02355601756631	-1.07918877824419	1.09351105339901	-1.1359831451568	1.22393391879254	1.1341240230313	1.05435243379268	1.02355601756631	1.07918877824419	1.09351105339901	1.1359831451568
16674805	3915	LAMC1	laminin subunit gamma 1	protein-coding	8.25577094561373	7.35932294232965	8.18008012929918	7.94282574149382	7.66218552384591	7.31476190767644	8.10810991743841	6.93260742247446	8.02627019304258	7.4245213322252	8.71121117497995	7.11776912432026	7.94077369912448	6.79286953294735	8.49873028603149	7.23733777493248	7.93449993968409	7.5044161928588	7.819942956142	7.61742782325895	7.87722144791305	7.71868538970048	7.56092200805888	7.87722144791305	0.74221869910288	0.923665902454382	0.869034204806994	1.08148348191308	0.80355753864102	1.11615397153428	0.803127285657605	-1.34731178453022	-1.08264254135914	-1.15070269325255	1.08148348191308	-1.24446595534553	1.11615397153428	-1.24513264317896	1.34731178453022	1.08264254135914	1.15070269325255	1.08148348191308	1.24446595534553	1.11615397153428	1.24513264317896
16674845	3918	LAMC2	laminin subunit gamma 2	protein-coding	5.7733806268733	3.90426879043438	3.03514849384748	4.20720207901299	5.8880121712698	4.09766899586997	4.06873134205618	4.33474547927921	4.8662826845571	4.56478983038004	3.69854002299024	3.78511697839199	5.02121814482025	4.53713464876986	5.1108624579621	4.02599341400339	4.22999999754204	4.59728949711879	4.22868237907984	4.6738021663889	4.22934118831094	4.45124227273437	4.63554583175384	4.22934118831094	1.28992706895412	0.9990871134126	1.3614271514238	1.05446606678344	1.29110570203242	0.857434822968085	1.32519498000508	1.28992706895412	-1.00091372071078	1.3614271514238	1.05446606678344	1.29110570203242	-1.16626940405617	1.32519498000508	1.28992706895412	1.00091372071078	1.3614271514238	1.05446606678344	1.29110570203242	1.16626940405617	1.32519498000508
16674880	9887	SMG7	SMG7 nonsense mediated mRNA decay factor	protein-coding	5.24242173890265	5.18016237740289	5.52733471933007	5.00307784853967	4.98283775939264	4.90844792888924	5.31080798201728	4.84186676451555	5.07231805905421	4.93126827356051	5.7667904809631	4.56419111653224	5.32925873378374	5.0054538922949	5.84829512384063	4.90060884401819	5.23824917104382	5.01099010870368	5.08364198252752	5.27090414848436	5.16094557678567	5.17727306550594	5.14094712859402	5.16094557678567	0.854256329733169	0.898376946222982	1.13860091637263	1.19740735727066	0.950888525495553	0.988746447554381	0.986233765316978	-1.1706088268756	-1.11311850131982	1.13860091637263	1.19740735727066	-1.05164798311017	-1.01138163628649	-1.01395838914377	1.1706088268756	1.11311850131982	1.13860091637263	1.19740735727066	1.05164798311017	1.01138163628649	1.01395838914377
16674927	23179	RGL1	ral guanine nucleotide dissociation stimulator like 1	protein-coding	5.11841255808121	4.90097301181943	5.56995600856283	5.11626304838719	4.62558883576579	5.43613652866926	5.51605633081145	5.10794619842714	5.14648837605576	4.87997952345458	5.72556906872355	4.56392380251932	5.16134794739455	4.87393859768618	5.92549320942291	5.26535519387871	5.17640115671267	5.17143197341841	5.0789901926883	5.30653373709559	5.12769567470048	5.19276196489195	5.238982855257	5.12769567470048	0.996561549666158	0.93470889999825	1.17083967958189	1.09817027291782	1.06617316863895	0.955901394005963	1.08019155962947	-1.0034503140674	-1.06985180092098	1.17083967958189	1.09817027291782	1.06617316863895	-1.04613300730657	1.08019155962947	1.0034503140674	1.06985180092098	1.17083967958189	1.09817027291782	1.06617316863895	1.04613300730657	1.08019155962947
16674953	116461	TSEN15	tRNA splicing endonuclease subunit 15	protein-coding	2.43192898162661	2.76948655470236	2.54656699173665	2.22449621694679	1.80711397947739	2.31954872179619	2.90998758443876	1.91273595335393	2.07781786069674	2.11890389810281	2.92613765133309	1.91414595300231	1.88799360125314	1.92751020790598	3.25958193234149	1.86790825448429	2.4931196862531	2.23734655976657	2.25925134078374	2.23574849899623	2.37618551351842	2.24749991988998	2.2365475293814	2.37618551351842	0.837538185674467	0.850351756195148	0.983841050994349	0.998892921946245	0.984931446983758	1.09329716938867	0.907746907921954	-1.19397541163416	-1.17598392984386	-1.01642434922727	-1.00110830503394	-1.01529908813693	1.09329716938867	-1.10162864921152	1.19397541163416	1.17598392984386	1.01642434922727	1.00110830503394	1.01529908813693	1.09329716938867	1.10162864921152
16674998	6045	RNF2	ring finger protein 2	protein-coding	2.5701637119398	2.42102867016182	3.30235598850269	3.01230261149766	2.76806982991484	2.86513812404484	3.25699092874711	3.2796037444695	2.83408715003419	2.75626199728535	4.01769095969754	2.27369361887916	3.06530678982347	2.78373166459537	4.2779282180876	2.68885160137286	2.82646274552549	3.04245065679407	2.97043343147406	3.20395456846983	2.89844808849978	3.08719399997194	3.12320261263195	2.89844808849978	1.16149899937111	1.10494203330757	1.17570094387375	1.11845244136144	1.05118545983289	0.877368057843753	1.16857839697173	1.16149899937111	1.10494203330757	1.17570094387375	1.11845244136144	1.05118545983289	-1.13977251742858	1.16857839697173	1.16149899937111	1.10494203330757	1.17570094387375	1.11845244136144	1.05118545983289	1.13977251742858	1.16857839697173
16675158	10216	PRG4	proteoglycan 4	protein-coding	6.49550043238066	7.49350975948498	7.31781863646232	6.2325721115429	5.20925172323319	7.60895225591236	7.88118347089586	5.16444998586831	6.14886806959021	7.76193707176751	7.94505387283803	7.55279950061701	5.21743751623936	6.73483929458251	6.4915381466263	7.52629402102665	6.88485023496771	6.46595935897743	7.35216462870319	6.4925272446187	7.11850743183545	6.92234593666095	6.47924330179807	7.11850743183545	0.747999454972026	1.38253345695802	0.551091055174477	1.0185860651964	0.541035337125112	1.14564613434446	0.642040348350839	-1.33689936984967	1.38253345695802	-1.8145821649807	1.0185860651964	-1.84830810740326	1.14564613434446	-1.55753451098303	1.33689936984967	1.38253345695802	1.8145821649807	1.0185860651964	1.84830810740326	1.14564613434446	1.55753451098303
16675174	54953	ODR4	odr-4 GPCR localization factor homolog	protein-coding	2.34497259037404	2.42457334213519	3.31557882490091	3.007569836004	2.27800515895442	2.7434393620236	3.7213032050968	2.2299812704204	2.96995174208166	2.86947263538015	5.23547223576761	2.72408294846356	2.57010257257019	2.42500387800984	5.27725841525017	2.70993810812851	2.77317364835353	2.7431822491238	3.44974489042325	3.24557574348968	3.11145926938839	3.34766031695646	2.99437899630674	3.11145926938839	0.979426136516047	1.59833657670862	0.868038449577721	1.41656175205284	0.612778403991063	0.848977928412525	0.922051812544874	-1.02100603885979	1.59833657670862	-1.15202270185897	1.41656175205284	-1.63191129694999	-1.17788692324413	-1.08453775199464	1.02100603885979	1.59833657670862	1.15202270185897	1.41656175205284	1.63191129694999	1.17788692324413	1.08453775199464
16675197	5321	PLA2G4A	phospholipase A2 group IVA	protein-coding	3.23303943387464	3.37794988822639	3.87856454793127	3.74659290837545	2.66594202728345	4.13414474168857	3.61172696339699	2.61485432163419	2.08561755573908	3.29189241354025	4.51438669627865	3.70985053901641	2.0033572306265	2.63633264678247	3.38996659021394	3.43634278840178	3.55903669460194	3.2566670135008	3.4004368011436	2.86649981400617	3.47973674787277	3.13346830757489	3.06158341375349	3.47973674787277	0.810919336213662	0.895894096388611	0.6906673898226	0.763041167570786	0.905150887233785	1.27126821044183	0.748381948806467	-1.23316827622978	-1.11620335933794	-1.44787493189284	-1.31054527920636	-1.10478817852798	1.27126821044183	-1.33621608804811	1.23316827622978	1.11620335933794	1.44787493189284	1.31054527920636	1.10478817852798	1.27126821044183	1.33621608804811
16675323	5997	RGS2	regulator of G protein signaling 2	protein-coding	3.37303639009023	3.49810537400146	3.52904080459576	3.43161233110111	3.90427471458139	3.68340702788818	4.76212959566125	4.05925334319417	3.95969940984806	3.95420261336607	4.89257883463602	3.53280433250964	3.78759515679479	3.95286646135106	5.01607225245154	4.12385986740638	3.45794872494714	4.10226617033125	4.08482129758995	4.22009843450094	3.77138501126854	4.15245986604545	4.16118230241609	3.77138501126854	1.5629996392819	1.54421386605968	1.09830377402	1.08510320435299	1.01216526650558	0.767865292836813	1.31020929725567	1.5629996392819	1.54421386605968	1.09830377402	1.08510320435299	1.01216526650558	-1.30231175875339	1.31020929725567	1.5629996392819	1.54421386605968	1.09830377402	1.08510320435299	1.01216526650558	1.30231175875339	1.31020929725567
16675334	6738	RO60	Ro60. Y RNA binding protein	protein-coding	3.19273496064222	3.88937719223588	4.39710804729004	4.18958196219586	3.32977130406835	3.98691636304868	4.59041051520665	3.74721552444606	3.40435211598301	3.44881148248619	6.13717377689395	3.08166194652658	3.57718796015359	3.26214792400259	6.1919634157938	3.42325376496309	3.917200540591	3.91357842669244	4.01799983047243	4.11363826622827	3.96760018553172	4.06581904835035	4.01360834646035	3.96760018553172	0.997492491029471	1.07236741691227	1.06853816356972	1.14874600124241	0.930177917846114	0.934185616302081	1.03240437549403	-1.00251381237762	1.07236741691227	1.06853816356972	1.14874600124241	-1.07506314739826	-1.07045107797575	1.03240437549403	1.00251381237762	1.07236741691227	1.06853816356972	1.14874600124241	1.07506314739826	1.07045107797575	1.03240437549403
16675354	79577	CDC73	cell division cycle 73	protein-coding	5.19934061592762	4.77664512675241	5.67215536837968	5.54461786038792	4.51838169661269	5.02681790850856	5.46576243387963	5.21565375297279	4.97128656675934	5.39388334536146	6.81546219141204	4.52040859380288	5.01374699352857	4.83778463077298	6.83910689778899	5.16417994926221	5.29818974286191	5.05665394799342	5.42526017433393	5.46370461783819	5.36172495859792	5.44448239608606	5.2601792829158	5.36172495859792	0.845844404588328	1.0920738588089	1.02700588131386	1.32597232983025	0.774530401735713	0.944251164189489	0.932033893261739	-1.18225053517579	1.0920738588089	1.02700588131386	1.32597232983025	-1.29110490402831	-1.05904026166424	-1.0729223553238	1.18225053517579	1.0920738588089	1.02700588131386	1.32597232983025	1.29110490402831	1.05904026166424	1.0729223553238
16675398	3075	CFH	complement factor H	protein-coding	3.94991599198789	3.62924104891182	4.66976796745381	4.15929864304991	4.14531320674431	4.16461729768739	5.30943278730593	3.71795703066181	4.29636005103275	3.75073696010075	7.09032822712627	4.26585072174913	3.50258789269632	3.23535543751812	5.86094005788831	4.4720159326505	4.10205591285086	4.33433008059986	4.85081899000222	4.26772483018831	4.47643745142654	4.55927191009527	4.30102745539409	4.47643745142654	1.17468518553402	1.68035153043782	0.667530582768275	0.954882252864026	0.699071095693859	0.944200754784824	0.88551583072737	1.17468518553402	1.68035153043782	-1.49805870444611	-1.04724953993087	-1.43046967062407	-1.05909680217095	-1.12928528807734	1.17468518553402	1.68035153043782	1.49805870444611	1.04724953993087	1.43046967062407	1.05909680217095	1.12928528807734
16675533	388722	C1orf53	chromosome 1 open reading frame 53	protein-coding	4.7551672538444	4.16883580191042	4.90841170672428	4.06927583251138	3.7972886889165	4.47564793614351	4.42814642036637	4.27873733764297	4.30467704094186	4.6528825497337	4.62441859765579	3.62721495683887	4.09341900877929	4.33724233303369	4.38413360489962	3.5644994615016	4.47542264874762	4.24495509576734	4.30229828629256	4.09482360205355	4.38886046752009	4.19856094417305	4.16988934891044	4.38886046752009	0.852358612039914	0.886919848048777	0.866051855902119	0.901168322334144	0.961032289349598	1.14100057870389	0.859177954705148	-1.17321510673394	-1.12749759992405	-1.15466526996626	-1.10967060782815	-1.040547764193	1.14100057870389	-1.16390323392688	1.17321510673394	1.12749759992405	1.15466526996626	1.10967060782815	1.040547764193	1.14100057870389	1.16390323392688
16675558	140609	NEK7	NIMA related kinase 7	protein-coding	4.28466655933239	4.22722495382681	5.31242592210341	5.0213028820685	4.20715555246796	4.62927920187997	5.77582469244756	5.17582704061252	4.49953302872648	4.00078089383457	7.06430454230908	4.12368727452075	4.47520817406439	3.84534357963439	7.09858566889016	4.46267078342001	4.71140507933278	4.947021621852	4.92207643484772	4.97045205150224	4.81674075709025	4.94626424317498	4.95873683667712	4.81674075709025	1.1774098013406	1.15722657190842	1.03409993700587	1.01637333386342	1.01744103524939	0.914133333379826	1.10343074154947	1.1774098013406	1.15722657190842	1.03409993700587	1.01637333386342	1.01744103524939	-1.09393232199804	1.10343074154947	1.1774098013406	1.15722657190842	1.03409993700587	1.01637333386342	1.01744103524939	1.09393232199804	1.10343074154947
16675673	23271	CAMSAP2	calmodulin regulated spectrin associated protein family member 2	protein-coding	4.67254421533387	5.03346314410505	6.2669874358907	6.07827999441729	4.30160132020511	5.10213900096164	6.15113771182019	4.94659672959415	4.65710177760332	5.13432500199875	7.40295755302682	4.84763279512449	4.6898245034946	4.68832107155093	6.92641161398575	5.17091490132494	5.51281869743673	5.12536869064527	5.51050428193834	5.36886802258906	5.51166148968754	5.4396861522637	5.24711835661716	5.51166148968754	0.764479644539253	0.998397055512702	0.906490459096205	1.18386069750421	0.765707030402522	1.05115493965577	0.832462313830537	-1.30807930223269	-1.00160551804359	-1.10315557098861	1.18386069750421	-1.30598252372623	1.05115493965577	-1.20125558044609	1.30807930223269	1.00160551804359	1.10315557098861	1.18386069750421	1.30598252372623	1.05115493965577	1.20125558044609
16675695	2848	GPR25	G protein-coupled receptor 25	protein-coding	3.197601508355	2.76499116033408	3.34342470947042	2.61628029098734	3.29804180555587	3.01517009659113	2.97505270599781	2.79361340123761	3.40226123570357	2.92705406548488	2.55950396084782	3.23773043223174	2.82481439301123	3.08454762724355	2.21475967581428	2.70818212723994	2.98057441728671	3.0204695023456	3.03163742356701	2.70807595582725	3.00610592042686	2.86985668969713	2.86427272908643	3.00610592042686	1.0280390633994	1.0360280086353	0.799094778298168	0.805304585541298	0.992288871372865	1.09904406497219	0.906366729005979	1.0280390633994	1.0360280086353	-1.25141601116416	-1.24176618133602	-1.0077710522103	1.09904406497219	-1.10330616515095	1.0280390633994	1.0360280086353	1.25141601116416	1.24176618133602	1.0077710522103	1.09904406497219	1.10330616515095
16675794	89796	NAV1	neuron navigator 1	protein-coding	7.7390292555757	6.87206547262859	7.6057126512942	7.02449156482969	8.04941389119273	7.63596149839332	8.27496902651914	7.27790181172326	7.43516064502844	6.94743371242874	7.63445020491331	6.38706714332669	7.5754864197173	7.09106830598618	8.04235469020423	6.93280262055699	7.31032473608205	7.80956155695711	7.1010279264243	7.41042800911618	7.20567633125317	7.25572796777024	7.60999478303664	7.20567633125317	1.41346564766014	0.864958721918398	1.23919229822538	0.758313573632651	1.63414231435831	0.965901757034233	1.32346354101146	1.41346564766014	-1.15612453480103	1.23919229822538	-1.31871568012368	1.63414231435831	-1.03530197840251	1.32346354101146	1.41346564766014	1.15612453480103	1.23919229822538	1.31871568012368	1.63414231435831	1.03530197840251	1.32346354101146
16675844	55705	IPO9	importin 9	protein-coding	6.0229239013152	6.00541086311532	6.3040943430063	6.45512982225563	5.87436993296359	5.87366186786458	6.38505600713164	5.76037127022379	6.14467823249629	5.96877785379672	6.37138394562235	5.13254405549083	6.53202006884671	5.95301844418953	6.40752127823194	5.99639018022398	6.19688973242311	5.9733647695459	5.90434602185155	6.22223749287304	6.05061787713733	6.06329175736229	6.09780113120947	6.05061787713733	0.856470248631558	0.816461232192675	1.24650742028841	1.18827826878058	1.04900295918697	0.991253609830192	1.03324562431955	-1.16758288054695	-1.2247978967898	1.24650742028841	1.18827826878058	1.04900295918697	-1.00882356450768	1.03324562431955	1.16758288054695	1.2247978967898	1.24650742028841	1.18827826878058	1.04900295918697	1.00882356450768	1.03324562431955
16675889	10440	TIMM17A	translocase of inner mitochondrial membrane 17A	protein-coding	4.13205932662115	4.31842734317425	4.83206063959789	4.72486949695323	4.16428827569289	4.30538991143089	4.67283802684843	4.32706864560169	4.11666634215767	4.28266797714626	5.38267407695966	4.18963247978988	4.18089341847977	4.30513229198246	5.42766434678586	4.31961108718018	4.50185420158663	4.36739621489347	4.49291021901337	4.55832528610707	4.4973822103	4.52561775256022	4.46286075050027	4.4973822103	0.911012031968064	0.993819680923395	1.04638594443244	1.14149858500994	0.916677390733105	0.98061888973053	0.976355563030302	-1.09768034329875	-1.00621875295412	1.04638594443244	1.14149858500994	-1.09089632853305	-1.0197641616661	-1.02421703513043	1.09768034329875	1.00621875295412	1.04638594443244	1.14149858500994	1.09089632853305	1.0197641616661	1.02421703513043
16676167	5549	PRELP	proline and arginine rich end leucine rich repeat protein	protein-coding	2.93990198515576	3.02402834386757	2.91135847945809	3.11988203686094	2.93983806532272	3.00940443787195	3.11124134728218	3.4479274943366	3.61580997525262	2.89038756596415	2.65706385716175	2.84026088917563	3.6345455386839	3.05908283799091	2.34490445447005	3.52910224037035	2.99879271133559	3.12710283620336	3.00088057188854	3.1419087678788	2.99983664161206	3.07139466988367	3.13450580204108	2.99983664161206	1.09301267023326	1.00144824234721	1.10269071381382	1.01031553180969	1.09143201217413	0.951609758717973	1.09784102744754	1.09301267023326	1.00144824234721	1.10269071381382	1.01031553180969	1.09143201217413	-1.0508509300569	1.09784102744754	1.09301267023326	1.00144824234721	1.10269071381382	1.01031553180969	1.09143201217413	1.0508509300569	1.09784102744754
16676183	493	ATP2B4	ATPase plasma membrane Ca2+ transporting 4	protein-coding	8.09848270673101	7.87503928533844	8.57820089743053	8.30830432557802	7.44597373898672	8.13922454251126	8.46934416898992	7.86013545778015	7.9763740695823	8.58137009113724	9.48149100731456	8.06580763658363	7.49288896991424	8.01989869109547	8.13742467941487	7.89452856419609	8.2150068037695	7.97866947706701	8.52626070115443	7.88618522615517	8.37063375246197	8.2062229636548	7.93242735161109	8.37063375246197	0.848897736473401	1.24078564220367	0.641679378265103	0.93790632869059	0.684161476083599	1.12070827599602	0.73805160507305	-1.17799819346242	1.24078564220367	-1.55841068588441	-1.06620455519913	-1.46164324499003	1.12070827599602	-1.35491880666125	1.17799819346242	1.24078564220367	1.55841068588441	1.06620455519913	1.46164324499003	1.12070827599602	1.35491880666125
16676228	9877	ZC3H11A	zinc finger CCCH-type containing 11A	protein-coding	5.21684922275276	5.02962294510919	5.86077447090028	5.62433507493903	4.72827681671283	5.12189065442388	6.37467152685727	5.03314524399149	4.96923106995043	4.98164690480206	7.11992695443177	4.88444125169558	5.17997899888235	4.37629864398251	7.20252759066204	5.42903036616792	5.43289542842532	5.31449606049637	5.48881154521996	5.5469588999237	5.46085348682264	5.51788522257183	5.43072748021004	5.46085348682264	0.921209141090455	1.03951899224196	1.0411279314962	1.17483881766825	0.886187888788499	0.961239783240729	0.979334757648731	-1.085529827479	1.03951899224196	1.0411279314962	1.17483881766825	-1.12842887230956	-1.04032315082569	-1.02110130595271	1.085529827479	1.03951899224196	1.0411279314962	1.17483881766825	1.12842887230956	1.04032315082569	1.02110130595271
16676263	100381270	ZBED6	zinc finger BED-type containing 6	protein-coding	3.35137220074691	3.70667982596275	4.65377604017129	3.60409012603391	3.55509842396167	3.58712082152607	5.20020762931219	3.45727573932607	2.92395500134333	3.30646952515558	6.14604352269741	2.59727051086079	3.45942343444688	2.36648379558973	6.43040573914473	2.94526402607169	3.82897954822872	3.9499256535315	3.74343464001428	3.80039424881326	3.7862070941215	3.77191444441377	3.87515995117238	3.7862070941215	1.08744776635618	0.942428511937283	1.04027114159413	0.901543241261982	1.15387825451162	1.00995614573653	1.06359791713378	1.08744776635618	-1.06108844048486	1.04027114159413	-1.10920913632517	1.15387825451162	1.00995614573653	1.06359791713378	1.08744776635618	1.06108844048486	1.04027114159413	1.10920913632517	1.15387825451162	1.00995614573653	1.06359791713378
16676314	4194	MDM4	MDM4 regulator of p53	protein-coding	2.81727440976539	2.44586722888702	3.04575362005386	2.80813382878782	2.66489503713526	2.93833642880033	3.19605314300017	2.69256645584212	2.99267286237357	2.48566872213353	3.79551965858903	2.5070084630535	3.16094290041899	2.51027158773623	3.74525967307508	2.73873389248257	2.77925727187352	2.87296276619447	2.94521742653741	3.03880201342822	2.86223734920546	2.99200971998281	2.95588238981134	2.86223734920546	1.06710748098536	1.12191249435774	1.06701805403561	1.12181847457618	0.951150367209566	0.913975646437164	1.06706276657366	1.06710748098536	1.12191249435774	1.06701805403561	1.12181847457618	-1.05135847545719	-1.09412105661477	1.06706276657366	1.06710748098536	1.12191249435774	1.06701805403561	1.12181847457618	1.05135847545719	1.09412105661477	1.06706276657366
16676355	23114	NFASC	neurofascin	protein-coding	5.03787898652111	5.13024500151488	5.7034103565087	5.4492160698044	4.53905314444359	5.09250140077261	5.33708305826065	4.81137273163556	4.54068307297231	5.68868303548087	5.6818761830477	5.15966070972513	4.39740704776509	5.4157547247605	5.27706178996324	5.35456498889074	5.33018760358727	4.9450025837781	5.2677257503065	5.11119713784489	5.29895667694689	5.1894614440757	5.0280998608115	5.29895667694689	0.765680796782207	0.95762860130022	0.897181257626181	1.12209478997514	0.799559240129842	1.0788507044312	0.828827159423048	-1.30602726906894	-1.04424617084562	-1.11460197312399	1.12209478997514	-1.25068906693844	1.0788507044312	-1.20652416928049	1.30602726906894	1.04424617084562	1.11460197312399	1.12209478997514	1.25068906693844	1.0788507044312	1.20652416928049
16676461	5129	CDK18	cyclin dependent kinase 18	protein-coding	4.39076857386293	4.49231724364869	4.89987128789472	5.11150922512471	4.52257398021014	4.54085281643363	4.67013944621585	4.79822200571868	4.60644058906268	5.27219723714818	4.93079596083605	5.44314411518034	4.31605913630441	5.1072026162864	4.27803962666512	4.84732760675469	4.72361658263276	4.63294706214458	5.06314447555681	4.63715724650265	4.89338052909479	4.85015086102973	4.63505215432361	4.89338052909479	0.939086840185704	1.2653424559415	0.744329216464335	1.00292253973418	0.742160223721381	1.0304179766882	0.836056081819511	-1.06486424599694	1.2653424559415	-1.34349153288667	1.00292253973418	-1.34741794027406	1.0304179766882	-1.19609201074609	1.06486424599694	1.2653424559415	1.34349153288667	1.00292253973418	1.34741794027406	1.0304179766882	1.19609201074609
16676547	1510	CTSE	cathepsin E	protein-coding	3.12762674109542	3.56215013116027	2.86817527787137	4.12200319367088	3.76211859669621	3.21145822535664	3.115431623674	4.61207802209967	3.21108231088878	2.88120997302052	2.69856382641333	3.03969538227	2.88198928229742	3.07535879952467	2.98396076340079	3.61115530447559	3.41998883594948	3.67527161695663	2.95763787314816	3.13811603742462	3.18881335454882	3.04787695528639	3.40669382719062	3.18881335454882	1.19356967033287	0.7258025533023	1.13325942854554	0.689128257224289	1.64448260053963	1.1026205533321	1.16302368098449	1.19356967033287	-1.37778517786985	1.13325942854554	-1.45110868625219	1.64448260053963	1.1026205533321	1.16302368098449	1.19356967033287	1.37778517786985	1.13325942854554	1.45110868625219	1.64448260053963	1.1026205533321	1.16302368098449
16676633	8444	DYRK3	dual specificity tyrosine phosphorylation regulated kinase 3	protein-coding	2.3925821451343	2.25623603586109	2.86281163917314	2.4220336466323	2.17684724768178	2.07347932288391	2.33806689718026	1.77935292493691	2.21808086995259	2.50599827146041	3.01361954843273	1.95950591317187	2.23949117648092	2.31129941155427	2.94489622009223	2.17624562928317	2.48341586670021	2.09193659817071	2.4243011507544	2.41798310935265	2.4538585087273	2.42114213005352	2.25495985376168	2.4538585087273	0.762347529940703	0.959852935265258	0.995630242709757	1.25357343386179	0.794233680944077	1.02293634955593	0.871215390281901	-1.3117377058699	-1.04182626656619	-1.00438893587478	1.25357343386179	-1.25907528727734	1.02293634955593	-1.1478217799578	1.3117377058699	1.04182626656619	1.00438893587478	1.25357343386179	1.25907528727734	1.02293634955593	1.1478217799578
16676682	11009	IL24	interleukin 24	protein-coding	1.55240536440387	2.08605824128869	3.22251287598761	1.90211100896755	1.7842510950706	1.7463312697938	1.70629815548893	1.23980811802266	1.60207683950612	2.67280592886238	1.6070836202614	1.78981024443206	2.16148224111066	4.96173104591125	1.56718027411297	1.56939279910552	2.19077187266193	1.619172159594	1.91794415826549	2.5649465900601	2.05435801546371	2.24144537416279	2.09205937482705	2.05435801546371	0.672870271440779	0.827695652995807	1.56591123199765	1.92622259403213	0.812944068276008	0.878377278744074	1.02647704101281	-1.48617057766389	-1.20817355555819	1.56591123199765	1.92622259403213	-1.23009692674267	-1.13846296369349	1.02647704101281	1.48617057766389	1.20817355555819	1.56591123199765	1.92622259403213	1.23009692674267	1.13846296369349	1.02647704101281
16676764	1604	CD55	CD55 molecule (Cromer blood group)	protein-coding	4.8816924415779	4.49606862588248	5.64359120152487	5.0644006182678	5.21458396362432	5.07238176849489	6.13117465166072	5.658624748769	5.2709882781619	5.31652352187018	6.17766643284799	4.77555250657753	5.34472996800597	5.21124523039127	7.12186633589454	5.39210299993773	5.02143822181326	5.51919128313723	5.3851826848644	5.76748613355738	5.20331045333883	5.57633440921089	5.64333870834731	5.20331045333883	1.41201269676213	1.28676130988409	1.30342127513355	1.18780239807162	1.09733847755286	0.772162311272487	1.35663089664008	1.41201269676213	1.28676130988409	1.30342127513355	1.18780239807162	1.09733847755286	-1.29506450315096	1.35663089664008	1.41201269676213	1.28676130988409	1.30342127513355	1.18780239807162	1.09733847755286	1.29506450315096	1.35663089664008
16676893	4179	CD46	CD46 molecule	protein-coding	6.80984010404381	6.61865020931876	7.53724296821941	7.76451918754508	6.49642349273737	6.90665368092004	7.12444432004172	6.95555784966839	6.64163073081556	7.16078890521692	8.3515376687303	6.80770222863757	6.32767852346341	6.31069879931302	7.9941572931877	7.06301014678288	7.18256311728176	6.87076983584188	7.24041488335009	6.92388619068675	7.21148900031593	7.08215053701842	6.89732801326432	7.21148900031593	0.805639719983647	1.0409146403629	0.802999674102083	1.03750360892889	0.773972897242345	1.09379203633598	0.804318613853094	-1.24124962460925	1.0409146403629	-1.24533051787126	1.03750360892889	-1.29203490660072	1.09379203633598	-1.24328839688229	1.24124962460925	1.0409146403629	1.24533051787126	1.03750360892889	1.29203490660072	1.09379203633598	1.24328839688229
16676965	57172	CAMK1G	calcium/calmodulin dependent protein kinase IG	protein-coding	2.01290399357247	1.80445627815733	1.93990369169632	2.28506490482139	1.85135254166402	1.94128807289038	2.27683261760035	1.95991014364872	4.84171563808377	2.02004048825724	1.60530910774434	2.14268602115856	6.02630635184373	1.51512938674335	1.98723301471426	2.55173696752656	2.01058221706188	2.00734584395087	2.65243781381098	3.02010143020697	2.33151001543643	2.83626962200898	2.51372363707892	2.33151001543643	0.997759231381512	1.56033477440081	1.29026161366046	2.0177614002943	0.639452025136504	0.704777803522007	1.13462347760256	-1.00224580093875	1.56033477440081	1.29026161366046	2.0177614002943	-1.56383897570194	-1.41888691017605	1.13462347760256	1.00224580093875	1.56033477440081	1.29026161366046	2.0177614002943	1.56383897570194	1.41888691017605	1.13462347760256
16676983	50486	G0S2	G0/G1 switch 2	protein-coding	4.50868514842111	4.10828983442429	3.95642161057063	3.93434695591558	4.80787491709583	4.07652988065432	3.95642161057063	4.37997103300452	4.45205672761462	3.8988207202819	3.98358385767724	3.90809830133688	4.59425752977624	4.19806718597924	3.45910680463267	3.46238439371545	4.12693588733291	4.30519936033132	4.06063990172766	3.9284539785259	4.09378789453028	3.99454694012678	4.11682666942861	4.09378789453028	1.13152108865701	0.95508696912161	0.912447891850856	0.770173088460568	1.18473094622751	1.07120971834116	1.01609745198474	1.13152108865701	-1.04702506926641	-1.09595299515849	-1.298409428975	1.18473094622751	1.07120971834116	1.01609745198474	1.13152108865701	1.04702506926641	1.09595299515849	1.298409428975	1.18473094622751	1.07120971834116	1.01609745198474
16676988	3290	HSD11B1	hydroxysteroid 11-beta dehydrogenase 1	protein-coding	5.70563758739631	3.73955666837549	5.40396417152097	4.24793110456636	7.85499299001807	5.24560851171485	5.14560271266977	4.37940194940805	6.57147174990496	5.787448882287	7.08842132640464	4.03689125468689	7.38690854009983	6.20148866072614	4.85364676165179	4.47700064851814	4.77427238296478	5.65640154095269	5.87105830332087	5.72976115274898	5.32266534314283	5.80040972803492	5.69308134685083	5.32266534314283	1.84309336885808	2.13877678191258	0.906703556800727	1.05216401302796	0.861751158159625	0.718099476110022	1.2927255366316	1.84309336885808	2.13877678191258	-1.10289630221422	1.05216401302796	-1.16042779929141	-1.39256472573556	1.2927255366316	1.84309336885808	2.13877678191258	1.10289630221422	1.05216401302796	1.16042779929141	1.39256472573556	1.2927255366316
16677104	55758	RCOR3	REST corepressor 3	protein-coding	1.8706022329037	2.14844734771333	2.29295117594165	2.10967484518903	2.17780061916589	2.15943213929133	2.87259510634636	2.28052217034371	2.08554387048665	2.55721230421896	3.76382554021083	2.38428023705792	2.34646589306486	2.27681371274679	4.39392039069504	2.06246787167806	2.10541890043693	2.37258750878682	2.69771548799359	2.76991696704619	2.40156719421526	2.73381622751989	2.5712522379165	2.40156719421526	1.20344366472639	1.5076448175577	1.05131972051022	1.31706765732471	0.798227573703931	0.794297279260417	1.1248128987747	1.20344366472639	1.5076448175577	1.05131972051022	1.31706765732471	-1.25277556544408	-1.25897447481013	1.1248128987747	1.20344366472639	1.5076448175577	1.05131972051022	1.31706765732471	1.25277556544408	1.25897447481013	1.1248128987747
16677133	7188	TRAF5	TNF receptor associated factor 5	protein-coding	2.38992730838076	2.60827699541686	3.22046951347332	2.84627963741264	2.77390492952428	3.04958855989589	3.70094342296871	3.03536243836062	2.73511495395146	2.64476890638717	5.21622253140857	2.80655061781873	2.70643877833527	2.80175744278271	5.38159495911531	3.40403832286313	2.7662383636709	3.13994983768738	3.35066425239148	3.57345737577411	3.05845130803119	3.4620608140828	3.35670360673074	3.05845130803119	1.29568181485476	1.49944217710498	1.1669907480798	1.35051301013922	0.864109223175499	0.755964553227648	1.22965389048738	1.29568181485476	1.49944217710498	1.1669907480798	1.35051301013922	-1.15726111141959	-1.32281334585124	1.22965389048738	1.29568181485476	1.49944217710498	1.1669907480798	1.35051301013922	1.15726111141959	1.32281334585124	1.22965389048738
16677201	51514	DTL	denticleless E3 ubiquitin protein ligase homolog	protein-coding	3.73842266306969	3.37621140596559	2.72222543401349	3.77555284471563	2.86419021853204	3.04217629933258	2.74654705185685	2.49821260053128	2.5656466848503	2.4564546320168	3.26360079834993	2.61575533461335	2.71171764963022	2.14998739456375	2.61017990786959	2.36070894593647	3.4031030869411	2.78778154256319	2.7253643624576	2.45814847450001	3.06423372469935	2.5917564184788	2.6229650085316	3.06423372469935	0.652784386326296	0.625144356176961	0.830921511425767	0.795738844516729	1.04421383617436	1.38748993517655	0.736486652235726	-1.53189938507529	-1.59963053352261	-1.2034831042996	-1.25669370911172	1.04421383617436	1.38748993517655	-1.35779785955976	1.53189938507529	1.59963053352261	1.2034831042996	1.25669370911172	1.04421383617436	1.38748993517655	1.35779785955976
16677228	5525	PPP2R5A	protein phosphatase 2 regulatory subunit B'alpha	protein-coding	2.72267118890844	2.30993228679151	3.09615074115978	2.55039324208717	2.34400087481947	2.24584013328038	2.6672081604761	2.3782114680771	2.57018945048045	2.56123318762787	3.66330628969795	2.24090375610393	2.37687340803297	2.79667235262208	3.08897141273937	2.36050884587979	2.66978686473672	2.40881515916327	2.75890817097755	2.65575650481855	2.71434751785714	2.70733233789805	2.53228583199091	2.71434751785714	0.834525647880481	1.06372211016308	0.930996941797475	1.1866885505549	0.784533516702536	1.00487439360211	0.88144246892709	-1.19828552009131	1.06372211016308	-1.07411738439151	1.1866885505549	-1.27464280200939	1.00487439360211	-1.13450399232206	1.19828552009131	1.06372211016308	1.07411738439151	1.1866885505549	1.27464280200939	1.00487439360211	1.13450399232206
16677259	29937	NENF	neudesin neurotrophic factor	protein-coding	6.31341516683892	6.03490743475567	6.04626677781988	5.62949360514556	5.57011177368354	5.74567808350783	5.65147294357945	5.14899397319666	6.05318892958161	6.44791224107208	5.34781912922086	5.88346580767536	5.38400176882243	6.16663226271709	4.77239957963526	5.4394575464174	6.00602074614001	5.52906419349187	5.93309652688748	5.44062278939805	5.96955863651375	5.68685965814276	5.48484349144496	5.96955863651375	0.718491725618722	0.950709038012954	0.710805259982834	0.940538298267662	0.755743026405237	1.21646851320709	0.714638158667679	-1.39180447643828	-1.05184652718782	-1.4068550928058	-1.06322092555067	-1.32320109489676	1.21646851320709	-1.39930954969481	1.39180447643828	1.05184652718782	1.4068550928058	1.06322092555067	1.32320109489676	1.21646851320709	1.39930954969481
16677304	128387	TATDN3	TatD DNase domain containing 3	protein-coding	3.23741988196702	3.17785911290409	3.40941407557159	3.07333294159326	2.93929145375134	3.05440121732247	3.0980168283171	2.60601892839277	2.7414999353652	3.35883412335571	3.80056867198337	2.47528479148847	2.6742601775305	2.95540049254596	3.04064623968066	2.79715209217725	3.22450650300899	2.92443210694592	3.09404688054819	2.8668647504836	3.15927669177859	2.98045581551589	2.89564842871476	3.15927669177859	0.812210511674613	0.913540362681947	0.854301884499622	0.960882975765173	0.889080050376917	1.13195835044018	0.832990378536285	-1.23120790192459	-1.09464238346758	-1.17054640536783	-1.04070945705295	-1.12475811326107	1.13195835044018	-1.20049405823532	1.23120790192459	1.09464238346758	1.17054640536783	1.04070945705295	1.12475811326107	1.13195835044018	1.20049405823532
16677324	28982	FLVCR1	FLVCR heme transporter 1	protein-coding	3.33400313676674	3.2966196677376	4.14347765444866	3.86374396087943	3.43120721741427	3.10732953540606	3.370527324041	3.23367220249797	3.18885838302994	3.43708702650847	4.68240607155063	3.33720571400447	3.62841153905173	3.28405021912013	4.4172594849401	3.18954598426132	3.65946110495811	3.28568406983982	3.66138929877338	3.62981680684332	3.66042520186574	3.64560305280835	3.45775043834157	3.66042520186574	0.771759351775543	1.00133741565033	0.978353342042908	1.26938767228445	0.77072856732744	1.01032688886332	0.868938053639309	-1.29574069649996	1.00133741565033	-1.02212560332435	1.26938767228445	-1.29747364038623	1.01032688886332	-1.15083002270619	1.29574069649996	1.00133741565033	1.02212560332435	1.26938767228445	1.29747364038623	1.01032688886332	1.15083002270619
16677361	26750	RPS6KC1	ribosomal protein S6 kinase C1	protein-coding	3.20570121352102	2.8191325543552	3.39852922251405	3.03246451197685	3.04182178764067	3.13071656561489	3.51846110807545	2.96266720677606	2.8488015880996	2.96604968870092	4.08866458232512	2.70304849722341	3.11667235471045	2.66977234014081	4.44693340091725	3.00695016151307	3.11395687559178	3.16341666702677	3.15164108908726	3.3100820643204	3.13279898233952	3.23086157670383	3.23674936567358	3.13279898233952	1.03487734762427	1.02646484180604	1.11608041215759	1.1070078075804	1.00819561028845	0.934286810001874	1.07471221109144	1.03487734762427	1.02646484180604	1.11608041215759	1.1070078075804	1.00819561028845	-1.07033513616444	1.07471221109144	1.03487734762427	1.02646484180604	1.11608041215759	1.1070078075804	1.00819561028845	1.07033513616444	1.07471221109144
16677407	56950	SMYD2	SET and MYND domain containing 2	protein-coding	5.70177422300278	4.57993125410283	5.79700154359603	6.17197235571146	5.7109622810045	5.37598618762876	6.00520398923695	6.19961548608009	5.41357562600274	5.74131737369388	6.24982444469151	5.46797490520476	5.29623606207465	5.72146886046434	7.086579590713	5.80963495931639	5.56266984410328	5.82294198598758	5.71817308739822	5.97847986814209	5.64042146575075	5.84832647777016	5.90071092706484	5.64042146575075	1.19770461157796	1.11381007156465	1.19773336860472	1.11383681427377	1.0753221237221	0.865793568055191	1.19771899000503	1.19770461157796	1.11381007156465	1.19773336860472	1.11383681427377	1.0753221237221	-1.15500973545723	1.19771899000503	1.19770461157796	1.11381007156465	1.19773336860472	1.11383681427377	1.0753221237221	1.15500973545723	1.19771899000503
16677451	3776	KCNK2	potassium two pore domain channel subfamily K member 2	protein-coding	3.01225758258661	2.97728353095649	3.97130705466667	3.23249351679896	3.01119639412126	2.69427918353427	3.01026253604227	2.85962094538177	2.21640444583281	1.98882229546417	3.17332575761788	2.42547658590835	2.26244570535138	2.21576068456792	2.29403951518917	2.63749472936553	3.29833542125218	2.89383976476989	2.4510072712058	2.3524351586185	2.87467134622899	2.40172121491215	2.6231374616942	2.87467134622899	0.755500357676373	0.555813141190425	0.933956905142916	0.687101622003912	1.3592704124596	1.38794474202053	0.840002842786732	-1.32362611061577	-1.79916580931899	-1.07071321438218	-1.4553887925392	1.3592704124596	1.38794474202053	-1.19047216159706	1.32362611061577	1.79916580931899	1.07071321438218	1.4553887925392	1.3592704124596	1.38794474202053	1.19047216159706
16677473	51133	KCTD3	potassium channel tetramerization domain containing 3	protein-coding	4.87962530039348	4.7488939687912	5.47160653675173	5.16720860193295	4.01143594596123	4.95253793882967	5.4775798387449	4.13709611899338	4.33664741182414	4.66478322344771	5.97475941122436	4.61575925704507	4.07865479418408	3.74444723215595	5.35238080756532	4.57421084299456	5.06683360196734	4.64466246063229	4.89798732588532	4.43742341922498	4.98241046392633	4.66770537255515	4.54104293992863	4.98241046392633	0.746300655635761	0.889553773378634	0.726702156841719	0.866193324177441	0.838960699139322	1.2437573845402	0.736436213193577	-1.33994254520401	-1.12415913453088	-1.37607958169004	-1.15447668792602	-1.1919509471968	1.2437573845402	-1.3578908561048	1.33994254520401	1.12415913453088	1.37607958169004	1.15447668792602	1.1919509471968	1.2437573845402	1.3578908561048
16677547	51018	RRP15	ribosomal RNA processing 15 homolog	protein-coding	2.54237356816444	2.32317472585319	3.00504741678732	2.73516019336614	2.27914117327439	2.57891673220857	2.76070536061441	2.58670313817759	2.58111997949082	2.71380151953072	3.7742440335079	2.4187205860277	2.36963123786598	2.4357629018083	3.52459813123613	2.46135743147223	2.65143897604277	2.55136660106874	2.87197152963929	2.69783742559566	2.76170525284103	2.78490447761747	2.6246020133322	2.76170525284103	0.932986185702713	1.1651636132877	0.886299310441685	1.1068585182007	0.800734055769334	0.984048123386677	0.909343176715992	-1.07182723101823	1.1651636132877	-1.12828701119225	1.1068585182007	-1.24885408931335	-1.01621046393384	-1.0996948408536	1.07182723101823	1.1651636132877	1.12828701119225	1.1068585182007	1.24885408931335	1.01621046393384	1.0996948408536
16677556	7042	TGFB2	transforming growth factor beta 2	protein-coding	2.38906282268228	1.92074767236423	2.78667371134438	2.23378071917137	2.56632476393036	1.99490470445876	3.91175815361394	3.65770392666335	3.05302065831813	2.50857028891601	5.09584936379056	2.83847169823128	3.59601393897851	2.43456426615784	7.19813719159098	3.73137615662069	2.33256623139056	3.0326728871666	3.37397800231399	4.24002288833701	2.85327211685228	3.8070004453255	3.63634788775181	2.85327211685228	1.62462489378657	2.05824079063027	1.82265926809787	2.30913096762642	0.789326934526976	0.516296481528256	1.72079563569955	1.62462489378657	2.05824079063027	1.82265926809787	2.30913096762642	-1.26690216215575	-1.93687161500688	1.72079563569955	1.62462489378657	2.05824079063027	1.82265926809787	2.30913096762642	1.26690216215575	1.93687161500688	1.72079563569955
16677580	127018	LYPLAL1	lysophospholipase like 1	protein-coding	3.33869714262532	3.34889477142378	3.46818902758855	3.54595757545879	3.1621637656892	3.66956989208195	3.28809516151175	2.99841230610949	3.84170032601258	4.20417259180372	4.06658308449062	3.19079578276974	3.05331456520688	3.61158491663338	3.71984953316292	3.30317391965087	3.42543462927411	3.2795602813481	3.82581294626916	3.42198073366352	3.62562378777164	3.62389683996634	3.35077050750581	3.62562378777164	0.903831442866841	1.31985396985729	0.755847865180676	1.10375536649022	0.68479654833676	1.00119774572738	0.826534371078464	-1.10640098648054	1.31985396985729	-1.3230175622193	1.10375536649022	-1.46028773426036	1.00119774572738	-1.20987104104963	1.10640098648054	1.31985396985729	1.3230175622193	1.10375536649022	1.46028773426036	1.00119774572738	1.20987104104963
16677616	55699	IARS2	isoleucyl-tRNA synthetase 2. mitochondrial	protein-coding	4.98973779379888	4.85434279843766	5.54616292620208	5.19883105562215	4.91999374296817	4.81098247382358	5.55882828219474	4.90133475750521	5.09168535268583	5.26025737897862	6.08349771077618	5.05485772048895	5.12020070575978	4.72957516174897	5.80436267868625	5.02859311876732	5.14726864351519	5.04778481412293	5.3725745407324	5.17068291624058	5.25992159212379	5.27162872848649	5.10923386518175	5.25992159212379	0.933366873859548	1.16902509277213	0.869409867861	1.08892010194284	0.798414747151612	0.991918067293691	0.900820942511921	-1.07139006965709	1.16902509277213	-1.15020548646439	1.08892010194284	-1.25248187557601	-1.00814778253647	-1.11009852547557	1.07139006965709	1.16902509277213	1.15020548646439	1.08892010194284	1.25248187557601	1.00814778253647	1.11009852547557
16677678	79762	C1orf115	chromosome 1 open reading frame 115	protein-coding	5.02314589009014	5.26046071413825	5.6316164954466	5.33367753021612	4.69083917828824	5.02128751052837	4.80183569342638	4.48016760106025	5.90025079677888	5.28290519330516	4.69127638823717	4.79893394357611	5.52698193344466	5.13518611718955	3.97099487535703	4.70209051472465	5.31222515747278	4.74853249582581	5.16834158047433	4.83381336017897	5.24028336897355	5.00107747032665	4.79117292800239	5.24028336897355	0.676568229986538	0.905079498290453	0.793043429542228	1.06089425651409	0.747523539384623	1.18034278755644	0.732494361362488	-1.47804752821441	-1.10487531966953	-1.26096498974493	1.06089425651409	-1.33775051528574	1.18034278755644	-1.36519822233161	1.47804752821441	1.10487531966953	1.26096498974493	1.06089425651409	1.33775051528574	1.18034278755644	1.36519822233161
16677683	54996	MTARC2	mitochondrial amidoxime reducing component 2	protein-coding	3.96469240484438	4.18384912481939	4.68672004417513	4.88508176659118	3.48998567608099	3.79792179256599	3.4108983370251	3.89327927730143	4.16020829203508	4.36072221523159	4.90484543096444	4.49697577626933	3.83014856668333	4.0751262683527	4.09236638970823	4.53314381531349	4.43008583510752	3.64802127074338	4.48068792862511	4.13269626001444	4.45538688186631	4.30669209431977	3.89035876537891	4.45538688186631	0.581533995029252	1.03569707087826	0.785677053844416	1.39927060202559	0.561490431305474	1.10856609370846	0.675942243039268	-1.71958992689619	1.03569707087826	-1.27278758506039	1.39927060202559	-1.78097425039815	1.10856609370846	-1.47941634111172	1.71958992689619	1.03569707087826	1.27278758506039	1.39927060202559	1.78097425039815	1.10856609370846	1.47941634111172
16677723	3142	HLX	H2.0 like homeobox	protein-coding	4.88468419320213	4.64958461151666	4.161656770038	4.09767917273586	5.23483306266058	5.23670188705049	4.53715061702952	4.79759886758443	4.45672699049414	4.69792857869611	4.10797097691092	4.42835966977516	4.74604814099221	4.96337434956442	3.84315857006227	4.39749796932902	4.44840118687316	4.95157110858126	4.42274655396908	4.48751975748698	4.43557387042112	4.45513315572803	4.71954543303412	4.43557387042112	1.41732432020334	0.982374738030127	1.04592050466906	0.724947612291867	1.44275322372945	0.986534025026229	1.217542019097	1.41732432020334	-1.01794148534928	1.04592050466906	-1.37941001948896	1.44275322372945	-1.01364978260472	1.217542019097	1.41732432020334	1.01794148534928	1.04592050466906	1.37941001948896	1.44275322372945	1.01364978260472	1.217542019097
16677748	375056	MIA3	MIA SH3 domain ER export factor 3	protein-coding	4.24596397500859	4.24076783480065	5.18859181931711	4.72100918808831	4.1779169670732	4.28759858710855	5.04666656632021	4.2379578982176	4.51382444207648	4.06162396703101	5.8593039979853	3.79611983731941	4.29955520669981	3.8032457694015	5.73659298952046	4.420035986825	4.59908320430366	4.43753500467989	4.55771806110305	4.56485748811169	4.57840063270336	4.56128777460737	4.50119624639579	4.57840063270336	0.894065107665787	0.971735012685928	1.00496093861089	1.09226467072347	0.920070899981821	1.01193235863764	0.947892667858053	-1.11848677621564	-1.02908713481049	1.00496093861089	1.09226467072347	-1.08687276167495	1.01193235863764	-1.05497176411301	1.11848677621564	1.02908713481049	1.00496093861089	1.09226467072347	1.08687276167495	1.01193235863764	1.05497176411301
16677789	148362	BROX	BRO1 domain and CAAX motif containing	protein-coding	5.59940500663782	5.42105156781619	6.41791274638255	6.37234045255436	5.16701746016778	5.84684054653642	6.54017181916649	5.69276200453508	5.64264112526459	5.76004061852168	7.56748789588862	5.21466842110323	5.57104184276171	5.35348751032112	7.41147357828241	5.68558372164601	5.95267744334773	5.81169795760144	6.04620951519453	6.00539666325281	5.99944347927113	6.02580308922367	5.90854731042713	5.99944347927113	0.906903224458559	1.06697921458676	0.972107082650264	1.14369209808428	0.84997271929969	0.981894815078592	0.938939320603055	-1.10265348388966	1.06697921458676	-1.02869325596692	1.14369209808428	-1.17650834820195	-1.01843902691345	-1.06503155002362	1.10265348388966	1.06697921458676	1.02869325596692	1.14369209808428	1.17650834820195	1.01843902691345	1.06503155002362
16677863	824	CAPN2	calpain 2	protein-coding	7.68873360626423	7.20227449541895	7.84640045196786	7.85331980313741	7.18837366005372	7.51672759691416	7.8824613452251	7.64287436432282	7.27943816188341	7.57642164152291	8.28121221336268	7.30578221505876	7.1716599971788	7.00840184173218	8.32600439585121	7.61308980634506	7.64768208919711	7.55760924162895	7.61071355795694	7.52978901027682	7.62919782357703	7.57025128411688	7.54369912595288	7.62919782357703	0.939475310068768	0.974700891305469	0.945451562161084	0.980901222680458	0.96386011180361	1.04170482685554	0.942458699103724	-1.06442392821031	-1.02595576645123	-1.05769564515207	-1.01947064279047	-1.03749495155346	1.04170482685554	-1.06105445358083	1.06442392821031	1.02595576645123	1.05769564515207	1.01947064279047	1.03749495155346	1.04170482685554	1.06105445358083
16677904	23219	FBXO28	F-box protein 28	protein-coding	3.83615293920915	3.25963737014311	4.054468731001	3.45519219412564	3.3063653718525	3.55302544090514	4.08134621506455	3.10248224230592	3.63513531735436	3.59125142426876	4.80959041686626	3.27834886892671	3.30511313575348	3.38746733538159	4.73741282423201	3.8050265621804	3.65136280861972	3.51080481753203	3.82858150685402	3.80875496438687	3.73997215773687	3.81866823562045	3.65977989095945	3.73997215773687	0.907168222049142	1.13070195731638	0.986351287957831	1.22939638403144	0.802305343312775	0.946913089549893	0.945931574804746	-1.10233138209049	1.13070195731638	-1.01383757714802	1.22939638403144	-1.24640825134098	-1.05606312874536	-1.05715891787037	1.10233138209049	1.13070195731638	1.01383757714802	1.22939638403144	1.24640825134098	1.05606312874536	1.05715891787037
16677913	8560	DEGS1	delta 4-desaturase. sphingolipid 1	protein-coding	6.87094383560029	5.80298668545332	6.84625887130054	6.72464543764268	6.42636190265019	6.49332680418006	6.87294938088844	6.38941839615366	6.6104213792109	6.55334997214319	7.16429185659767	6.19795455776063	6.51226580012185	6.07818842918859	7.36231483922565	6.78410324089161	6.56120870749921	6.54551412096809	6.6315044414281	6.68421807735692	6.59635657446365	6.65786125939251	6.61486609916251	6.59635657446365	0.989180300209687	1.04993188409872	1.03721403697766	1.10091566504787	0.942137595010569	0.958264158987938	1.01291248016759	-1.01093804616612	1.04993188409872	1.03721403697766	1.10091566504787	-1.06141608751828	-1.04355358657694	1.01291248016759	1.01093804616612	1.04993188409872	1.03721403697766	1.10091566504787	1.06141608751828	1.04355358657694	1.01291248016759
16678105	6726	SRP9	signal recognition particle 9	protein-coding	6.14863294853418	5.78215819208766	6.69910031061205	6.86432025320116	5.67652662410594	6.16152047071094	6.85532943783211	6.28896401750141	5.6976767527858	6.1086755010404	7.3428962381561	5.7655729039284	5.69309384599172	5.8960746672573	7.29459209768396	5.96279760677231	6.37355292610876	6.2455851375376	6.22870534897767	6.21163955442632	6.30112913754322	6.220172451702	6.22861234598196	6.30112913754322	0.915119600014061	0.904474931630097	0.988240581457158	0.976745370041048	1.01176889265994	1.0577192071459	0.950977563153168	-1.09275334063945	-1.10561383740923	-1.01189934795584	-1.0238082827646	1.01176889265994	1.0577192071459	-1.05154951993219	1.09275334063945	1.10561383740923	1.01189934795584	1.0238082827646	1.01176889265994	1.0577192071459	1.05154951993219
16678114	2052	EPHX1	epoxide hydrolase 1	protein-coding	5.78198777081252	6.10589194694356	5.97013898708492	6.21357395767576	5.6971521400601	6.20369163929023	6.12946008020983	6.54768264914431	5.71285677269181	6.07155284022878	5.78224679178606	6.46375222548605	5.91952892903	6.40369814679172	5.9883625518498	6.84282892386249	6.01789816562919	6.14449662717612	6.00760215754817	6.2886046378835	6.01275016158868	6.14810339771584	6.21655063252981	6.01275016158868	1.09171665115066	0.992888756434479	1.21503888084356	1.1050472136234	1.09953571744641	0.910446888272115	1.15172834384345	1.09171665115066	-1.00716217554025	1.21503888084356	1.1050472136234	1.09953571744641	-1.09836170882834	1.15172834384345	1.09171665115066	1.00716217554025	1.21503888084356	1.1050472136234	1.09953571744641	1.09836170882834	1.15172834384345
16678159	375057	STUM	stum. mechanosensory transduction mediator homolog	protein-coding	3.25314123962648	4.02875319952692	3.47335878023061	3.89919567637307	3.6910984139482	4.22862529812085	3.13636459015806	4.34170552036845	3.60056137413451	3.57332414150228	2.71816545797847	4.55090187401705	4.01039213892618	3.7092153073931	3.49021769733619	3.99314484168454	3.66361222393927	3.84944845564889	3.61073821190808	3.800742496335	3.63717521792367	3.70574035412154	3.82509547599195	3.63717521792367	1.13747609934275	0.964013989676524	1.14076710364331	0.96680312448794	1.17993733651566	0.953585936249552	1.13912041299887	1.13747609934275	-1.03732934450002	1.14076710364331	-1.03433674826986	1.17993733651566	-1.04867318401632	1.13912041299887	1.13747609934275	1.03732934450002	1.14076710364331	1.03433674826986	1.17993733651566	1.04867318401632	1.13912041299887
16678191	56997	COQ8A	coenzyme Q8A	protein-coding	3.76956595722756	3.91589975665695	3.98029008726189	3.15348140017776	4.01515261348092	3.92817946994397	3.71104856361509	3.38708026158141	3.89821756267129	4.00700489411148	3.29604321153674	3.67030723062345	3.85479650249653	3.84702961958248	2.64145680246329	3.41200623895277	3.70480930033104	3.76036522715535	3.71789322473574	3.43882229087377	3.71135126253339	3.57835775780475	3.59959375901456	3.71135126253339	1.03925949347889	1.00911033406784	0.824121563872381	0.800213605793405	1.02987697023131	1.09656665163739	0.92545997160063	1.03925949347889	1.00911033406784	-1.21341321940564	-1.2496663300401	1.02987697023131	1.09656665163739	-1.08054376276313	1.03925949347889	1.00911033406784	1.21341321940564	1.2496663300401	1.02987697023131	1.09656665163739	1.08054376276313
16678247	339500	ZNF678	zinc finger protein 678	protein-coding	1.5521629744556	1.54119506491166	1.40840523486706	1.84080819283056	1.47775612598687	1.70990692073012	2.2582654076406	1.5186979085972	1.37599740316396	1.38794732098638	2.50451666853109	2.04064819409693	1.33044857069932	1.14114016140288	2.08559644924288	1.57362907018553	1.58564286676622	1.7411565907387	1.82727739669459	1.53270356288265	1.70646013173041	1.67999047978862	1.63693007681068	1.70646013173041	1.11381816303669	1.18233144872199	0.815313136985651	0.865464753947058	0.942052386613454	1.01851671161292	0.952948361946775	1.11381816303669	1.18233144872199	-1.22652261399487	-1.15544855574924	-1.06151209233157	1.01851671161292	-1.04937480343332	1.11381816303669	1.18233144872199	1.22652261399487	1.15544855574924	1.06151209233157	1.01851671161292	1.04937480343332
16678281	339501	PRSS38	serine protease 38	protein-coding	2.31777836074326	2.55060555168261	2.37158316834856	2.17660285312262	2.62235540346804	2.13048486944771	1.84041429657829	2.65112956564648	2.23981182201674	2.28326376732526	1.93140160559582	3.05245679344002	1.90717323286412	2.48909726750434	1.94846954959645	2.35672206872111	2.35414248347426	2.31109603378513	2.37673349709446	2.1753655296715	2.36543799028436	2.27604951338298	2.24323078172832	2.36543799028436	0.970603219268011	1.01578214037341	0.869725496074594	0.910208835497417	0.955523020823349	1.06391911760211	0.918780913150392	-1.03028712469567	1.01578214037341	-1.1497880705043	-1.09864897043492	-1.04654726072254	1.06391911760211	-1.08839875283338	1.03028712469567	1.01578214037341	1.1497880705043	1.09864897043492	1.04654726072254	1.06391911760211	1.08839875283338
16678496	128312	H2BU1	H2B.U histone 1	protein-coding	5.02906602864826	4.38715588469502	4.50816304964799	4.61163171165551	4.45952086201436	4.62037129789736	4.53500868085695	4.58698567594164	4.6544098792507	4.57206116716177	4.1855929273424	4.9564590756753	5.18199762195395	4.47235072059167	3.68250394750911	4.6928001757695	4.63400416866169	4.55047162917758	4.59213076235754	4.50741311645606	4.61306746550962	4.5497719394068	4.52894237281682	4.61306746550962	0.943743992286383	0.971392729632797	0.942969069115618	0.970595103644968	0.97153701432698	1.04484977119486	0.943356451130615	-1.05960939425673	-1.029449747249	-1.06048017135691	-1.03029573943306	-1.0292968618316	1.04484977119486	-1.060044693394	1.05960939425673	1.029449747249	1.06048017135691	1.03029573943306	1.0292968618316	1.04484977119486	1.060044693394
16678518	58480	RHOU	ras homolog family member U	protein-coding	4.1694525546712	4.00717819971294	4.67759271342723	4.42697841463745	3.71790488501699	4.34272642054495	4.59946777465917	3.3275609544377	3.75304771638299	4.35250031917175	4.66525001312051	3.73720257580605	3.28403489431172	3.71270024251694	4.13682839771059	3.55801750356451	4.32030047061221	3.9969150086647	4.12700015612032	3.67289525952594	4.22365031336626	3.89994770782313	3.83490513409532	4.22365031336626	0.799192272144834	0.87460268678575	0.729962928684713	0.798840980992301	0.913777517745736	1.25153844226817	0.763793644616812	-1.25126335032776	-1.14337631830871	-1.36993258246943	-1.25181359468792	-1.0943582880732	1.25153844226817	-1.309254151364	1.25126335032776	1.14337631830871	1.36993258246943	1.25181359468792	1.0943582880732	1.25153844226817	1.309254151364
16678579	2590	GALNT2	polypeptide N-acetylgalactosaminyltransferase 2	protein-coding	6.99006479760969	6.49227034097836	6.73192114026773	6.51641717230819	6.92157729611254	6.68620660682545	7.41972392544436	6.64444610493553	6.64148822581005	6.76083159449845	7.58627781398259	6.07182364535496	6.75595791439676	6.63631415735063	7.76129692956406	6.67693508542946	6.68266836279099	6.91798848332947	6.76510531991151	6.95762602168523	6.72388684135125	6.86136567079837	6.93780725250735	6.72388684135125	1.17716791079305	1.05880503252142	1.14275862025761	1.02785555653726	1.11178911568805	0.909106469938969	1.15983566833815	1.17716791079305	1.05880503252142	1.14275862025761	1.02785555653726	1.11178911568805	-1.09998117169613	1.15983566833815	1.17716791079305	1.05880503252142	1.14275862025761	1.02785555653726	1.11178911568805	1.09998117169613	1.15983566833815
16678680	64801	ARV1	ARV1 homolog. fatty acid homeostasis modulator	protein-coding	4.68970552575354	4.23307974637188	5.1186372613595	5.22932454769915	4.11201858948247	4.00964764012665	4.91552472702408	4.40042120337491	4.40619868972154	4.60688477581925	5.76791549762584	4.23486377175905	3.97769087091471	3.86402642058863	5.41829577547427	4.54731349673665	4.81768677029602	4.35940304000203	4.75396568373142	4.45183164092856	4.78582622701372	4.60289866232999	4.4056173404653	4.78582622701372	0.727851616135725	0.956793115170688	0.811051796125773	1.06616342861188	0.760719955646712	1.13518510496089	0.768326337294204	-1.37390640871164	-1.04515802229785	-1.23296687680959	1.06616342861188	-1.31454419274419	1.13518510496089	-1.30153028922798	1.37390640871164	1.04515802229785	1.23296687680959	1.06616342861188	1.31454419274419	1.13518510496089	1.30153028922798
16678710	8443	GNPAT	glyceronephosphate O-acyltransferase	protein-coding	4.76456968426417	3.86615563843421	5.32321662061861	5.51990196942191	4.38211635575092	4.94520982279792	5.39993236192517	4.74951483503518	4.34175548665919	5.08965261780332	5.40229872286793	4.92178234368231	4.42730445235992	4.42217099019696	5.73623827757465	5.4181499927214	4.86846097818472	4.8691933438773	4.93887229275319	5.00096592821323	4.90366663546895	4.96991911048321	4.93507963604526	4.90366663546895	1.00050776608452	1.05001600212532	1.04397968279823	1.09563904448419	0.952850017580128	0.955115774256416	1.02201261258073	1.00050776608452	1.05001600212532	1.04397968279823	1.09563904448419	-1.04948311019568	-1.0469934922586	1.02201261258073	1.00050776608452	1.05001600212532	1.04397968279823	1.09563904448419	1.04948311019568	1.0469934922586	1.02201261258073
16678851	84451	MAP3K21	mitogen-activated protein kinase kinase kinase 21	protein-coding	2.64872518239038	2.68014461328365	2.65668235556088	2.4679376068668	2.38198734896511	2.31052562282841	2.57875474665225	2.58837899629206	2.24337303802028	2.13143215756622	3.21603148080157	2.54866208356689	2.1906551693084	2.49948263854872	3.4666014239161	2.58452524542633	2.61337243952543	2.46491167868446	2.53487468998874	2.68531611929989	2.57412356475708	2.61009540464431	2.57511389899217	2.57412356475708	0.902212537245192	0.947043271335682	1.10990902506715	1.1650601500109	0.952662422671287	0.975374499776937	1.00068668304179	-1.10838628229817	-1.0559179609498	1.10990902506715	1.1650601500109	-1.04968977069126	-1.02524722578732	1.00068668304179	1.10838628229817	1.0559179609498	1.10990902506715	1.1650601500109	1.04968977069126	1.02524722578732	1.00068668304179
16678907	388753	COA6	cytochrome c oxidase assembly factor 6	protein-coding	3.64045640591448	3.24115705695486	4.11422376854729	4.14948327788903	3.65094220015504	4.15775526784043	3.65010449597168	2.96633328979448	3.41768570153182	4.19956146502732	4.08419727361364	3.05389822616005	3.3596325840521	4.21039206244777	3.39862907620109	3.46368110678291	3.78633012732642	3.60628381344041	3.68883566658321	3.60808370737097	3.73758289695481	3.64845968697709	3.60718376040569	3.73758289695481	0.882674659914219	0.934654804804458	0.945564672549993	1.00124836996917	0.94438572976564	1.06372351381964	0.913578664248441	-1.13292025410266	-1.06991372093702	-1.05756912142583	1.00124836996917	-1.05888935895734	1.06372351381964	-1.09459649084806	1.13292025410266	1.06991372093702	1.05756912142583	1.00124836996917	1.05888935895734	1.06372351381964	1.09459649084806
16678966	6905	TBCE	tubulin folding cofactor E	protein-coding	5.97473787646531	5.80888909942626	6.24687501333863	6.50463129976165	5.55740041269058	6.00494541627333	5.90507919463579	5.57428519785115	5.81554381658719	6.46470996355513	6.80084367142717	6.01269666521449	5.56723035916941	5.923773873595	5.4754566126194	5.88163324019245	6.13378332224796	5.76042755536271	6.27344852919599	5.71202352139407	6.20361592572198	5.99273602529503	5.73622553837839	6.20361592572198	0.771984739096623	1.10164943649547	0.677632508226806	0.967005476964019	0.700753536944052	1.1573938637825	0.723271702105689	-1.29536239430096	1.10164943649547	-1.47572613158237	-1.03412030626711	-1.42703525173907	1.1573938637825	-1.38260628348747	1.29536239430096	1.10164943649547	1.47572613158237	1.03412030626711	1.42703525173907	1.1573938637825	1.38260628348747
16679033	3964	LGALS8	galectin 8	protein-coding	3.29200017836609	3.50895697234286	4.39126377389269	3.19580412483661	2.99306883615815	3.44425964102049	3.51985322068583	2.63310224041583	3.30644067215391	3.71460418132478	4.12627352928141	3.07995427820841	3.28111345062074	2.98870649709076	3.46167781842913	2.71389033821632	3.59700626235956	3.14757098457007	3.55681816524213	3.11134702608924	3.57691221380084	3.33408259566568	3.12945900532966	3.57691221380084	0.732329451699896	0.972528141912476	0.734344463504789	0.975204062813916	0.75301620605011	1.1833112647838	0.73333626551352	-1.36550564459586	-1.02824787983359	-1.36175875178159	-1.0254264088221	-1.32799266730981	1.1833112647838	-1.36363091125699	1.36550564459586	1.02824787983359	1.36175875178159	1.0254264088221	1.32799266730981	1.1833112647838	1.36363091125699
16679094	4548	MTR	5-methyltetrahydrofolate-homocysteine methyltransferase	protein-coding	4.12632805896597	4.07424324676131	5.0660131684674	4.44242363919686	4.45677234436315	4.55780503907449	5.1375700666784	4.24458019112488	4.56825235295725	4.43902984657682	5.81780732803555	3.80158400575376	4.62963725287239	4.12120465607181	5.902405498061	4.45916489051378	4.42725202834789	4.59918191031023	4.65666838333085	4.77810307437974	4.54196020583937	4.7173857288553	4.68864249234499	4.54196020583937	1.12656447374483	1.17236057258857	1.08781610577708	1.13203704036628	0.960936848342977	0.885506300427972	1.10702076707526	1.12656447374483	1.17236057258857	1.08781610577708	1.13203704036628	-1.04065111221865	-1.12929744205851	1.10702076707526	1.12656447374483	1.17236057258857	1.08781610577708	1.13203704036628	1.04065111221865	1.12929744205851	1.10702076707526
16679301	56776	FMN2	formin 2	protein-coding	1.75413511463726	1.57861211168577	2.12874885685261	2.21941267558793	1.77834638042061	1.64585715943268	2.20344140936232	1.65517428539695	1.92615818666609	1.78635660896361	2.93431609663538	1.53096804612437	2.07347666163432	1.71663876987954	2.514438761903	1.63925517297661	1.92022718969089	1.82070480865314	2.04444973459736	1.98595234159837	1.98233846214413	2.01520103809786	1.90332857512575	1.98233846214413	0.933341932796435	1.08992022638923	0.960263740055094	1.12135846057877	0.856339675325117	0.977478871814465	0.946707143279988	-1.07141869968688	1.08992022638923	-1.041380568991	1.12135846057877	-1.16776091172039	-1.02304001532404	-1.05629286426991	1.07141869968688	1.08992022638923	1.041380568991	1.12135846057877	1.16776091172039	1.02304001532404	1.05629286426991
16679451	10806	SDCCAG8	SHH signaling and ciliogenesis regulator SDCCAG8	protein-coding	3.91677583741724	3.66190916820031	3.9178264761653	4.04718185989399	3.57049763746093	3.80822897354667	4.20881903474844	3.94887931147752	3.57434174721028	3.66729553777143	4.92479045685721	3.89841409120263	3.60720344124437	3.83587080768982	5.01565598758873	4.07452486329139	3.88592333541921	3.88410623930839	4.01621045826039	4.13331377495358	3.9510668968398	4.07476211660698	4.00871000713098	3.9510668968398	0.998741277810147	1.09451150750199	1.08455507503627	1.18855406952804	0.912499568039792	0.917833761151468	1.04076410463525	-1.00126030856821	1.09451150750199	1.08455507503627	1.18855406952804	-1.0958909297329	-1.08952191815809	1.04076410463525	1.00126030856821	1.09451150750199	1.08455507503627	1.18855406952804	1.0958909297329	1.08952191815809	1.04076410463525
16679546	51029	DESI2	desumoylating isopeptidase 2	protein-coding	4.15272653864481	3.41447384638997	4.34861089344561	4.59025247852712	3.82757118555063	3.98295947092824	4.55217605260201	3.9819234174925	4.11770258924625	3.81953985823244	5.47601192174518	3.83566246965139	3.70917783605507	3.15128068778609	5.25563810586403	3.60658308274034	4.12651593925188	4.08615753164334	4.31222920971882	3.93066992811139	4.21937257448535	4.1214495689151	4.00841372987736	4.21937257448535	0.972413341511342	1.13737915611461	0.767607503008824	0.897828872485947	0.8549596994842	1.07023158027846	0.86396283309526	-1.02836927190425	1.13737915611461	-1.30274912123743	-1.11379799719646	-1.16964577465266	1.07023158027846	-1.15745719803405	1.02836927190425	1.13737915611461	1.30274912123743	1.11379799719646	1.16964577465266	1.07023158027846	1.15745719803405
16679557	116228	COX20	cytochrome c oxidase assembly factor COX20	protein-coding	3.68948662939409	3.3772299841636	3.52256152561862	4.03178538227853	3.37164575733598	3.04392991064714	4.22413276416801	3.3978245905138	3.09613473528679	3.2109724377109	4.89362370896211	3.13299610839782	3.13098373673163	3.19595858890792	5.12725882322044	3.58150398201758	3.65526588036371	3.50938325566623	3.5834317475894	3.75892628271939	3.61934881397656	3.6711790151544	3.63415476919281	3.61934881397656	0.903826257581924	0.951427656061997	1.12935146391742	1.18883049388255	0.949968451960817	0.964711720203152	1.01031554829526	-1.10640733394422	-1.05105206226509	1.12935146391742	1.18883049388255	-1.05266653638435	-1.03657909306774	1.01031554829526	1.10640733394422	1.05105206226509	1.12935146391742	1.18883049388255	1.05266653638435	1.03657909306774	1.01031554829526
16679596	55083	KIF26B	kinesin family member 26B	protein-coding	2.92822544539443	3.32414366485433	3.19425806679933	2.95028812315048	3.20094826768021	3.03348941742434	3.89493961143525	3.48304960951713	4.36126170705786	2.67800320949329	3.09019213058111	3.13087060167092	4.08204342933951	3.07620138289698	3.73016318661304	3.17311575571754	3.09922882504964	3.40310672651423	3.31508191220079	3.51538093864177	3.20715536862522	3.41523142542128	3.459243832578	3.20715536862522	1.2344581274967	1.16139045892701	1.14893646961666	1.08093083435075	1.06291395629097	0.865690926343019	1.1909298732065	1.2344581274967	1.16139045892701	1.14893646961666	1.08093083435075	1.06291395629097	-1.15514668061077	1.1909298732065	1.2344581274967	1.16139045892701	1.14893646961666	1.08093083435075	1.06291395629097	1.15514668061077	1.1909298732065
16679627	163882	CNST	consortin. connexin sorting protein	protein-coding	3.33158417415853	3.30850806986229	4.1890056757698	3.42347280099212	3.07863171923268	3.17251514113154	3.77965624223401	3.22571953360236	3.28261953996998	3.3593400108304	4.29249497246466	2.96077502319322	2.98414465118267	3.11191103169579	4.24973511656419	3.07046340940915	3.56314268019569	3.31413065905015	3.47380738661456	3.35406355221295	3.51847503340513	3.41393546941376	3.33409710563155	3.51847503340513	0.841472470751484	0.939955724079743	0.920351054076069	1.02806600514103	0.895225646479595	1.07515120127471	0.880028451490133	-1.18839300720907	-1.06387989815057	-1.08654191851162	1.02806600514103	-1.1170368095825	1.07515120127471	-1.13632689750737	1.18839300720907	1.06387989815057	1.08654191851162	1.02806600514103	1.1170368095825	1.07515120127471	1.13632689750737
16679650	51097	SCCPDH	saccharopine dehydrogenase (putative)	protein-coding	5.46994632577788	4.88756027438852	5.7902455501262	5.94278167594035	5.00362422724475	4.87654688407274	5.30772805848066	4.97847199093974	5.35189973761589	5.20123346216672	6.01330829355829	5.10994978273732	5.14457470439988	4.72303333847082	5.50076753364997	5.3553596963717	5.52263345655824	5.04159279018447	5.41909781901955	5.18093381822309	5.4708656377889	5.30001581862132	5.11126330420378	5.4708656377889	0.71646062946565	0.93074919116175	0.847823581376826	1.10140191960425	0.769767662727026	1.1257213953437	0.779379379242909	-1.39575010666786	-1.07440329736071	-1.17949066523491	1.10140191960425	-1.29909328284503	1.1257213953437	-1.28307218106207	1.39575010666786	1.07440329736071	1.17949066523491	1.10140191960425	1.29909328284503	1.1257213953437	1.28307218106207
16679742	25893	TRIM58	tripartite motif containing 58	protein-coding	5.71725369856802	4.94235933248538	6.28221016565145	6.50693036554163	5.35093411267259	5.08650029897934	5.99476575337874	5.18380887556359	5.47028026961876	5.64258108257942	8.02738284654352	5.27500101734214	5.32642222147252	5.41904936028962	7.51369358186243	5.59301918976905	5.86218839056162	5.40400226014856	6.10381130402096	5.96304608834841	5.98299984729129	6.03342869618468	5.68352417424849	5.98299984729129	0.727900857750909	1.18232192871882	0.90703792836092	1.47329244286698	0.615653689633984	0.965649241804933	0.812547651566676	-1.37381346560002	1.18232192871882	-1.10248972918593	1.47329244286698	-1.62428978634809	-1.03557270767475	-1.23069705274749	1.37381346560002	1.18232192871882	1.10248972918593	1.47329244286698	1.62428978634809	1.03557270767475	1.23069705274749
16679753	343171	OR2W3	olfactory receptor family 2 subfamily W member 3	protein-coding	3.49396298193071	3.2105332922391	3.35089579488299	4.04401093741788	3.18585883718938	2.90979637120634	3.06130313866656	3.37512868044676	2.94761486399533	3.34686711992	4.0287446939345	3.37733127276148	3.42956852067696	3.37583632234592	3.67702680819815	3.62254046859464	3.52485075161767	3.13302175687726	3.42513948765283	3.52624302995392	3.47499511963525	3.47569125880337	3.32963239341559	3.47499511963525	0.762162750349001	0.933219744245614	1.07259359415582	1.31332254057185	0.816702341595987	0.999517589495719	0.904152024677555	-1.31205572502998	-1.0715589829364	1.07259359415582	1.31332254057185	-1.22443630814847	-1.0004826433365	-1.10600869400987	1.31205572502998	1.0715589829364	1.07259359415582	1.31332254057185	1.22443630814847	1.0004826433365	1.10600869400987
16679783	391192	OR2L3	olfactory receptor family 2 subfamily L member 3	protein-coding	2.12709405025905	2.86658423490424	1.9655462103881	2.13779136369417	2.86976865376243	2.59880534393826	2.07624434836426	1.98022476042032	2.00899495431739	2.49131093983056	2.0196513228152	2.38090615790029	2.0761953185406	2.63711258025928	1.44376882572995	1.88743246831245	2.27425396481139	2.38126077662132	2.22521584371586	2.01112729821057	2.24973490426362	2.11817157096321	2.19619403741594	2.24973490426362	1.07699146128976	0.96658055625732	0.862090632523232	0.77371090958384	1.11422835305105	1.09548014258702	0.963568497868943	1.07699146128976	-1.03457491827901	-1.1599708456095	-1.2924724048907	1.11422835305105	1.09548014258702	-1.03780893855666	1.07699146128976	1.03457491827901	1.1599708456095	1.2924724048907	1.11422835305105	1.09548014258702	1.03780893855666
16679832	79894	ZNF672	zinc finger protein 672	protein-coding	5.56363939662877	6.08077487681694	5.80365807462974	6.19947569669144	5.36234120961881	5.97523992670046	5.33975307932335	5.16087610531459	5.20835008108406	5.6293046167095	5.05600862486892	5.76288885952819	4.81807656037407	5.48867135229104	4.51687636951551	5.45762027117381	5.91188701119172	5.4595525802393	5.41413804554767	5.07031113833861	5.66301252836969	5.24222459194314	5.26493185928896	5.66301252836969	0.730859284164901	0.708210939750123	0.787948417468195	0.763530957737503	1.03197965908684	1.33865847140974	0.758867192827356	-1.36825244156627	-1.41200868819229	-1.26911860958254	-1.30970459005775	1.03197965908684	1.33865847140974	-1.31775363258786	1.36825244156627	1.41200868819229	1.26911860958254	1.30970459005775	1.03197965908684	1.33865847140974	1.31775363258786
16679923	105378947	LOC105378947	proline-rich extensin-like protein EPR1	protein-coding	2.57957863480699	3.17385311060361	2.68756462010713	2.24832773004286	2.71902253626286	1.75380606512719	2.74842978638673	2.2458913660003	2.57460622876997	2.2458913660003	2.61675215231177	3.13366781259603	3.52581393694076	3.6035065395878	2.37078419510529	2.50337161158924	2.67233102389015	2.36678743844427	2.64272938991952	3.00086907080577	2.65753020690483	2.82179923036264	2.68382825462502	2.65753020690483	0.809137288538849	0.979690778621881	1.2817720185665	1.55194952039942	0.825910895759428	0.892380551211211	1.01839556932847	-1.2358842116964	-1.02073023633711	1.2817720185665	1.55194952039942	-1.21078436564334	-1.12059815584587	1.01839556932847	1.2358842116964	1.02073023633711	1.2817720185665	1.55194952039942	1.21078436564334	1.12059815584587	1.01839556932847
16680023	57801	HES4	hes family bHLH transcription factor 4	protein-coding	3.64427394269128	3.93074916348811	3.72133679478809	3.50695309768302	3.67270915820376	3.80703607674724	3.30159549417307	3.89501984295545	3.8425975097562	3.97811042780085	2.91488221047353	3.98300442680473	3.87550859469739	4.35346083858098	2.97375266448644	3.43598691912463	3.70082824966262	3.66909014301988	3.67964864370883	3.65967725422236	3.69023844668573	3.66966294896559	3.66438369862112	3.69023844668573	0.978241038053998	0.985426650227489	0.986252262960759	0.993496721116964	0.992708120719251	1.014364033597	0.98223848300799	-1.02224294534738	-1.01478887319431	-1.01393937185804	-1.00654584836045	-1.00734544135235	1.014364033597	-1.01808269305191	1.02224294534738	1.01478887319431	1.01393937185804	1.00654584836045	1.00734544135235	1.014364033597	1.01808269305191
16680184	54973	INTS11	integrator complex subunit 11	protein-coding	4.70103084287991	4.95502091585202	4.38815654066167	4.07223402663071	4.46227555430346	4.74943955257992	4.10690917892256	4.32117094710716	4.53643274581088	4.56820529470513	3.90663374156262	4.0784773991678	4.49920154939126	4.60276165689339	3.72930892846447	4.21331448932461	4.52911058150608	4.40994880822828	4.27243729531161	4.26114665601843	4.40077393840884	4.26679197566502	4.33554773212335	4.40077393840884	0.920722448330199	0.837015772444283	0.992204469198757	0.901999067922398	1.1000060914521	1.09731821830179	0.955795442615649	-1.08610363721833	-1.19472061688845	-1.00785677856051	-1.10864859572785	1.1000060914521	1.09731821830179	-1.04624897275444	1.08610363721833	1.19472061688845	1.00785677856051	1.10864859572785	1.1000060914521	1.09731821830179	1.04624897275444
16680258	54587	MXRA8	matrix remodeling associated 8	protein-coding	8.12862647429862	8.56703804344005	8.17188542929176	7.87868054893677	8.29508568017608	8.47823242745369	8.15155935202857	8.15958947981177	8.74959050349339	8.06945849618437	7.45996676109832	7.85449943456445	8.62507337449774	8.41165482199563	7.12906995966027	7.86862155063543	8.1865576239918	8.27111673486753	8.03337879883514	8.00860492669727	8.10996821141347	8.0209918627662	8.1398608307824	8.10996821141347	1.06036364360193	0.89926683917826	0.982974657811138	0.833635252260687	1.17914238288924	1.06361523598198	1.02093613400887	1.06036364360193	-1.11201698587461	-1.01732022494534	-1.19956539420347	1.17914238288924	1.06361523598198	1.02093613400887	1.06036364360193	1.11201698587461	1.01732022494534	1.19956539420347	1.17914238288924	1.06361523598198	1.02093613400887
16680274	54998	AURKAIP1	aurora kinase A interacting protein 1	protein-coding	6.81336339916651	6.71555280535734	6.41943311814047	6.70540183172518	6.57070082877213	6.51597977351128	6.06550899045363	6.85616955656253	6.3475632954293	6.64859241608241	5.78146922785802	6.51752700952958	6.37531924656058	6.50622593144407	5.81234433073575	6.73195400261549	6.66343778859738	6.50208978732489	6.32378798722482	6.35646087783897	6.4936128879111	6.3401244325319	6.42927533258193	6.4936128879111	0.894189182938087	0.790233109129888	1.02290551501	0.903985220237707	1.13155114941041	1.11225567181164	0.956384361378653	-1.11833157801601	-1.26544938252598	1.02290551501	-1.10621277606402	1.13155114941041	1.11225567181164	-1.04560471749922	1.11833157801601	1.26544938252598	1.02290551501	1.10621277606402	1.13155114941041	1.11225567181164	1.04560471749922
16680362	643988	FNDC10	fibronectin type III domain containing 10	protein-coding	5.45727696685721	4.68149516550855	4.41389472141104	4.40088582317698	5.30549233932802	4.83422506756641	4.8546825545437	5.27056523390158	4.74956907478069	4.55585922661521	4.51938965537151	5.01541884117072	4.92425177477597	4.76536164997706	4.47811104971453	5.12706180151676	4.73838816923845	5.06624129883493	4.71005919948453	4.82369656899608	4.72422368436149	4.76687788424031	4.9449689339155	4.72422368436149	1.25514420757598	0.980555387884264	1.0819526547272	0.845253078191981	1.28003397164968	0.97086714939793	1.16533540556026	1.25514420757598	-1.01983020271572	1.0819526547272	-1.18307761994671	1.28003397164968	-1.03000704125187	1.16533540556026	1.25514420757598	1.01983020271572	1.0819526547272	1.18307761994671	1.28003397164968	1.03000704125187	1.16533540556026
16680575	199990	FAAP20	FA core complex associated protein 20	protein-coding	4.43619705001125	4.33198631694983	4.0273411325289	4.00908833333549	4.32613844171048	4.63597211167267	4.2114988345015	4.29679966128741	4.27087520721599	4.26253788292352	3.26602734399864	4.20395250621472	4.56668664616361	4.45157780011969	3.89660819169256	4.17154206498197	4.20115320820637	4.36760226229302	4.00084823508822	4.27160367573946	4.10100072164729	4.13622595541384	4.31960296901624	4.10100072164729	1.12229275165666	0.870366555967727	1.20643939206069	0.935624414486905	1.28944838696017	0.975879394445123	1.16360568279069	1.12229275165666	-1.14894120545353	1.20643939206069	-1.06880494407406	1.28944838696017	-1.02471678948462	1.16360568279069	1.12229275165666	1.14894120545353	1.20643939206069	1.06880494407406	1.28944838696017	1.02471678948462	1.16360568279069
16680690	388585	HES5	hes family bHLH transcription factor 5	protein-coding	2.71293329512912	2.76371093140876	2.5464295485038	3.52910829992091	2.46320823680767	2.36851512837301	2.53709910360611	2.81679249359914	2.82904886995924	3.32207828459903	1.82393357671404	2.79478650937834	2.94128752491246	2.98471359203703	2.46399758702887	2.52961586471895	2.88804551874065	2.54640374059648	2.69246181016266	2.72990364217433	2.79025366445165	2.7111827261685	2.6381536913854	2.79025366445165	0.789142761045901	0.873219523347899	1.02629240399628	1.13563553778969	0.903716350752614	1.05633756490173	0.899939565376511	-1.26719783715007	-1.14518740507087	1.02629240399628	1.13563553778969	-1.10654189134367	1.05633756490173	-1.1111857267678	1.26719783715007	1.14518740507087	1.02629240399628	1.13563553778969	1.10654189134367	1.05633756490173	1.1111857267678
16680790	1953	MEGF6	multiple EGF like domains 6	protein-coding	4.03815311328616	4.38800852905751	4.35365209749014	4.55756165805835	3.59025139684669	3.91630352163247	4.61912616822378	3.06678387990649	3.67398705870293	4.12676485743474	4.8917845558522	3.906869920527	3.59897847948624	4.14831225198245	4.84113494115923	3.6263866713213	4.33434384947304	3.79811624165236	4.14985159812922	4.0537030859873	4.24209772380113	4.10177734205826	3.92590966381983	4.24209772380113	0.689571661562241	0.87995871810539	0.935527188982953	1.19382125434961	0.783640922436605	1.10214984499358	0.803189291601691	-1.45017560282926	-1.13641694709618	-1.0689160205885	1.19382125434961	-1.27609466449335	1.10214984499358	-1.24503651935627	1.45017560282926	1.13641694709618	1.0689160205885	1.19382125434961	1.27609466449335	1.10214984499358	1.24503651935627
16680901	9731	CEP104	centrosomal protein 104	protein-coding	4.58024885655124	4.49618857801122	5.1296898021125	4.9579362748101	4.44309131399079	4.58220649205657	5.10457092208549	4.38596932541002	4.99795646985457	4.95798279147462	5.03886706321504	4.28214856235069	4.98681760579491	4.48154878904659	5.43613492508268	4.828649509882	4.79101587787127	4.62895951338572	4.81923872172373	4.93328770745155	4.8051272997975	4.87626321458764	4.78112361041863	4.8051272997975	0.89375024384986	1.01975518587858	1.08226139135051	1.23484348552665	0.876436086059068	0.951888227879363	0.983499558936765	-1.11888081360679	1.01975518587858	1.08226139135051	1.23484348552665	-1.14098451205557	-1.05054350995371	-1.01677727347542	1.11888081360679	1.01975518587858	1.08226139135051	1.23484348552665	1.14098451205557	1.05054350995371	1.01677727347542
16681013	26038	CHD5	chromodomain helicase DNA binding protein 5	protein-coding	3.757418966146	3.95804466448198	4.48082609215184	4.54449041243716	3.63982351821154	3.59066813050028	3.98138010068055	3.74099080634141	3.56719579084796	4.05129160620587	4.4703345344318	4.13081670018525	3.40948405271284	3.89165816769931	3.55837902252716	4.41608495950797	4.18519503380424	3.73821563893345	4.05490965791772	3.81890155061182	4.12005234586098	3.93690560426477	3.77855859477263	4.12005234586098	0.733577149241738	0.913650705399836	0.849091474916147	1.05752070631971	0.802907659246765	1.13535757749311	0.789223734827109	-1.36318313763406	-1.09451018216242	-1.17772940789301	1.05752070631971	-1.24547323528852	1.13535757749311	-1.26706782357358	1.36318313763406	1.09451018216242	1.17772940789301	1.05752070631971	1.24547323528852	1.13535757749311	1.26706782357358
16681082	23463	ICMT	isoprenylcysteine carboxyl methyltransferase	protein-coding	6.05063473023367	5.46310969407807	6.21662553905883	6.06041703222962	5.66312592329405	5.64634288574309	6.12525420734071	5.63455635665902	6.06081072517558	5.82580376916448	6.33125988578556	5.16394209667061	6.00606287410201	5.40612871195547	6.61593242745511	5.85643427753249	5.94769674890005	5.76731984325921	5.84545411919906	5.97113957276127	5.89657543404955	5.90829684598016	5.86922970801024	5.89657543404955	0.882472419298097	0.931583744151924	1.0910259780264	1.15174371838755	0.947281900138204	0.991908252243886	0.981223896134834	-1.13317989110117	-1.07344080044072	1.0910259780264	1.15174371838755	-1.05565196574969	-1.00815775827836	-1.01913539197234	1.13317989110117	1.07344080044072	1.0910259780264	1.15174371838755	1.05565196574969	1.00815775827836	1.01913539197234
16681095	387509	GPR153	G protein-coupled receptor 153	protein-coding	3.79812947034184	3.84343878568123	4.08350118877289	3.41996671118604	3.81971156132959	4.30898983289906	4.73939177040005	3.63241345928389	4.45373075692131	3.85120870091024	3.61730516259137	3.25201206180239	4.38925075400427	4.17000828347066	3.76684028441452	3.91550334454706	3.7862590389955	4.12512665597815	3.79356417055633	4.06040066660913	3.78991160477591	3.92698241858273	4.09276366129364	3.78991160477591	1.26476348117449	1.00507637268487	1.2031666606274	0.956126897240739	1.25837549816828	0.909363615146434	1.23358066381093	1.26476348117449	1.00507637268487	1.2031666606274	-1.04588627606427	1.25837549816828	-1.09967012462773	1.23358066381093	1.26476348117449	1.00507637268487	1.2031666606274	1.04588627606427	1.25837549816828	1.09967012462773	1.23358066381093
16681192	79707	NOL9	nucleolar protein 9	protein-coding	4.49554414363778	4.40048655648799	4.85197755377907	4.75299112580456	4.00085393421682	4.24061006382992	4.78967448188199	4.43414923501822	4.46531263808	4.36734771423733	4.87689173219033	3.9365705558561	4.41136505203663	4.17959147839127	5.101101037035	4.61931117419057	4.62524984492735	4.36632192873674	4.41153066009094	4.57784218541337	4.51839025250915	4.49468642275215	4.47208205707505	4.51839025250915	0.83570871380489	0.86231137434917	1.12218577119697	1.15790769995712	0.969149588726742	1.01656596148151	0.968411290463493	-1.19658917453081	-1.15967390637141	1.12218577119697	1.15790769995712	-1.031832455621	1.01656596148151	-1.0326191049687	1.19658917453081	1.15967390637141	1.12218577119697	1.15790769995712	1.031832455621	1.01656596148151	1.0326191049687
16681288	3604	TNFRSF9	TNF receptor superfamily member 9	protein-coding	3.09175901635419	3.32173926263874	3.84124641208248	5.50896703784972	2.00978015188493	2.43963419694999	2.52195706278007	1.9472172230734	2.09708191480549	3.23990968897469	4.34443670114115	2.58770276186134	2.16371408336549	2.46964304070751	2.21321957450402	2.39112873988338	3.94092793223128	2.2296471586721	3.06728276669567	2.3094263596151	3.50410534946347	2.68835456315538	2.2695367591436	3.50410534946347	0.30538883565309	0.545766154576206	0.591374357290239	1.05685628029933	0.559559864774371	1.76021393839504	0.4249695593898	-3.27451394174724	-1.83228657844588	-1.69097626177459	1.05685628029933	-1.78711888209356	1.76021393839504	-2.35310971787219	3.27451394174724	1.83228657844588	1.69097626177459	1.05685628029933	1.78711888209356	1.76021393839504	2.35310971787219
16681304	54206	ERRFI1	ERBB receptor feedback inhibitor 1	protein-coding	8.70371389989476	7.99451274582222	9.1424871531337	8.93512180238543	8.98699603329052	8.2480827157394	9.48371968689818	8.55498330872338	8.27998981664337	7.98431763976081	9.51795942307826	7.71931118405187	8.65962468767355	7.87374515499395	9.03330655939696	8.47344465541648	8.69395890030903	8.81844543616287	8.37539451588358	8.51003026437023	8.5346767080963	8.44271239012691	8.66423785026655	8.5346767080963	1.09011968323324	0.80186741327273	1.09781560240944	0.807528357568559	1.35947622411048	1.06582037491436	1.0939608753274	1.09011968323324	-1.24708896190034	1.09781560240944	-1.23834660495511	1.35947622411048	1.06582037491436	1.0939608753274	1.09011968323324	1.24708896190034	1.09781560240944	1.23834660495511	1.35947622411048	1.06582037491436	1.0939608753274
16681477	22883	CLSTN1	calsyntenin 1	protein-coding	7.65101351460462	7.44710002144021	7.54251152097498	7.14114675060375	7.86195015756804	7.74727474609547	8.25579028918457	7.81885360049866	8.2309039919544	7.28555134475044	7.91213619105691	7.32753917155544	8.16927417939805	7.74580692568017	8.44673059453745	7.97297664691809	7.44544295190589	7.92096719833668	7.6890326748293	8.08369708663344	7.56723781336759	7.88636488073137	8.00233214248506	7.56723781336759	1.39042338001228	1.18393487373518	1.31463692429617	1.11940328632883	1.17440866964722	0.801554728247495	1.35199922920423	1.39042338001228	1.18393487373518	1.31463692429617	1.11940328632883	1.17440866964722	-1.24757544901068	1.35199922920423	1.39042338001228	1.18393487373518	1.31463692429617	1.11940328632883	1.17440866964722	1.24757544901068	1.35199922920423
16681511	84328	LZIC	leucine zipper and CTNNBIP1 domain containing	protein-coding	4.55330720063577	3.85415884106601	4.91947506297636	4.75179981540379	4.52905965415647	4.24278274474824	4.82810508247228	3.87473313915257	4.65343381953598	4.1182272490121	5.16875474167211	4.04243008838393	4.45848839132625	3.66787447272356	5.20634246478738	4.39219529387995	4.51968523002048	4.36867015513239	4.49571147465103	4.43122515567928	4.50769835233576	4.46346831516516	4.39994765540584	4.50769835233576	0.900616569151599	0.983519965460417	0.956285748794456	1.0443135945307	0.915707459715871	1.03113271940402	0.928033830314301	-1.11035043574872	-1.01675617691387	-1.04571254069263	1.0443135945307	-1.09205182221654	1.03113271940402	-1.07754692483713	1.11035043574872	1.01675617691387	1.04571254069263	1.0443135945307	1.09205182221654	1.03113271940402	1.07754692483713
16681611	6723	SRM	spermidine synthase	protein-coding	9.34774041812182	9.33783312301438	9.03985638603923	9.60375143885063	9.5272424156417	9.24969575420194	9.04796604859157	10.0402745864337	8.9107869761003	9.15491664382846	8.63417266507772	9.63601534383079	9.17997638506638	9.36466224606972	8.90025563657782	9.55484892098698	9.33229534150652	9.46629470121722	9.08397290720932	9.24993579717522	9.20813412435792	9.16695435219227	9.35811524919622	9.20813412435792	1.09733145056728	0.841874778262466	1.12191462146869	0.860735033785913	1.30343784954818	1.02895491650596	1.10955495537124	1.09733145056728	-1.18782510869833	1.12191462146869	-1.16179772025955	1.30343784954818	1.02895491650596	1.10955495537124	1.09733145056728	1.18782510869833	1.12191462146869	1.16179772025955	1.30343784954818	1.02895491650596	1.10955495537124
16681661	2475	MTOR	mechanistic target of rapamycin kinase	protein-coding	5.82667848828295	5.82338902935153	6.22468328066479	5.88850170200192	5.35044087815279	5.62645714290232	6.18210107729023	5.47184215705007	5.82283307501814	5.6635170997355	6.08046419815403	5.15698926807215	5.74419206790051	5.49307556540634	6.34219782094408	5.43204004323215	5.9408131250753	5.65771031384885	5.68095091024495	5.75287637437077	5.81088201766012	5.71691364230786	5.70529334410981	5.81088201766012	0.821821619477745	0.83516767864437	1.05111860234542	1.06818835413287	0.984019904615695	1.06730194195352	0.929425624804211	-1.21680906938842	-1.19736434439511	1.05111860234542	1.06818835413287	-1.01623960583454	1.06730194195352	-1.07593332194887	1.21680906938842	1.19736434439511	1.05111860234542	1.06818835413287	1.01623960583454	1.06730194195352	1.07593332194887
16681735	26232	FBXO2	F-box protein 2	protein-coding	5.90879575746393	5.41920713924411	5.69655243519349	5.96164608090421	5.50370954590532	5.01549115190723	5.00965734988502	5.79983985410153	5.47204125399842	5.95007096369246	5.0776326639571	5.971463099855	5.16978950224677	5.64790199971849	5.00398368560556	5.75283065208151	5.74655035320144	5.33217447544977	5.61780199537575	5.39362645991309	5.68217617428859	5.50571422764442	5.36290046768143	5.68217617428859	0.750344029702292	0.914624609043025	0.856084116818946	1.04351546711731	0.820384693658505	1.13010901417527	0.801472149221703	-1.33272200539366	-1.09334473412683	-1.16810951208372	1.04351546711731	-1.21894034314621	1.13010901417527	-1.24770399192422	1.33272200539366	1.09334473412683	1.16810951208372	1.04351546711731	1.21894034314621	1.13010901417527	1.24770399192422
16681806	4879	NPPB	natriuretic peptide B	protein-coding	5.59726550254143	6.58773806747017	7.17689892490765	8.77219478046114	4.13893742491163	5.1868333161917	8.9420667314174	9.48205044433439	4.1132754302406	5.74373736413718	7.8099394756626	6.8971206638044	4.90598889899574	7.11501803794367	10.46637377708	9.49275681299716	7.0335243188451	6.93747197921378	6.1410182334612	7.99503438175414	6.58727127615315	7.06802630760767	7.46625318048396	6.58727127615315	0.935589554898726	0.538677575775152	3.61505137056744	2.08141176694806	1.73682662314729	0.716602493427349	1.83907702468527	-1.06884476719949	-1.85639804768374	3.61505137056744	2.08141176694806	1.73682662314729	-1.39547379359123	1.83907702468527	1.06884476719949	1.85639804768374	3.61505137056744	2.08141176694806	1.73682662314729	1.39547379359123	1.83907702468527
16681827	9249	DHRS3	dehydrogenase/reductase 3	protein-coding	6.47489154609269	7.34401266584213	7.20342758500279	7.83486058701887	6.2007885307418	6.10276500400072	7.64103798009398	7.63153397914015	6.31588795715053	6.98175033876345	7.30468099118608	7.9813900397504	6.68421511214294	7.67660827229556	7.98220635407247	8.71821417654829	7.21429809598912	6.89403137349416	7.14592733171262	7.76531097876481	7.18011271385087	7.45561915523872	7.32967117612949	7.18011271385087	0.800921791125936	0.953714419963634	1.53621873262415	1.82928467392834	0.839792053428819	0.826160253255173	1.10922993959528	-1.24856135902383	-1.0485319075265	1.53621873262415	1.82928467392834	-1.19077097231042	-1.21041891819399	1.10922993959528	1.24856135902383	1.0485319075265	1.53621873262415	1.82928467392834	1.19077097231042	1.21041891819399	1.10922993959528
16681845	440560	PRAMEF11	PRAME family member 11	protein-coding	2.39495367138291	2.08071786284675	1.39173404507845	1.90678623399056	2.09954658660736	1.62468508880949	1.95781409338046	1.66471800208204	2.13895946007555	1.77171863656208	1.37117415503629	2.49014831414874	2.18741409831167	2.52164734724617	1.47650362077835	1.8331007697983	1.94354795332467	1.83669094271984	1.94300014145566	2.00466645903362	1.94327404739017	1.97383330024464	1.92067870087673	1.94327404739017	0.928608884676061	0.999620357829857	1.04367050787692	1.12348083650345	0.92896155765779	0.979040704235285	0.9844601090389	-1.07687963845925	-1.00037978635306	1.04367050787692	1.12348083650345	-1.07647080953632	-1.02140799220507	-1.01578519110975	1.07687963845925	1.00037978635306	1.04367050787692	1.12348083650345	1.07647080953632	1.02140799220507	1.01578519110975
16681881	343070	PRAMEF9	PRAME family member 9	protein-coding	2.68324290945887	2.81485111536274	1.98336095266599	3.28983051481719	2.87674108282904	2.86572706683816	3.15055386419358	3.15016881745938	2.92328209026128	2.83186815231089	3.21403839218729	2.90607665676838	3.25515578840582	2.94284732394944	2.47065211283917	2.93967684536703	2.6928213730762	3.01079770783004	2.96881632288196	2.90208301764036	2.83081884797908	2.93544967026116	2.9564403627352	2.83081884797908	1.2465807458218	1.21082884540298	0.954797500470355	0.927413935248955	1.02952679939411	0.930042905024086	1.09097762591408	1.2465807458218	1.21082884540298	-1.04734249880983	-1.07826717066911	1.02952679939411	-1.07521921257396	1.09097762591408	1.2465807458218	1.21082884540298	1.04734249880983	1.07826717066911	1.02952679939411	1.07521921257396	1.09097762591408
16681884	440563	HNRNPCL2	heterogeneous nuclear ribonucleoprotein C like 2	protein-coding	1.84377256161849	1.93833501671242	2.09331558733258	3.3767534882639	1.80188567567683	1.45281217505197	1.57829717629612	3.70069644651682	2.01344417577835	2.10830107885792	1.92522168325628	2.11342177416125	2.25335727450586	1.74218529870145	2.16147966465745	3.27424355420007	2.31304416348185	2.13342286838544	2.04009717801345	2.35781644801621	2.17657067074765	2.19895681301483	2.24561965820082	2.17657067074765	0.882934734684386	0.827627228232162	1.24635864523084	1.16828606964287	1.06682659120624	0.984602875294092	1.04902494715258	-1.13258654430156	-1.20827344230328	1.24635864523084	1.16828606964287	1.06682659120624	-1.01563790345555	1.04902494715258	1.13258654430156	1.20827344230328	1.24635864523084	1.16828606964287	1.06682659120624	1.01563790345555	1.04902494715258
16682042	440567	UQCRHL	ubiquinol-cytochrome c reductase hinge protein like	protein-coding	5.6307757002274	4.85885992291309	5.35453609364693	5.9491788688764	5.23576758567224	5.85794666208092	5.49513924963872	5.92121819066622	5.48818668059203	5.8158686110721	5.45013008402751	5.59116112100857	4.35954061902992	5.14706329990195	5.14885001620039	5.85704914837308	5.44833764641595	5.62751792201453	5.58633662417505	5.12812577087634	5.5173371352955	5.35723119752569	5.37782184644543	5.5173371352955	1.13224037522401	1.10037782967841	0.727888384113046	0.707404768355809	1.02895600464335	1.11736918400024	0.907824111350516	1.13224037522401	1.10037782967841	-1.3738370082915	-1.41361783908279	1.02895600464335	1.11736918400024	-1.10153496420398	1.13224037522401	1.10037782967841	1.3738370082915	1.41361783908279	1.02895600464335	1.11736918400024	1.10153496420398
16682077	27129	HSPB7	heat shock protein family B (small) member 7	protein-coding	5.78026496130242	6.91800822493628	6.73864660853648	6.49027919145245	4.91908250215217	6.66431003954846	6.06200094797939	4.87762836763406	6.16195487586038	7.26136697682411	5.87110739213658	6.25760605141885	5.63529316726625	7.00440180733984	5.07661253983941	5.99048149443362	6.48179974655691	5.63075546432852	6.38800882405998	5.92669725221978	6.43490428530844	6.15735303813988	5.77872635827415	6.43490428530844	0.554383305242799	0.937057236756009	0.726325646824335	1.227686146321	0.591621603779524	1.21213572346666	0.634557178486769	-1.80380612212346	-1.067170670878	-1.37679290876239	1.227686146321	-1.69026958044058	1.21213572346666	-1.57590211552677	1.80380612212346	1.067170670878	1.37679290876239	1.227686146321	1.69026958044058	1.21213572346666	1.57590211552677
16682098	1969	EPHA2	EPH receptor A2	protein-coding	5.4540721470333	5.73718290382932	5.49427186372804	5.37512812333904	5.47101798753962	5.68922590756645	5.85513376174204	5.6304261520146	5.76303161733507	4.93768139606784	5.21867530578124	4.66117915750223	5.64531316138252	5.31305317360748	6.05192455182288	5.55223747151509	5.51516375948242	5.66145095221568	5.1451418691716	5.64063208958199	5.33015281432701	5.39288697937679	5.65104152089884	5.33015281432701	1.10671764194182	0.773770756098091	1.40979971651019	0.98567308521166	1.43029137922281	0.95744786391508	1.24909976297588	1.10671764194182	-1.29237243992358	1.40979971651019	-1.01453515876946	1.43029137922281	-1.04444329314279	1.24909976297588	1.10671764194182	1.29237243992358	1.40979971651019	1.01453515876946	1.43029137922281	1.04444329314279	1.24909976297588
16682333	4237	MFAP2	microfibril associated protein 2	protein-coding	5.84617175877932	4.97544079254214	4.8306617089788	5.83360312373179	5.79979414343343	5.62809707534354	5.44933926875966	6.52218561152626	5.25537697867439	5.07269096048403	5.03964207352432	5.32090261141314	5.27098074886776	5.13402118425983	5.77985575184649	5.49991766565876	5.37146934600801	5.84985402476572	5.17215315602397	5.42119383765821	5.27181125101599	5.29667349684109	5.63552393121197	5.27181125101599	1.39318290804063	0.870963285512775	1.18841661598411	0.742951434762583	1.59958856040688	0.982914446587054	1.2867329625919	1.39318290804063	-1.14815402283146	1.18841661598411	-1.34598299863242	1.59958856040688	-1.01738254379338	1.2867329625919	1.39318290804063	1.14815402283146	1.18841661598411	1.34598299863242	1.59958856040688	1.01738254379338	1.2867329625919
16682348	23400	ATP13A2	ATPase cation transporting 13A2	protein-coding	6.43719098989609	6.60384500472198	6.30242485523784	6.0491024397016	6.4890092404907	6.23243193395121	6.49686502538797	6.7603862312487	6.38338023179835	6.3563918260964	5.98877515401532	5.58858557264213	6.36731653744355	6.55237387858305	6.85348149811895	5.88896040327391	6.34814082238938	6.49467310776964	6.07928319613805	6.41553307935487	6.21371200926371	6.24740813774646	6.45510309356226	6.21371200926371	1.10690567294666	0.829976488577189	1.26247068047976	0.946621747386007	1.33365907128791	0.976914272485911	1.18213195462769	1.10690567294666	-1.20485340700949	1.26247068047976	-1.05638815372813	1.33365907128791	-1.02363127263495	1.18213195462769	1.10690567294666	1.20485340700949	1.26247068047976	1.05638815372813	1.33365907128791	1.02363127263495	1.18213195462769
16682402	11240	PADI2	peptidyl arginine deiminase 2	protein-coding	2.38882366114445	2.57226512823787	2.27753931101527	2.24873200325954	2.30908373404699	2.34087429346471	2.48935899287955	2.32238153760778	4.68870752349281	2.4567203014192	2.13575082673299	2.22986202220042	4.60906088679057	2.137035459218	3.38590367965831	2.34005514537181	2.37184002591428	2.36542463949976	2.87776016846135	3.11801379275967	2.62480009718782	2.99788698061051	2.74171921612972	2.62480009718782	0.995563065401859	1.4200287535613	1.18120029697032	1.68481379402714	0.701086553990603	0.772128631789385	1.08441661205708	-1.00445670872327	1.4200287535613	1.18120029697032	1.68481379402714	-1.42635740809458	-1.29512099257676	1.08441661205708	1.00445670872327	1.4200287535613	1.18120029697032	1.68481379402714	1.42635740809458	1.29512099257676	1.08441661205708
16682425	55920	RCC2	regulator of chromosome condensation 2	protein-coding	7.11027793185242	7.04202145272529	6.91513100999899	7.0360549766395	6.92564663473338	6.75349796588073	7.29485139695444	7.45235604981933	7.13252534837886	6.65192264054005	6.76856379899616	5.93021907477138	7.57583923874231	6.94166552535351	7.58295382145254	7.25253607553952	7.02587134280405	7.10658801184697	6.62080771567161	7.33824866527197	6.82333952923783	6.97952819047179	7.22241833855947	6.82333952923783	1.05754325224639	0.755202985354254	1.64426285518219	1.17418575013648	1.40034305048504	0.897392690949513	1.31866564655992	1.05754325224639	-1.32414730793326	1.64426285518219	1.17418575013648	1.40034305048504	-1.11433936345294	1.31866564655992	1.05754325224639	1.32414730793326	1.64426285518219	1.17418575013648	1.40034305048504	1.11433936345294	1.31866564655992
16682487	126917	IFFO2	intermediate filament family orphan 2	protein-coding	3.84624179622312	3.96486568883438	3.98937953280986	4.00990902312876	3.68168658308194	3.8559757053891	4.72521378535259	3.92272999822394	3.99857463696841	3.89164143365038	4.15894814501162	3.63460730545173	4.0320546185344	3.72865978203504	5.64609560063692	4.16554640382935	3.95259901024903	4.0464015180119	3.92094288027053	4.39308910125893	3.93677094525978	4.15701599076473	4.21974530963541	3.93677094525978	1.0671792406071	0.978296625141536	1.387171555542	1.27163760279582	1.09085446395433	0.858419619249428	1.2167007385693	1.0671792406071	-1.02218486121765	1.387171555542	1.27163760279582	1.09085446395433	-1.16493143629961	1.2167007385693	1.0671792406071	1.02218486121765	1.387171555542	1.27163760279582	1.09085446395433	1.16493143629961	1.2167007385693
16682499	23352	UBR4	ubiquitin protein ligase E3 component n-recognin 4	protein-coding	6.79032361551182	7.11682559333501	6.91731113147553	6.21063865554342	6.97260620358104	6.8507458471431	7.24938893774754	6.37772557801764	7.06725061586406	6.86015384341275	7.19767843363919	6.07292193187068	7.03046148207443	6.8297198081425	7.42394532333488	6.36352539906624	6.75877474896645	6.86261664162233	6.79950120619667	6.91191300315451	6.77913797758156	6.85570710467559	6.88726482238842	6.77913797758156	1.07463139576359	1.02863165528657	1.08103392389696	1.03476012234775	1.04471935142246	0.948310143572977	1.07782790579256	1.07463139576359	1.02863165528657	1.08103392389696	1.03476012234775	1.04471935142246	-1.05450733262461	1.07782790579256	1.07463139576359	1.02863165528657	1.08103392389696	1.03476012234775	1.04471935142246	1.05450733262461	1.07782790579256
16682679	22977	AKR7A3	aldo-keto reductase family 7 member A3	protein-coding	2.02083555540928	2.74747931155345	1.48063512782879	1.96056066942662	1.8917390781534	1.50362618731253	2.14999990825097	1.38935806846664	1.76186541630806	2.33148560349744	1.62214897481216	1.37389368510373	1.596439055852	1.31169513962637	1.86812800326321	1.72032219681692	2.05237766605453	1.73368081054588	1.77234841993035	1.62414609888963	1.91236304299244	1.69824725940999	1.67891345471776	1.91236304299244	0.801793787617202	0.823574321707979	0.902374171205938	0.92688694706193	0.973553650816107	1.15999274606162	0.850598615434532	-1.24720347730784	-1.21421949864359	-1.10818774728846	-1.07888022716236	-1.02716475785564	1.15999274606162	-1.17564263784881	1.24720347730784	1.21421949864359	1.10818774728846	1.07888022716236	1.02716475785564	1.15999274606162	1.17564263784881
16682691	8574	AKR7A2	aldo-keto reductase family 7 member A2	protein-coding	4.86986563550694	4.32643018496866	4.82005863669846	4.27480425058577	4.99669782222115	4.74040402766907	4.22529370682033	4.50218504584751	4.36995639185462	4.6884281360944	3.92589721215703	4.37167146163328	4.46037593660792	4.41465823760868	3.72062429920383	4.35285535554039	4.57278967693996	4.61614515063952	4.33898830043483	4.23712845724021	4.45588898868739	4.28805837883752	4.42663680393986	4.45588898868739	1.03050783492985	0.850391229886042	0.93183095162714	0.768961517943264	1.211804400979	1.12336799806218	0.97992810781297	1.03050783492985	-1.17592934270266	-1.07315602497838	-1.30045519400593	1.211804400979	1.12336799806218	-1.02048302526175	1.03050783492985	1.17592934270266	1.07315602497838	1.30045519400593	1.211804400979	1.12336799806218	1.02048302526175
16682829	55450	CAMK2N1	calcium/calmodulin dependent protein kinase II inhibitor 1	protein-coding	4.84153627358809	4.55024569932227	4.60986470347098	5.36016443084229	5.2028085444054	4.39084938250226	4.53392852193455	4.95503704935213	5.18448410559405	4.79847885629521	4.42383836224827	4.87362134868585	5.81441649253379	4.6023863779207	4.60513009059497	5.07240217338127	4.84045277680591	4.77065587454858	4.82010566820584	5.02358378360768	4.83027922250588	4.92184472590676	4.89711982907813	4.83027922250588	0.952772116648894	0.985995448063435	1.1514710306025	1.19162302812159	0.966304782157165	0.938503803219547	1.04742039844898	-1.04956891844948	-1.01420346510126	1.1514710306025	1.19162302812159	-1.03487017602005	-1.06552578324082	1.04742039844898	1.04956891844948	1.01420346510126	1.1514710306025	1.19162302812159	1.03487017602005	1.06552578324082	1.04742039844898
16682835	79594	MUL1	mitochondrial E3 ubiquitin protein ligase 1	protein-coding	5.72932985545726	5.64210095581658	5.51374991453019	6.27182343214155	5.82353548978792	5.91824295512006	5.62646347914429	6.24138284445581	6.07555989351468	6.0394322751286	5.19130191930138	5.79509893503095	6.18225049487868	5.8660431113309	4.98700048343006	6.05593509075622	5.78925103948639	5.90240619212702	5.7753482557439	5.77280729509896	5.78229964761515	5.77407777542143	5.83760674361299	5.78229964761515	1.08159107544384	0.990409608609065	0.998240290400743	0.914085552072337	1.09206440046844	1.00571523753818	1.03908026121466	1.08159107544384	-1.00968325762146	-1.00176281163581	-1.09398950430065	1.09206440046844	1.00571523753818	1.03908026121466	1.08159107544384	1.00968325762146	1.00176281163581	1.09398950430065	1.09206440046844	1.00571523753818	1.03908026121466
16682904	50809	HP1BP3	heterochromatin protein 1 binding protein 3	protein-coding	5.80502765957658	5.54563841153362	5.93999993096516	5.80508884231184	5.38862518973279	5.80096377650964	6.12731787332614	4.99460457426048	5.57358189297702	5.48821248583172	6.29779632715663	5.2483740221162	5.65915620809935	5.15587672612865	6.44269555047222	5.8147478185342	5.7739387110968	5.57787785345726	5.65199118202039	5.7681190758086	5.7129649465586	5.7100551289145	5.67299846463293	5.7129649465586	0.872930767255558	0.918946305015243	1.08382204256349	1.14095447046629	0.949925760070474	1.00201896727126	0.972677545327039	-1.14556622072555	-1.08820286293377	1.08382204256349	1.14095447046629	-1.05271384568602	1.00201896727126	-1.02808994080744	1.14556622072555	1.08820286293377	1.08382204256349	1.14095447046629	1.05271384568602	1.00201896727126	1.02808994080744
16682930	8672	EIF4G3	eukaryotic translation initiation factor 4 gamma 3	protein-coding	4.10422029775491	3.84190723985448	4.64421534450958	4.30882690900031	3.8038313814486	4.16154487351975	5.01163288994021	3.97388856032732	4.2856473533834	4.11208179284559	5.67974864028764	3.61478138700266	3.99712162734997	3.96445004723724	5.89206409223732	3.96321455533144	4.22479244777982	4.23772442630897	4.42306479337982	4.45421258053899	4.32392862057982	4.43863868695941	4.34596850342398	4.32392862057982	1.009004059301	1.14732359046604	1.02182475129527	1.16190180968679	0.879441569654425	0.923567898446789	1.01539417072936	1.009004059301	1.14732359046604	1.02182475129527	1.16190180968679	-1.13708520782449	-1.08275742550358	1.01539417072936	1.009004059301	1.14732359046604	1.02182475129527	1.16190180968679	1.13708520782449	1.08275742550358	1.01539417072936
16682989	1889	ECE1	endothelin converting enzyme 1	protein-coding	6.05940192139103	5.68067862157129	6.09325840755174	5.79017567939853	6.36367003834041	5.89099159392013	6.26214968827237	5.86513773146586	7.08059379477996	5.9447578101029	6.32078764378175	5.79040227467958	7.11349225361709	5.96203882329772	6.5572880897371	5.98073184177966	5.90587865747815	6.09548726299969	6.28413538083605	6.40338775210789	6.0950070191571	6.34376156647197	6.24943750755379	6.0950070191571	1.14045427551714	1.29977033220246	1.08617184421825	1.23790490254276	0.877427532589271	0.841622659439014	1.11298217581641	1.14045427551714	1.29977033220246	1.08617184421825	1.23790490254276	-1.13969526013051	-1.18818093688988	1.11298217581641	1.14045427551714	1.29977033220246	1.08617184421825	1.23790490254276	1.13969526013051	1.18818093688988	1.11298217581641
16683061	84196	USP48	ubiquitin specific peptidase 48	protein-coding	3.73986105238323	3.78519989406482	4.73707487515981	4.44437402890452	3.45354096185355	3.77058824219761	4.92686417749904	3.80984646668599	3.89205885650178	3.90163975171542	5.51785602692679	3.52676840650129	3.7288733975434	3.77887818940051	5.56687587535996	4.13319871087305	4.17662746262809	3.99020996205905	4.20958076041132	4.30195654329423	4.19310411151971	4.25576865185277	4.14608325267664	4.19310411151971	0.878785213035941	1.02310434976579	1.06612439636038	1.24120944586618	0.858939963687096	0.957494071632578	0.967933032176486	-1.13793448634086	1.02310434976579	1.06612439636038	1.24120944586618	-1.16422572272384	-1.04439288934181	-1.03312932481642	1.13793448634086	1.02310434976579	1.06612439636038	1.24120944586618	1.16422572272384	1.04439288934181	1.03312932481642
16683105	3339	HSPG2	heparan sulfate proteoglycan 2	protein-coding	6.85493821402754	6.34624095757645	6.92263891114074	6.70820747782579	7.09938624179298	6.63443516861454	7.24205935345919	6.47207573092224	6.07289687164505	6.34413893848733	7.72069117866659	6.52886838997395	5.90278949480218	6.49099578752912	7.50520956555396	6.26767598271342	6.70800639014263	6.86198912369724	6.66664884469323	6.54166770764967	6.68732761741793	6.60415827617145	6.70182841567345	6.68732761741793	1.11263680425876	0.971740130205642	0.917016032932169	0.800891428210321	1.14499419101206	1.05934267134233	1.01010187027631	1.11263680425876	-1.02908171528161	-1.09049347458243	-1.24860869373344	1.14499419101206	1.05934267134233	1.01010187027631	1.11263680425876	1.02908171528161	1.09049347458243	1.24860869373344	1.14499419101206	1.05934267134233	1.01010187027631
16683221	54361	WNT4	Wnt family member 4	protein-coding	3.25707722972517	3.85242090339184	5.5171300433742	4.93248871524809	3.21682584715016	3.43816792310474	5.32679131171902	3.63795434327567	3.64764598470506	3.89883713063003	4.33905092035578	4.30986166837525	3.05423320380403	3.98143718987332	4.14587537245899	4.53239498689879	4.38977922293482	3.9049348563124	4.04884892601653	3.92848518825878	4.21931407447568	3.98866705713766	3.91671002228559	4.21931407447568	0.714574151711991	0.789532031620119	0.919955678660595	1.01645780809899	0.905060368793	1.17336105815535	0.810787610099911	-1.39943489084258	-1.26657305840778	-1.08700888879337	1.01645780809899	-1.10489867248702	1.17336105815535	-1.23336862520232	1.39943489084258	1.26657305840778	1.08700888879337	1.01645780809899	1.10489867248702	1.17336105815535	1.23336862520232
16683250	7798	LUZP1	leucine zipper protein 1	protein-coding	4.41138850848226	4.30420604913333	4.77826750352741	4.93423191561578	4.54941873732112	4.55123288216912	4.97392178730653	4.83845363544943	4.96250024865352	4.57512372661219	5.45774039520137	4.22080460560438	5.00361389959331	4.45665930747251	6.19366192163222	4.86642140966179	4.6070234941897	4.72825676056155	4.80404224401786	5.13008913458996	4.70553286910378	4.96706568930391	4.92917294757575	4.70553286910378	1.08766423881535	1.14632708374602	1.25357376351808	1.32118488896844	0.948825386957649	0.834201134741076	1.16767604809544	1.08766423881535	1.14632708374602	1.25357376351808	1.32118488896844	-1.05393470046838	-1.19875166594012	1.16767604809544	1.08766423881535	1.14632708374602	1.25357376351808	1.32118488896844	1.05393470046838	1.19875166594012	1.16767604809544
16683271	10236	HNRNPR	heterogeneous nuclear ribonucleoprotein R	protein-coding	4.10983698212279	3.71460922028211	4.57122971806901	4.53921521958171	3.54540171259185	4.29328265067452	4.35638473795513	3.77684718746372	3.62754636566737	3.72954260736004	5.31263112725568	3.12413010260658	3.48414355513833	2.79719530788641	5.07901641805526	3.4409849884187	4.23372278501391	3.9929790721713	3.94846255072242	3.70033506737468	4.09109266786816	3.82439880904855	3.84665706977299	4.09109266786816	0.846308925559913	0.820593576244463	0.841988548236178	0.816404474875287	1.03133749770884	1.20304771110916	0.844145972916717	-1.18160162299884	-1.21863006115233	-1.18766460909098	-1.22488304605724	1.03133749770884	1.20304771110916	-1.18462923722158	1.18160162299884	1.21863006115233	1.18766460909098	1.22488304605724	1.03133749770884	1.20304771110916	1.18462923722158
16683290	80818	ZNF436	zinc finger protein 436	protein-coding	3.37824697705436	3.00727408312282	3.38475556997937	3.07943332717481	3.39171095528022	3.35323398824041	3.58091815966172	3.27726864319679	3.630959116098	2.98793178462927	3.73193161427297	3.64626365749637	3.83031518144087	3.55888530172613	4.20338060055304	3.12647277517506	3.21242748933284	3.40078293659478	3.49927154312415	3.67976346472377	3.3558495162285	3.58951750392396	3.54027320065928	3.3558495162285	1.13946408068778	1.21996863225207	1.13327023518872	1.21333718388092	0.934010965990427	0.850469859059034	1.13636293793406	1.13946408068778	1.21996863225207	1.13327023518872	1.21333718388092	-1.07065124116567	-1.17582062356261	1.13636293793406	1.13946408068778	1.21996863225207	1.13327023518872	1.21333718388092	1.07065124116567	1.17582062356261	1.13636293793406
16683300	6920	TCEA3	transcription elongation factor A3	protein-coding	2.55259511162515	3.1696248248012	2.85072358916146	2.97269031598256	3.22845317217269	3.38145372269826	2.48355743554032	2.60852539686283	3.05428326907835	3.32144415903579	2.40172574428647	3.03189995660531	3.17210595468391	2.74429202568155	2.44402354886838	3.11351549049213	2.88640846039259	2.92549743181853	2.95233828225148	2.86848425493149	2.91937337132204	2.91041126859149	2.89699084337501	2.91937337132204	1.02746480148056	1.04675936240331	0.943533713327366	0.961252148730927	0.981567338572972	1.00623139107656	0.98460534197927	1.02746480148056	1.04675936240331	-1.05984554221545	-1.04030976817085	-1.0187788047775	1.00623139107656	-1.01563535902597	1.02746480148056	1.04675936240331	1.05984554221545	1.04030976817085	1.0187788047775	1.00623139107656	1.01563535902597
16683377	3399	ID3	inhibitor of DNA binding 3. HLH protein	protein-coding	4.96456916299888	5.83790070419237	5.53906411784417	5.79676332428894	5.37397384699624	6.07659138898308	5.52344556306403	5.3858901955188	4.08047037461723	5.43995814025738	3.8932260743387	5.95153877189948	3.98198850380159	5.70733569951951	3.93734573541236	6.28652901059786	5.53457432733109	5.58997524864054	4.8412983402782	4.97829973733283	5.18793633380464	4.90979903880551	5.28413749298668	5.18793633380464	1.03914783973734	0.618447919157659	1.09961721414429	0.654436213936	1.68025116998159	1.21262821411279	1.06895502834124	1.03914783973734	-1.61695103018864	1.09961721414429	-1.52803279938569	1.68025116998159	1.21262821411279	1.06895502834124	1.03914783973734	1.61695103018864	1.09961721414429	1.52803279938569	1.68025116998159	1.21262821411279	1.06895502834124
16683445	2517	FUCA1	alpha-L-fucosidase 1	protein-coding	6.10659649959666	5.65638462220113	6.75185908212275	6.70901746683113	5.40072206265955	5.5643748132781	6.66592856835032	5.53463099281794	5.95169406560247	6.26834035139746	6.80710839105951	5.62028643395154	5.64875866204142	5.68330872774148	6.29878083606482	5.98123049890387	6.30596441768792	5.79141410927648	6.16185731050274	5.9030196811879	6.23391086409533	6.03243849584532	5.84721689523219	6.23391086409533	0.700011093972877	0.904939276752815	0.835761015842224	1.08042997564802	0.773544824449128	1.14987127808838	0.764880371691939	-1.42854878816927	-1.10504652156141	-1.19651429181854	1.08042997564802	-1.29274990717201	1.14987127808838	-1.30739398866776	1.42854878816927	1.10504652156141	1.19651429181854	1.08042997564802	1.29274990717201	1.14987127808838	1.30739398866776
16683541	58985	IL22RA1	interleukin 22 receptor subunit alpha 1	protein-coding	4.17129924615466	3.52772641469352	3.7439196174295	3.66327343261105	3.10341326856974	3.58295096427965	3.163649842595	3.42253874399623	3.48927169480037	3.31898876944373	3.08125328661746	3.50128765544351	3.57818678046305	3.39989885621731	2.87876291032625	3.8284605464042	3.77655467772218	3.31813820486015	3.34770035157627	3.4213272733527	3.56212751464922	3.38451381246449	3.36973273910643	3.56212751464922	0.727784649489823	0.742851464797496	1.05235898146631	1.07414523159159	0.979717593594864	1.13101158123259	0.875151822522198	-1.37403282784406	-1.34616413561573	1.05235898146631	1.07414523159159	-1.02070229884381	1.13101158123259	-1.14265887845378	1.37403282784406	1.34616413561573	1.05235898146631	1.07414523159159	1.02070229884381	1.13101158123259	1.14265887845378
16683644	25949	SYF2	SYF2 pre-mRNA splicing factor	protein-coding	3.50705268431673	3.67608331569383	4.32135073941472	3.98089632911218	3.40392922609321	3.7995233450155	4.04232565050331	3.75943887483859	3.73591017240439	4.01034444413419	4.56815910200976	3.6614374351068	3.88738706387046	3.68070340126918	4.64507955438672	3.65735510743483	3.87134576713436	3.75130427411265	3.99396278841379	3.96763128174029	3.93265427777407	3.98079703507704	3.85946777792647	3.93265427777407	0.920161185699146	1.08870796787988	0.981913942289798	1.16177203446263	0.845186416235241	0.967180620594055	0.950536215718214	-1.08676611830806	1.08870796787988	-1.01841918821116	1.16177203446263	-1.18317093222387	-1.03393304074454	-1.05203776927575	1.08676611830806	1.08870796787988	1.01841918821116	1.16177203446263	1.18317093222387	1.03393304074454	1.05203776927575
16683655	57035	RSRP1	arginine and serine rich protein 1	protein-coding	5.96937706897747	5.30987713838833	5.18893457896765	6.40070770167941	5.03529056992098	4.85411705643544	5.29226695101421	5.26038277617156	5.00882584626937	5.37000116074951	6.99278780353819	6.11158395234681	4.83713094362901	5.1264604915772	5.64744047595317	5.57511790797778	5.71722412200322	5.11051433838554	5.87079969072597	5.29653745478429	5.79401190636459	5.58366857275513	5.20352589658492	5.79401190636459	0.656692651471244	1.11232283447114	0.671629620922247	1.13762345594289	0.59037954730424	1.15696348615305	0.664119143354607	-1.52278238192496	1.11232283447114	-1.48891586798517	1.13762345594289	-1.6938256153455	1.15696348615305	-1.50575391480027	1.52278238192496	1.11232283447114	1.48891586798517	1.13762345594289	1.6938256153455	1.15696348615305	1.50575391480027
16683739	5051	PAFAH2	platelet activating factor acetylhydrolase 2	protein-coding	5.46204770176469	5.69439796556928	5.93888662507077	6.43825349095753	5.09495978120321	5.09286028260512	5.08703209889673	5.08971255245667	5.36436964758653	5.34784681618927	5.40778822943145	4.98621821531333	5.37653920062802	4.98542454692035	5.14918808939215	5.31712726119144	5.88339644584057	5.09114117879043	5.27655572713015	5.20706977453299	5.57997608648536	5.24181275083157	5.14910547666171	5.57997608648536	0.577440712242704	0.656633054530056	0.952977493452216	1.08367233060788	0.879396351217761	1.26414621148372	0.7418139945905	-1.73177952090723	-1.52292059179946	-1.04934272516494	1.08367233060788	-1.13714367658591	1.26414621148372	-1.3480468248001	1.73177952090723	1.52292059179946	1.04934272516494	1.08367233060788	1.13714367658591	1.26414621148372	1.3480468248001
16683758	7780	SLC30A2	solute carrier family 30 member 2	protein-coding	2.60262870036849	3.8541920768169	3.13927226546078	3.27215346834561	2.32373024759267	2.52281397527768	2.55234939696904	2.4598564959786	2.53590365131006	3.71224904349566	2.01739676281906	2.41691241211804	2.29170901692156	3.08141816362945	2.20194645302039	2.3778204605721	3.21706162774795	2.4646875289545	2.6706154674357	2.48822352353587	2.94383854759183	2.57941949548579	2.47645552624519	2.94383854759183	0.593625882606962	0.684704709045155	0.881240714480387	1.01644770668893	0.86698086746737	1.28736312665409	0.723275394937924	-1.68456266699223	-1.46048360233207	-1.13476372978255	1.01644770668893	-1.15342799077125	1.28736312665409	-1.38259922430491	1.68456266699223	1.46048360233207	1.13476372978255	1.01644770668893	1.15342799077125	1.28736312665409	1.38259922430491
16683817	55057	CRYBG2	crystallin beta-gamma domain containing 2	protein-coding	3.70734886795846	3.54292644669405	3.05041384142615	3.28207533023761	3.37953251740338	3.29510070148367	3.14951254504597	2.97514900393741	3.47125405524912	3.33501633819071	3.02180465903484	2.63808820233616	3.15985584476808	3.78496433191495	2.77883763219721	2.82514613853779	3.39569112157907	3.19982369196761	3.11654081370271	3.13720098685451	3.25611596764089	3.12687090027861	3.16851233941106	3.25611596764089	0.873047812502012	0.824076223703058	1.01442357094247	0.957521837414506	1.05942604262855	1.09372122967157	0.941084629330329	-1.14541264027014	-1.21347998065812	1.01442357094247	-1.0443626045127	1.05942604262855	1.09372122967157	-1.0626036902883	1.14541264027014	1.21347998065812	1.01442357094247	1.0443626045127	1.05942604262855	1.09372122967157	1.0626036902883
16683920	115572	TENT5B	terminal nucleotidyltransferase 5B	protein-coding	4.31693497720135	3.28133426739641	3.52756660462623	4.1665773343267	3.44783721260211	3.88529545814497	3.81896178880247	3.69185207051766	3.48064014637799	3.02367491243312	3.49479533319496	3.80180512037113	4.03255292935707	3.23185812779812	3.33342535955243	3.70199450366589	3.82310329588767	3.7109866325168	3.4502288780943	3.57495773009338	3.63666608699099	3.51259330409384	3.64297218130509	3.63666608699099	0.925229606425477	0.772242351509418	1.09030279593341	0.91002059287942	1.19810782795975	1.08980709078772	1.00438061847392	-1.08081279831002	-1.29493027421432	1.09030279593341	-1.09887623183985	1.19810782795975	1.08980709078772	1.00438061847392	1.08081279831002	1.29493027421432	1.09030279593341	1.09887623183985	1.19810782795975	1.08980709078772	1.00438061847392
16684056	2268	FGR	FGR proto-oncogene. Src family tyrosine kinase	protein-coding	2.97941076809037	3.16745684062309	2.82398412067878	2.50423690601509	2.51454981145099	2.63887982510955	2.53021443054968	3.32881082985086	3.18287455331813	3.05695225238475	2.52673310395971	3.54775508689458	2.97310209555876	3.24838002230845	2.38630193274367	2.93727178418937	2.86877215885183	2.75311372424027	3.07857874913929	2.88626395870006	2.97367545399556	2.98242135391968	2.81968884147017	2.97367545399556	0.922960982495247	1.15653312706533	0.875200343552382	1.09668578556895	0.798041111746825	0.993956142160581	0.898763466639184	-1.08346941958096	1.15653312706533	-1.14259552954591	1.09668578556895	-1.25306827590763	-1.00608060817078	-1.11263979580676	1.08346941958096	1.15653312706533	1.14259552954591	1.09668578556895	1.25306827590763	1.00608060817078	1.11263979580676
16684080	2537	IFI6	interferon alpha inducible protein 6	protein-coding	7.50534300168643	6.93028656961343	9.13583927893299	8.3673635628543	7.15841671013925	6.7921089597657	8.67622030998388	7.87289924294762	9.44861679332037	8.24912366461434	9.90184394923286	8.70622985381186	9.0076027511224	8.15425037407232	9.37954004877671	9.25613695599541	7.98470810327179	7.62491130570911	9.07645356524486	8.94938253249171	8.53058083425832	9.01291804886828	8.28714691910041	8.53058083425832	0.779274332094586	2.13131740569632	0.915688600324569	2.50441079821499	0.36563035144922	0.715817036431835	0.844732278550165	-1.28324514078647	2.13131740569632	-1.09207431395951	2.50441079821499	-2.73500270433343	-1.39700502936441	-1.18380701838022	1.28324514078647	2.13131740569632	1.09207431395951	2.50441079821499	2.73500270433343	1.39700502936441	1.18380701838022
16684110	2140	EYA3	EYA transcriptional coactivator and phosphatase 3	protein-coding	3.90632278955952	4.23086964362415	4.20068679301773	4.08735930257383	3.65815164947746	3.52679431737783	4.7778653679652	4.06127629136203	3.99289604764599	3.92342483540718	5.30822151307982	3.06790056398172	4.05085791353301	3.83373604163733	5.06916503827402	3.90201839119349	4.10630963219381	4.00602190654563	4.07311074002868	4.21394434615947	4.08971018611124	4.14352754309407	4.10998312635255	4.08971018611124	0.932846929516523	0.977251031788031	1.10254199356809	1.15502368792968	0.95456223546752	0.963383849243229	1.01415132665841	-1.0719872343025	-1.02327853076844	1.10254199356809	1.15502368792968	-1.04760063078572	-1.03800785199537	1.01415132665841	1.0719872343025	1.02327853076844	1.10254199356809	1.15502368792968	1.04760063078572	1.03800785199537	1.01415132665841
16684144	5724	PTAFR	platelet activating factor receptor	protein-coding	2.60964628661516	2.56822002854762	2.39133731071536	2.74327025750489	2.16033255065097	2.20495158541569	2.65455952824875	3.35692618907661	2.22443789929901	2.62733859730054	2.05830950269081	2.29417338613675	2.56230204974585	2.03874119280043	2.39459222235287	2.47436862576067	2.57811847084576	2.59419246334801	2.30106484635678	2.36750102266496	2.43959165860127	2.33428293451087	2.48084674300648	2.43959165860127	1.01120394184004	0.825274732758571	1.04712681655754	0.854592499042657	1.22529371335528	1.07572456145431	1.02900863189256	1.01120394184004	-1.21171769873214	1.04712681655754	-1.17014834686735	1.22529371335528	1.07572456145431	1.02900863189256	1.01120394184004	1.21171769873214	1.04712681655754	1.17014834686735	1.22529371335528	1.07572456145431	1.02900863189256
16684310	7805	LAPTM5	lysosomal protein transmembrane 5	protein-coding	2.8387384754605	3.02324350277544	5.74404117653215	2.43202113322684	2.85425322459091	2.83638361388257	5.53394334523168	3.02834368178701	2.72082056383515	2.8593744741423	2.84139052882189	2.54964083175109	2.68017079279469	2.39790892282737	2.80141689824114	2.64766177174391	3.50951107199873	3.56323096637304	2.74280659963761	2.63178959640178	3.12615883581817	2.68729809801969	3.09751028138741	3.12615883581817	1.03793773077577	0.587758550779764	0.92593510962795	0.52433422739557	1.76592536067534	1.35553347191965	0.980338200078345	1.03793773077577	-1.70137890579954	-1.0799892882362	-1.90718047335402	1.76592536067534	1.35553347191965	-1.02005613972819	1.03793773077577	1.70137890579954	1.0799892882362	1.90718047335402	1.76592536067534	1.35553347191965	1.02005613972819
16684331	9672	SDC3	syndecan 3	protein-coding	4.52747444448872	4.23379792648844	4.21248795111889	3.73537881905395	4.48486466990305	4.32336926930353	4.72903662666928	4.11639552518693	4.95496668874268	4.32933680492025	4.19565944788717	3.73727705246341	4.33123883204073	4.4107331059194	4.17868371240746	3.98096545702147	4.1772847852875	4.4134165227657	4.30430999850338	4.22540527684727	4.24079739189544	4.26485763767532	4.31941089980648	4.24079739189544	1.17783033644985	1.09203963057618	0.946776156082898	0.877814954947989	1.07856006638551	0.983461004631366	1.05600268866221	1.17783033644985	1.09203963057618	-1.05621586852937	-1.13919225727847	1.07856006638551	-1.01681713386779	1.05600268866221	1.17783033644985	1.09203963057618	1.05621586852937	1.13919225727847	1.07856006638551	1.01681713386779	1.05600268866221
16684429	2170	FABP3	fatty acid binding protein 3	protein-coding	2.86838913783328	1.97589889093528	2.84806589495064	3.65268296705828	2.06226232739328	2.08421193212252	2.08926517743161	1.94111774244809	2.39511485916	2.9102292013854	2.08591128294356	2.77628935250582	2.18091217054804	2.25566424790347	1.88429181807345	1.99470502225673	2.83625922269437	2.04421429484888	2.54188617399869	2.07889331469542	2.68907269834653	2.31038974434706	2.06155380477215	2.68907269834653	0.577524906941658	0.815426614976801	0.725479694708986	1.02432889833912	0.708248782090696	1.30015439381789	0.647288647494199	-1.73152705273891	-1.22635192625942	-1.37839833050205	1.02432889833912	-1.41193324335564	1.30015439381789	-1.54490582195629	1.73152705273891	1.22635192625942	1.37839833050205	1.02432889833912	1.41193324335564	1.30015439381789	1.54490582195629
16684581	90853	SPOCD1	SPOC domain containing 1	protein-coding	4.40665212867127	4.09376308430771	4.78524048453718	4.94768890954951	4.62501156348618	4.65799348966955	4.84073733624235	5.62207532632082	4.84317451653317	4.81576000625575	5.12857430101961	4.8291515163012	4.86581511586884	5.222414618496	5.52817332699558	5.50825696874057	4.55833615176642	4.93645442892973	4.90416508502743	5.28116500752525	4.73125061839692	5.09266504627634	5.10880971822749	4.73125061839692	1.29964560756054	1.27088098638531	1.29863853296648	1.26989620103611	1.02263360730343	0.778401055831846	1.29914197267995	1.29964560756054	1.27088098638531	1.29863853296648	1.26989620103611	1.02263360730343	-1.284684793922	1.29914197267995	1.29964560756054	1.27088098638531	1.29863853296648	1.26989620103611	1.02263360730343	1.284684793922	1.29914197267995
16684723	339487	ZBTB8OS	zinc finger and BTB domain containing 8 opposite strand	protein-coding	1.87166209821776	1.72754699444853	2.10022339814034	2.13465706245308	1.82032272976929	1.80304864594653	2.00251052416745	1.82650693414298	1.86203152512849	1.82454375309845	2.92202381488943	1.78619224244541	1.88182779736687	2.19340902586182	2.61791020440166	2.08440053722521	1.95852238831493	1.86309720850656	2.09869783389045	2.19438689121389	2.02861011110269	2.14654236255217	2.02874204986023	2.02861011110269	0.93599635725042	1.10203912627193	1.06857565730495	1.25813757138024	0.849331330382787	0.921507458911939	1.00009145715975	-1.06838022632652	1.10203912627193	1.06857565730495	1.25813757138024	-1.17739681114708	-1.08517841101443	1.00009145715975	1.06838022632652	1.10203912627193	1.06857565730495	1.25813757138024	1.17739681114708	1.08517841101443	1.00009145715975
16684744	81493	SYNC	syncoilin. intermediate filament protein	protein-coding	3.83180895100594	3.11095816584969	4.81511928895515	4.15892109751644	3.78110231224472	3.78469985389467	5.0256093932805	3.97007778335152	4.11159924603052	4.31570189016753	5.10754805192871	4.2633099083121	3.7887206365201	4.17056156055172	5.01800637787542	4.45461480791897	3.97920187583181	4.14037233569285	4.44953977410971	4.35797584571655	4.21437082497076	4.40375780991313	4.2491740907047	4.21437082497076	1.11819396199553	1.38543391707897	0.938504827796121	1.16280042994572	0.807107396614855	0.876978278700022	1.02441711804581	1.11819396199553	1.38543391707897	-1.065524619994	1.16280042994572	-1.23899248624677	-1.14027909731395	1.02441711804581	1.11819396199553	1.38543391707897	1.065524619994	1.16280042994572	1.23899248624677	1.14027909731395	1.02441711804581
16684800	113452	TMEM54	transmembrane protein 54	protein-coding	5.87324863459924	5.95281397599992	5.5944420798081	5.74920753936802	5.61898999702946	5.82692849751267	5.53355911675139	5.88007543447298	5.33098137708412	6.02211653865318	4.85287106333216	5.65401351877547	5.233683366926	5.80122201614975	5.09921012055813	5.73753984531807	5.79242805744382	5.71488826144162	5.46499562446123	5.46791383723799	5.62871184095253	5.46645473084961	5.59140104933981	5.62871184095253	0.947672319533322	0.796953562112511	1.00202479809926	0.842661767902562	1.18911861943536	1.11903651251813	0.974469683799671	-1.05521706120154	-1.25477825502062	1.00202479809926	-1.18671575962092	1.18911861943536	1.11903651251813	-1.02619918980012	1.05521706120154	1.25477825502062	1.00202479809926	1.18671575962092	1.18911861943536	1.11903651251813	1.02619918980012
16684812	127544	RNF19B	ring finger protein 19B	protein-coding	5.37132822570545	4.77759971029728	5.59372821794825	5.9855111712013	5.76450363350858	5.31613015901135	5.73973105020556	5.73293826108529	5.52570264980173	5.81610021386317	5.38247854931249	5.62145973414922	5.78963275958899	5.98159416475262	5.79025848826952	6.1906915969322	5.43204183128807	5.63832577595269	5.58643528678165	5.93804425238583	5.50923855903486	5.76223976958374	5.78818501416926	5.50923855903486	1.15371265118357	1.11295360676272	1.27598287395624	1.23090419462784	1.03662241100903	0.83914893298599	1.21330852810688	1.15371265118357	1.11295360676272	1.27598287395624	1.23090419462784	1.03662241100903	-1.19168357450166	1.21330852810688	1.15371265118357	1.11295360676272	1.27598287395624	1.23090419462784	1.03662241100903	1.19168357450166	1.21330852810688
16684870	1912	PHC2	polyhomeotic homolog 2	protein-coding	4.85198104877115	4.66401967620534	4.70900883252894	4.25424789123437	5.28465662597546	5.09526947014422	5.0640979765995	4.75111901018188	4.84941704994132	4.8349154931417	4.40596849513795	4.57606540858087	5.47503219665313	5.24465424622495	4.20954497385616	4.67111502211705	4.61981436218495	5.04878577072526	4.66659161170046	4.90008660971282	4.64320298694271	4.78333911070664	4.97443619021904	4.64320298694271	1.34627338844567	1.03295488830337	1.17567964252579	0.902063462182729	1.30332253972574	0.907433531472929	1.25808831807222	1.34627338844567	1.03295488830337	1.17567964252579	-1.1085694542824	1.30332253972574	-1.10200908972012	1.25808831807222	1.34627338844567	1.03295488830337	1.17567964252579	1.1085694542824	1.30332253972574	1.10200908972012	1.25808831807222
16685042	9204	ZMYM6	zinc finger MYM-type containing 6	protein-coding	4.60528850646723	4.73844042659494	4.67287343031588	5.26182950661427	4.64104150058476	3.97143984912805	4.84660424325102	4.77291576086855	4.43205375372297	4.70819177694046	5.7661263868053	4.39925002061314	4.3700202581172	4.36620864686146	5.7162592968158	4.61918794487551	4.81960796749808	4.55800033845809	4.82640548452047	4.76791903666749	4.82300672600927	4.79716226059398	4.66295968756279	4.82300672600927	0.834157879583625	1.00472279717566	0.96027102521684	1.15662300161235	0.830236839383453	1.018075436806	0.894995889499205	-1.19881382706492	1.00472279717566	-1.04137266848616	1.15662300161235	-1.20447558162152	1.018075436806	-1.11732356732895	1.19881382706492	1.00472279717566	1.04137266848616	1.15662300161235	1.20447558162152	1.018075436806	1.11732356732895
16685076	6421	SFPQ	splicing factor proline and glutamine rich	protein-coding	3.24192019037036	3.25810102687146	3.45627419446128	3.53043775466758	3.03511096809073	3.35444414822047	3.36053925921765	3.21030801619151	3.08483816453029	3.16911827210232	4.38359599791751	2.94088776605103	3.13295712469848	2.79448131655987	3.96995912838009	3.15689423257033	3.37168329159267	3.24010059793009	3.39461005015029	3.26357295055219	3.38314667087148	3.32909150035124	3.25183677424114	3.38314667087148	0.912829490590379	1.01601856136921	0.913174766980937	1.01640286887157	0.898437809404026	1.03817897108763	0.91300211246371	-1.09549484356957	1.01601856136921	-1.09508063095755	1.01640286887157	-1.11304309495094	1.03817897108763	-1.09528771768285	1.09549484356957	1.01601856136921	1.09508063095755	1.01640286887157	1.11304309495094	1.03817897108763	1.09528771768285
16685139	5690	PSMB2	proteasome 20S subunit beta 2	protein-coding	4.20547543735632	4.03655650969992	3.56244113822579	3.28953572389442	3.89394562395481	4.01134768614827	3.43148402135611	3.45838474721094	3.89669192985456	3.98383349552132	3.19579321853712	3.70708795205154	4.17832545333108	3.89616478247141	3.4756186397722	3.56793643864977	3.77350220229411	3.69879051966753	3.69585164899114	3.77951132855612	3.73467692564262	3.73768148877363	3.73915092411182	3.73467692564262	0.949531862490491	0.947599568469339	1.05970277834456	1.05754628689474	1.00203914615988	0.99791956265293	1.00310595293212	-1.05315054660424	-1.05529807449713	1.05970277834456	1.05754628689474	1.00203914615988	-1.00208477458999	1.00310595293212	1.05315054660424	1.05529807449713	1.05970277834456	1.05754628689474	1.00203914615988	1.00208477458999	1.00310595293212
16685222	55194	EVA1B	eva-1 homolog B	protein-coding	3.92491721045822	4.38887554837737	4.14891334181699	3.16295409796477	3.93507327894451	3.69397053031849	3.87514486288628	3.86077241868886	3.99764329935506	4.00928735835752	3.00829322092503	3.46896052731945	4.6373114335425	3.75080597150396	3.34873855714887	3.49189610119675	3.90641504965434	3.84124027270954	3.62104610148926	3.80718801584802	3.7637305755718	3.71411705866864	3.82421414427878	3.7637305755718	0.955829515516863	0.820531742979165	1.1377171368016	0.976673151563309	1.16489035761915	1.03498762420821	1.04281523754897	-1.0462116766286	-1.21872189413322	1.1377171368016	-1.02388398657151	1.16489035761915	1.03498762420821	1.04281523754897	1.0462116766286	1.21872189413322	1.1377171368016	1.02388398657151	1.16489035761915	1.03498762420821	1.04281523754897
16685227	83931	STK40	serine/threonine kinase 40	protein-coding	3.93623334953491	3.74846079054092	3.84491141839941	3.53714977231714	3.97438047900167	3.53057982604494	3.91323984235101	3.62226645110903	4.45349889982799	3.6776779094861	3.84491141839941	3.42514395468684	4.77733835465986	3.66000145738914	4.12843464387123	3.75629681050226	3.76668883269809	3.76011664962666	3.85030804560008	4.08051781660562	3.80849843914909	3.96541293110285	3.92031723311614	3.80849843914909	0.995454870340873	1.05967305478374	1.17300549439003	1.24867771764757	0.939398115151684	0.896941319494707	1.08058966880456	-1.00456588218567	1.05967305478374	1.17300549439003	1.24867771764757	-1.06451139710721	-1.11490013701604	1.08058966880456	1.00456588218567	1.05967305478374	1.17300549439003	1.24867771764757	1.06451139710721	1.11490013701604	1.08058966880456
16685383	29889	GNL2	G protein nucleolar 2	protein-coding	5.3817363460866	4.95634114772622	5.56776616543789	5.7590534989223	4.96362159218708	5.32647571262178	5.74682663177039	5.32013192443694	5.16222293273353	5.19419193739343	6.57053588036155	4.83490525415473	5.33780703034064	4.7627285453866	6.33339638311514	5.4283986521081	5.41622428954325	5.33926396525405	5.44046400116081	5.46558265273762	5.42834414535203	5.45302332694922	5.40242330899583	5.42834414535203	0.948053037278228	1.01694362996304	1.01756337613221	1.0915049609589	0.932257215980279	0.983039176960255	0.982193488761367	-1.05479330868546	1.01694362996304	1.01756337613221	1.0915049609589	-1.07266533619532	-1.01725345585126	-1.01812933138163	1.05479330868546	1.01694362996304	1.01756337613221	1.0915049609589	1.07266533619532	1.01725345585126	1.01812933138163
16685413	284654	RSPO1	R-spondin 1	protein-coding	4.63676204202058	4.3472269571473	4.62518507026037	3.85397338350428	4.19949287161556	4.20120495416865	4.39383479959385	4.38601943512849	4.17651523109521	4.60608457828451	3.81676247188004	4.42488771845659	4.27043325944783	4.32661343642803	3.59449884892501	4.75497046394207	4.36578686323313	4.29513801512664	4.25606249992909	4.23662900218574	4.31092468158111	4.24634575105741	4.26588350865619	4.31092468158111	0.952209648069591	0.926765109751715	0.986620043982305	0.960256005805222	1.02745521821025	1.04577967072844	0.969262154867709	-1.05018889698009	-1.07902206230865	-1.01356140704753	-1.0413889566475	1.02745521821025	1.04577967072844	-1.03171262282131	1.05018889698009	1.07902206230865	1.01356140704753	1.0413889566475	1.02745521821025	1.04577967072844	1.03171262282131
16685489	4520	MTF1	metal regulatory transcription factor 1	protein-coding	5.63628048350274	4.94041644291375	5.82712903589359	5.94057543653383	5.05034827268031	5.45562507375926	5.67491751663466	5.11277082242622	5.61507362864813	5.327155536145	6.30421414304575	4.63571406583968	5.54760092354599	5.10392046232506	6.2804922911831	5.78497997204776	5.58610034971098	5.32341542137511	5.47053934341964	5.67924841227548	5.52831984656531	5.57489387784756	5.50133191682529	5.52831984656531	0.833535223903898	0.923023314153713	1.15565363613612	1.27972426197449	0.903048938333846	0.968232864176103	0.981467275232383	-1.19970934799427	-1.08339625301541	1.15565363613612	1.27972426197449	-1.10735969840686	-1.03280939637484	-1.01888267213314	1.19970934799427	1.08339625301541	1.15565363613612	1.27972426197449	1.10735969840686	1.03280939637484	1.01888267213314
16685571	2275	FHL3	four and a half LIM domains 3	protein-coding	6.31174965534422	6.07655933413416	5.99640929092963	6.34176810084448	6.47982468532389	6.5518912744375	6.32456580687786	7.22247178615246	6.80984395493632	5.91846302598018	5.16206862866459	6.39342900413475	7.06084338682271	6.59228261972745	6.14651481684528	6.75070677273066	6.18162159531312	6.64468838819793	6.07095115342896	6.63758689903153	6.12628637437104	6.35426902623024	6.64113764361473	6.12628637437104	1.37846897088951	0.926157562647693	1.48106580848744	0.995089717851553	1.48837414548422	0.853827981452933	1.42884682903568	1.37846897088951	-1.07972988650139	1.48106580848744	-1.00493451199461	1.48837414548422	-1.17119609771787	1.42884682903568	1.37846897088951	1.07972988650139	1.48106580848744	1.00493451199461	1.48837414548422	1.17119609771787	1.42884682903568
16685596	64121	RRAGC	Ras related GTP binding C	protein-coding	4.34094687762715	2.93556853084059	4.73862825305433	4.73208632585507	3.87152379529701	3.7210107554309	4.80728510404027	4.44945511036686	4.55365218672626	4.48675260539221	5.09265091980754	4.10631874895422	4.28909127440261	4.12370437788001	5.04840691941972	4.8256433525401	4.18680749684429	4.21231869128376	4.55984361522006	4.57171148106061	4.37332555603217	4.56577754814033	4.39201508617219	4.37332555603217	1.01784028259938	1.29507542111545	1.00826010571549	1.28288583516138	0.785931279371137	0.875117115125893	1.01303886940982	1.01784028259938	1.29507542111545	1.00826010571549	1.28288583516138	-1.27237587591647	-1.14270419663332	1.01303886940982	1.01784028259938	1.29507542111545	1.00826010571549	1.28288583516138	1.27237587591647	1.14270419663332	1.01303886940982
16685626	54933	RHBDL2	rhomboid like 2	protein-coding	3.1672534315598	2.88561007092714	3.37081470550546	3.41377555885323	2.76834344672419	3.1748829906184	3.05642145935181	3.28036382102895	3.04254294143438	2.67633189163243	4.55080650910309	3.09483746218053	2.89424242530427	3.22439892142397	3.69608637303188	3.01895925754107	3.20936344171141	3.07000292943084	3.34112970108761	3.2084217443253	3.27524657139951	3.27477572270645	3.13921233687807	3.27524657139951	0.907921510617243	1.09563424107289	0.912117785875646	1.10069809604748	0.828672084698784	1.00032642070771	0.910017229514403	-1.10141679463036	1.09563424107289	-1.09634963322197	1.10069809604748	-1.20674995388977	1.00032642070771	-1.09888029321556	1.10141679463036	1.09563424107289	1.09634963322197	1.10069809604748	1.20674995388977	1.00032642070771	1.09888029321556
16685712	84618	NT5C1A	5'-nucleotidase. cytosolic IA	protein-coding	2.35649341483076	2.7403969646399	1.97794213250586	2.35025108166947	2.41769473500819	2.29474814596026	2.15582880156918	2.85722455704789	2.22194422374724	2.22029361001895	1.80468698185428	3.13683915559653	2.68612172625359	2.36219274766887	2.0899186177829	2.46363763670398	2.3562708984115	2.43137405989638	2.34594099280425	2.40046768210233	2.35110594560787	2.37320433745329	2.41592087099936	2.35110594560787	1.05343636037944	0.992865427819412	1.03851833655989	0.978805166887765	1.06100618559461	0.984799277264736	1.04595075249887	1.05343636037944	-1.00718584007528	1.03851833655989	-1.02165378139515	1.06100618559461	-1.01543535122963	1.04595075249887	1.05343636037944	1.00718584007528	1.03851833655989	1.02165378139515	1.06100618559461	1.01543535122963	1.04595075249887
16685748	54802	TRIT1	tRNA isopentenyltransferase 1	protein-coding	3.2626427804783	2.76257424553872	3.44061694446209	3.47242532122319	3.64085320193061	3.60884783476777	3.73165208669494	3.80452545425845	3.44963737491496	3.42913775341908	3.91100169019259	3.52027253828396	3.66278701666965	3.36130753111927	4.39389544772542	3.55566578314918	3.23456482292557	3.69646964441294	3.57751233920265	3.74341394466588	3.40603858106411	3.66046314193426	3.71994179453941	3.40603858106411	1.37735917525765	1.26834525742476	1.1218669644675	1.03307450184712	1.08594971849718	0.838321444244774	1.24306627213828	1.37735917525765	1.26834525742476	1.1218669644675	1.03307450184712	1.08594971849718	-1.19285985926422	1.24306627213828	1.37735917525765	1.26834525742476	1.1218669644675	1.03307450184712	1.08594971849718	1.19285985926422	1.24306627213828
16685779	5538	PPT1	palmitoyl-protein thioesterase 1	protein-coding	6.23180905259301	5.46842163548813	6.21127367476926	5.80738721503583	5.83968112973933	5.78599971767988	5.94476679663059	4.86849899603972	6.16649301220533	6.06710434723027	5.77919552386509	5.36652766164266	5.9209231944553	5.99634788422731	5.69329131394338	5.5795595051449	5.92972289447156	5.60973666002238	5.84483013623584	5.79753047444272	5.8872765153537	5.82118030533928	5.70363356723255	5.8872765153537	0.801077521076572	0.942854619776583	0.967745995759795	1.1390205802382	0.849629947474186	1.04688009367263	0.880476895389672	-1.24831863794667	-1.06060889878968	-1.03332899787912	1.1390205802382	-1.17698299474123	1.04688009367263	-1.13574814425702	1.24831863794667	1.06060889878968	1.03332899787912	1.1390205802382	1.17698299474123	1.04688009367263	1.13574814425702
16685868	163732	CITED4	Cbp/p300 interacting transactivator with Glu/Asp rich carboxy-terminal domain 4	protein-coding	4.91536433542726	5.79366840639894	4.70992084881772	5.1596934624274	5.63681651011243	5.95328981818877	5.3279683981179	5.93879968072485	5.49565092820394	5.23263710488487	4.09466996727408	5.78694110938455	5.99662975752858	5.88712905606761	4.23124682756236	5.60749424177373	5.14466176326783	5.71421860178599	5.15247477743686	5.43062497073307	5.14856827035235	5.29154987408497	5.57242178625953	5.14856827035235	1.4840676304518	1.00543025944287	1.21263905556468	0.821542074787908	1.47605228360061	0.905645531120956	1.34150600810625	1.4840676304518	1.00543025944287	1.21263905556468	-1.21722311088956	1.47605228360061	-1.10418476725906	1.34150600810625	1.4840676304518	1.00543025944287	1.21263905556468	1.21722311088956	1.47605228360061	1.10418476725906	1.34150600810625
16685958	22887	FOXJ3	forkhead box J3	protein-coding	4.5268158261593	4.46199975763224	4.79514078502076	4.9789665501321	4.21591346495565	4.57220322897088	4.85285743551679	4.77023209861983	4.48345594753814	4.44956342278859	5.02663633777	3.9671311835774	4.53741476683655	4.24405086003949	5.3549832303297	4.75719388475388	4.6907307297361	4.60280155701579	4.48169672291853	4.7234106854899	4.58621372632732	4.60255370420422	4.66310612125285	4.58621372632732	0.94087229730976	0.865116298057094	1.182396547925	1.08719379590745	1.08756741656908	0.988737888187745	1.05474364486226	-1.062843494127	-1.15591395312495	1.182396547925	1.08719379590745	1.08756741656908	-1.01139039167691	1.05474364486226	1.062843494127	1.15591395312495	1.182396547925	1.08719379590745	1.08756741656908	1.01139039167691	1.05474364486226
16686010	64175	P3H1	prolyl 3-hydroxylase 1	protein-coding	5.88558086177288	5.64205046050822	5.62287457139612	5.7947541569231	6.39437439384866	5.77992776354391	6.12339449589448	6.60782399306699	5.95408421529982	5.59034072894045	6.00329116363205	5.27703267427812	6.19928280638193	5.8383463914195	6.49170239644917	6.2129024771352	5.73631501265008	6.22638016158851	5.70618719553761	6.18555851784645	5.72125110409385	5.94587285669203	6.20596933971748	5.72125110409385	1.40450829881502	0.979333528640322	1.39413601665223	0.972101158636456	1.43414705791294	0.855819375953724	1.39931254731206	1.40450829881502	-1.02110258737733	1.39413601665223	-1.02869952485467	1.43414705791294	-1.16847085739979	1.39931254731206	1.40450829881502	1.02110258737733	1.39413601665223	1.02869952485467	1.43414705791294	1.16847085739979	1.39931254731206
16686040	374969	SVBP	small vasohibin binding protein	protein-coding	3.06180485133378	2.7987721706641	4.52128273156636	2.91500641160553	3.11434241355426	2.91391382163656	4.79910407198922	2.81018158389392	3.00104311656946	3.43864035900518	4.99622269475187	3.23636290448762	2.68429811765098	3.18225348402914	5.4344676991449	3.36393723320655	3.32421654129244	3.40938547276849	3.66806726870353	3.66623913350789	3.49614190499799	3.66715320110571	3.53781230313819	3.49614190499799	1.06081194920965	1.26913956405344	0.998733635760244	1.1948699974945	0.83585129583509	0.888219841173535	1.02930489889637	1.06081194920965	1.26913956405344	-1.00126796995156	1.1948699974945	-1.19638505674734	-1.12584740133566	1.02930489889637	1.06081194920965	1.26913956405344	1.00126796995156	1.1948699974945	1.19638505674734	1.12584740133566	1.02930489889637
16686060	6513	SLC2A1	solute carrier family 2 member 1	protein-coding	6.95951426430555	5.41441139542381	6.78175505721791	6.04067655250523	7.50738781483573	5.59210475114047	7.34004184308351	7.43247395488529	7.99358599062103	6.70261545324064	7.26612913519117	6.99784825948277	8.25200031998135	6.86096534027967	7.40233495748467	7.23434554059408	6.29908931736312	6.96800209098625	7.2400447096339	7.43741153958494	6.76956701349851	7.33872812460942	7.2027068152856	6.76956701349851	1.58987437404709	1.91979916150425	1.14660369231532	1.38454260476019	0.828146196710157	0.674008592623935	1.35016881448207	1.58987437404709	1.91979916150425	1.14660369231532	1.38454260476019	-1.20751626219204	-1.48366061047823	1.35016881448207	1.58987437404709	1.91979916150425	1.14660369231532	1.38454260476019	1.20751626219204	1.48366061047823	1.35016881448207
16686122	64834	ELOVL1	ELOVL fatty acid elongase 1	protein-coding	7.01856066364031	6.84375282473694	6.72499185943295	7.56208816148808	6.57234689332758	6.58462992248838	6.26974192636022	7.16080867306714	6.47169539559787	6.73016558473088	6.43992242127172	6.78745858321154	6.53167177818417	6.588080284446	6.28277819804497	6.95909156691793	7.03734837732457	6.64688185381083	6.607310496203	6.59040545689827	6.82232943676379	6.59885797655063	6.61864365535455	6.82232943676379	0.762882871568626	0.742242295859729	0.988350704321062	0.961609865983016	1.02780840680197	1.16753958128098	0.868329328900808	-1.31081721358328	-1.34726895190163	-1.01178660128233	-1.03992277468757	1.02780840680197	1.16753958128098	-1.15163678885046	1.31081721358328	1.34726895190163	1.01178660128233	1.03992277468757	1.02780840680197	1.16753958128098	1.15163678885046
16686158	81888	HYI	hydroxypyruvate isomerase (putative)	protein-coding	5.24686742616663	6.05084790402914	5.2214038751916	5.77139311818503	4.98969625757252	5.47760699232826	5.20764740075971	5.50886280332846	4.38160456464843	5.26369878580084	4.16119293755982	5.28011530120942	4.87385625298161	5.34503083312442	5.22750531111278	4.92169678835548	5.5726280808931	5.29595336349724	4.77165289730463	5.09202229639357	5.17214048909886	4.9318375968491	5.1939878299454	5.17214048909886	0.825491510045925	0.573961079791445	1.24865022228747	0.868181708890101	1.43823603918558	1.1812406355803	1.0152586653239	-1.21139949694257	-1.74227841435409	1.24865022228747	-1.15183260573229	1.43823603918558	1.1812406355803	1.0152586653239	1.21139949694257	1.74227841435409	1.24865022228747	1.15183260573229	1.43823603918558	1.1812406355803	1.0152586653239
16686201	6536	SLC6A9	solute carrier family 6 member 9	protein-coding	4.97500504212668	3.89246998991603	4.42954218562534	3.930230554862	4.7974630462775	4.16530990803353	4.64368339795639	5.81046101139766	4.84256314835683	3.62901658263929	3.99778091917312	4.03041642872159	4.22170337448902	4.01726889586488	4.81880309209123	3.80475084572992	4.30681194313251	4.85422934091627	4.12494426972271	4.21563155204376	4.21587810642761	4.17028791088324	4.53493044648002	4.21587810642761	1.46146714627911	0.881561012564491	1.06487735622236	0.642336957624017	1.6578173551796	1.03210531936733	1.24751082998727	1.46146714627911	-1.13435143540544	1.06487735622236	-1.55681529473093	1.6578173551796	1.03210531936733	1.24751082998727	1.46146714627911	1.13435143540544	1.06487735622236	1.55681529473093	1.6578173551796	1.03210531936733	1.24751082998727
16686376	57643	ZSWIM5	zinc finger SWIM-type containing 5	protein-coding	2.47998927807269	2.36895908919706	3.03856718293711	2.5967438119547	2.5142099477079	2.49418578479403	2.71234089500678	2.93318377023367	3.59088817624295	2.32090632502774	3.11273928287868	2.74872202940223	3.47367194449945	2.7991609431779	3.37166222299906	3.05211638309692	2.62106484054039	2.66348009943559	2.9433139533879	3.17415287344333	2.78218939696414	3.05873341341561	2.91881648643946	2.78218939696414	1.02983646430448	1.25027817181471	1.17351714530172	1.42471442979247	0.823685870488907	0.825566298829626	1.09933195519743	1.02983646430448	1.25027817181471	1.17351714530172	1.42471442979247	-1.21405506131414	-1.21128975518703	1.09933195519743	1.02983646430448	1.25027817181471	1.17351714530172	1.42471442979247	1.21405506131414	1.21128975518703	1.09933195519743
16686510	60313	GPBP1L1	GC-rich promoter binding protein 1 like 1	protein-coding	4.86645429221187	4.31572443343724	5.34180824807307	5.03097032044696	4.14334862711137	4.78125865982698	5.30775979996283	4.8878649508238	5.1794811841806	4.91773456112994	5.442453160353	4.70392447083615	4.79639928296346	4.20101090877966	5.68437815067934	4.90039343607844	4.88873932354228	4.78005800943124	5.06089834412492	4.89554544462523	4.9748188338336	4.97822189437507	4.83780172702824	4.9748188338336	0.9274353907871	1.12674341657244	0.89171037031344	1.08334100598355	0.823111435262131	0.997643958014452	0.909397468525482	-1.07824222574827	1.12674341657244	-1.12144036145783	1.08334100598355	-1.21490232933228	-1.0023616060285	-1.09962918812763	1.07824222574827	1.12674341657244	1.12144036145783	1.08334100598355	1.21490232933228	1.0023616060285	1.09962918812763
16686538	3652	IPP	intracisternal A particle-promoted polypeptide	protein-coding	3.0509514460181	2.82426379383535	3.22681245375059	3.07573850303942	2.71138623074148	2.99398641393669	3.37968078755281	2.84830788808751	3.07893812872407	3.05171086602846	3.99069793491183	2.8155673085094	2.90254253837525	2.80082558048568	3.56458353955529	3.16381675909567	3.04444154916086	2.98334033007962	3.23422855954344	3.10794210437797	3.13933505435215	3.17108533196071	3.0456412172288	3.13933505435215	0.958532185783275	1.14059531375562	0.916186712620586	1.09020676242214	0.840378856745547	0.978232785382663	0.937120297631955	-1.04326178591785	1.14059531375562	-1.09148057511081	1.09020676242214	-1.18993950403822	-1.0222515693019	-1.0670988586278	1.04326178591785	1.14059531375562	1.09148057511081	1.09020676242214	1.18993950403822	1.0222515693019	1.0670988586278
16686557	8503	PIK3R3	phosphoinositide-3-kinase regulatory subunit 3	protein-coding	2.53252066165183	2.55918936766033	3.04275199096819	3.70053971481477	2.77955629280683	2.53662761712487	2.93415711436358	2.85055983314145	3.16458784496868	2.67891944053623	3.54165685450455	3.02184123039488	2.57681628893036	2.68364111090611	3.45598845010277	2.8915898072638	2.95875043377378	2.77522521435918	3.10175134260108	2.90200891430076	3.03025088818743	3.00188012845092	2.83861706432997	3.03025088818743	0.880548748160087	1.10419954275457	0.870706001000883	1.09185683380705	0.797454367680177	1.01985974416591	0.875613544434303	-1.13565546721804	1.10419954275457	-1.14849329033048	1.09185683380705	-1.25399024762888	1.01985974416591	-1.14205634021577	1.13565546721804	1.10419954275457	1.14849329033048	1.09185683380705	1.25399024762888	1.01985974416591	1.14205634021577
16686716	9813	EFCAB14	EF-hand calcium binding domain 14	protein-coding	6.65716175986644	6.01710244628186	7.05922661821932	6.53822416475724	5.92991433085774	6.14705005483833	7.07100274655227	5.99331250266482	6.21448099804757	6.46823777363207	7.63417982946468	5.9315995701645	6.11845911239367	5.57118469520008	7.60260824301047	6.02841511791274	6.56792874728121	6.28531990872829	6.5621245428272	6.33016679212924	6.56502664505421	6.44614566747822	6.30774335042876	6.56502664505421	0.822103055899168	0.995984914145319	0.851478642922764	1.03157369016278	0.825417176729666	1.0858922664522	0.836661935538889	-1.21639251043321	-1.00403127175689	-1.17442757761654	1.03157369016278	-1.21150859007083	1.0858922664522	-1.19522588219088	1.21639251043321	1.00403127175689	1.17442757761654	1.03157369016278	1.21150859007083	1.0858922664522	1.19522588219088
16686745	1579	CYP4A11	cytochrome P450 family 4 subfamily A member 11	protein-coding	1.67668793699896	1.07038635954407	1.43018080480194	1.72810800719471	2.2871663940873	1.52776914596301	1.2564770890812	1.45692459215188	1.35110579714975	1.30718766824613	1.70567802098941	1.1975454457585	1.59247060757434	1.29441323581303	2.21791593706191	2.70686219234243	1.47634077713492	1.63208430532085	1.39037923303595	1.95291549319793	1.43336000508543	1.67164736311694	1.79249989925939	1.43336000508543	1.11399559519416	0.942156387313307	1.47686326440647	1.24904996370872	1.1823892616924	0.847751091558324	1.28266097284235	1.11399559519416	-1.06139491645505	1.47686326440647	1.24904996370872	1.1823892616924	-1.17959152156539	1.28266097284235	1.11399559519416	1.06139491645505	1.47686326440647	1.24904996370872	1.1823892616924	1.17959152156539	1.28266097284235
16686774	10158	PDZK1IP1	PDZK1 interacting protein 1	protein-coding	6.68721379152721	7.03389129056779	6.73363908124126	6.75571042059344	6.04622066084368	6.19841010164937	5.90175577274271	5.9797795518087	6.10271666147555	7.57654356149488	6.38272505110289	7.10929988413366	5.97736785281917	6.9525352766368	5.72330082530846	6.67988396661508	6.80261364598243	6.03154152176111	6.79282128955175	6.33327198034488	6.79771746776709	6.56304663494831	6.182406751053	6.79771746776709	0.585981846289952	0.99323543909795	0.727213401047875	1.23262201087079	0.589972752907545	1.17663824327452	0.652789285598982	-1.70653750851044	-1.00681063183588	-1.3751121727942	1.23262201087079	-1.69499353160248	1.17663824327452	-1.53188788796132	1.70653750851044	1.00681063183588	1.3751121727942	1.23262201087079	1.69499353160248	1.17663824327452	1.53188788796132
16686865	54558	SPATA6	spermatogenesis associated 6	protein-coding	3.34799072526114	3.31192543516025	3.42085318939286	3.14392038692746	2.63772285285958	3.05059279757734	3.41678003220627	2.93872022226992	3.06588615156582	3.14676152216413	4.00639925245047	2.88926709432476	2.97407671237538	2.92012741358224	4.02463834555663	3.19285004073778	3.30617243418543	3.01095397622828	3.27707850512629	3.27792312806301	3.29162546965586	3.27750081659465	3.14443855214564	3.29162546965586	0.814948920627347	0.980035606417227	1.00058561941535	1.20327729686568	0.831550318469146	1.00983854682442	0.903009507445955	-1.22707077055848	-1.02037109004208	1.00058561941535	1.20327729686568	-1.20257304674113	1.00983854682442	-1.1074080524671	1.22707077055848	1.02037109004208	1.00058561941535	1.20327729686568	1.20257304674113	1.00983854682442	1.1074080524671
16687028	2060	EPS15	epidermal growth factor receptor pathway substrate 15	protein-coding	4.84356225328936	4.59006869058958	5.16283415975542	5.19947307078055	4.35766448102584	4.5715261738798	5.29825370694386	4.91488606598612	4.72711178039903	4.85808585985088	5.65178224497779	4.52532147812237	4.57975865625508	4.60152197814749	5.57412452262098	4.93290474322563	4.94898454360373	4.7855826069589	4.94057534083752	4.92207747506229	4.94477994222062	4.93132640794991	4.8538300410106	4.94477994222062	0.892917049887886	0.994188139397381	0.987260104858455	1.09923120728149	0.898136896331433	1.00936889523714	0.938904350986945	-1.11992485766238	-1.00584583578531	-1.01290429450036	1.09923120728149	-1.11341601050423	1.00936889523714	-1.06507121726386	1.11992485766238	1.00584583578531	1.01290429450036	1.09923120728149	1.11341601050423	1.00936889523714	1.06507121726386
16687071	4898	NRDC	nardilysin convertase	protein-coding	6.17366223351513	6.05713007094712	6.6200764968124	6.63124739445715	5.94247307490128	6.08296826149354	6.56587260395725	5.80957103738643	6.09044638994347	5.95447000869297	6.81413172478522	5.68310314149226	6.25312630472144	5.56515694883955	6.92094604651216	6.05231967991354	6.37052904893295	6.10022124443462	6.13553781622848	6.19788724499667	6.25303343258072	6.16671253061258	6.14905424471565	6.25303343258072	0.829142626195102	0.849690162712322	1.04416479932267	1.07004094374734	0.975817612797081	1.06165933000905	0.9304630803481	-1.20606511884325	-1.17689958514745	1.04416479932267	1.07004094374734	-1.02478166707158	1.06165933000905	-1.07473366877263	1.20606511884325	1.17689958514745	1.04416479932267	1.07004094374734	1.02478166707158	1.06165933000905	1.07473366877263
16687123	5865	RAB3B	RAB3B. member RAS oncogene family	protein-coding	4.95318411113525	4.4296928409063	5.85518769518128	5.14236966869807	4.90972710847248	5.03072099770027	5.62895676496921	4.56508915093468	5.37490044804258	4.79112718452944	5.78305663412574	3.42886530652265	5.77848445338544	4.78712293392562	6.03624511616829	4.85832270727766	5.09510857898023	5.03362350551916	4.8444873933051	5.36504380268925	4.96979798614266	5.10476559799718	5.1993336541042	4.96979798614266	0.958277185368352	0.840534425815046	1.43450839335255	1.25825148208028	1.14008082945459	0.910690278133136	1.17245753252267	-1.04353940098825	-1.18971926584723	1.43450839335255	1.25825148208028	1.14008082945459	-1.09806816215272	1.17245753252267	1.04353940098825	1.18971926584723	1.43450839335255	1.25825148208028	1.14008082945459	1.09806816215272	1.17245753252267
16687146	112970	KTI12	KTI12 chromatin associated homolog	protein-coding	4.17199155733781	3.56103823721851	4.14407433253356	3.99811130242024	3.77022678257684	4.24649791110796	3.42847043089247	4.26308805092522	3.75860437932417	3.48186301022163	3.44433486061753	3.45245681288284	3.96624934958999	3.57836033607869	3.16624842214205	3.75111732473834	3.96880385737753	3.92707079387562	3.53431476576154	3.61549385813727	3.75155931156954	3.57490431194941	3.77128232600644	3.75155931156954	0.971487229582526	0.739955752243156	1.05788227819712	0.805760542302174	1.31289908435401	1.13026024884371	1.01376482660929	-1.0293496090831	-1.35143215924537	1.05788227819712	-1.24106350149991	1.31289908435401	1.13026024884371	1.01376482660929	1.0293496090831	1.35143215924537	1.05788227819712	1.24106350149991	1.31289908435401	1.13026024884371	1.01376482660929
16687208	23318	TUT4	terminal uridylyl transferase 4	protein-coding	2.31428202233474	2.14889944878784	2.99476024320538	2.44387202583827	2.25292326042647	2.72819079255043	3.11372085709548	2.42832057586352	2.38063605316772	2.53292003421987	3.93059860596807	2.07753237229173	2.45212573164986	2.36938248717327	4.08297879261011	2.45302945654132	2.47545343504156	2.63078887148398	2.73042176641185	2.83937911699364	2.6029376007267	2.78490044170274	2.73508399423881	2.6029376007267	1.11368052645107	1.19330954838079	1.07844854977777	1.15555845803306	0.933270439310758	0.881502862195472	1.09592296657516	1.11368052645107	1.19330954838079	1.07844854977777	1.15555845803306	-1.071500776065	-1.13442626551365	1.09592296657516	1.11368052645107	1.19330954838079	1.07844854977777	1.15555845803306	1.071500776065	1.13442626551365	1.09592296657516
[truncated: 6,332 more rows]
[truncated: 14 more columns]
