# Supplementary material for: Effect of cellular senescence on the response of human peritoneal mesothelial cells to TGF-β
Source: Sci Rep. 2024 Jun 3;14:12744. doi: 10.1038/s41598-024-63250-1 (PMC11148043; doi:10.1038/s41598-024-63250-1)
Supplement: Supplementary file 2 — Supplementary Table 2. [file 41598_2024_63250_MOESM2_ESM.xlsx]

## Sheet: ProteinsIdentifiedInAll
Supplemental Table S2. Unique proteins identified to have abundance values in all 24 samples from 6 individual donors and used for further analysis
Accession	Description	Sum PEP Score	Coverage [%]	# Peptides	# PSMs	# Unique Peptides	# AAs	MW [kDa]	calc. pI	Score Sequest HT: Sequest HT	Abundances (Scaled): F5: 126, Control, Mix, Mix, Mix	Abundances (Scaled): F6: 126, Control, Mix, Mix, Mix	Abundances (Scaled): F5: 128C, Sample, 1, old, 0	Abundances (Scaled): F5: 131N, Sample, 24, old, 0	Abundances (Scaled): F5: 133C, Sample, 126, old, 0	Abundances (Scaled): F6: 127C, Sample, 17, old, 0	Abundances (Scaled): F6: 129C, Sample, 9, old, 0	Abundances (Scaled): F6: 133N, Sample, 125, old, 0	Abundances (Scaled): F5: 129N, Sample, 1, old, 1	Abundances (Scaled): F5: 131C, Sample, 24, old, 1	Abundances (Scaled): F5: 134N, Sample, 126, old, 1	Abundances (Scaled): F6: 130N, Sample, 17, old, 1	Abundances (Scaled): F6: 130C, Sample, 9, old, 1	Abundances (Scaled): F6: 132C, Sample, 125, old, 1	Abundances (Scaled): F5: 127N, Sample, 1, young, 0	Abundances (Scaled): F5: 129C, Sample, 24, young, 0	Abundances (Scaled): F5: 132C, Sample, 126, young, 0	Abundances (Scaled): F6: 128N, Sample, 17, young, 0	Abundances (Scaled): F6: 131C, Sample, 9, young, 0	Abundances (Scaled): F6: 134N, Sample, 125, young, 0	Abundances (Scaled): F5: 128N, Sample, 1, young, 1	Abundances (Scaled): F5: 130C, Sample, 24, young, 1	Abundances (Scaled): F5: 133N, Sample, 126, young, 1	Abundances (Scaled): F6: 128C, Sample, 17, young, 1	Abundances (Scaled): F6: 132N, Sample, 9, young, 1	Abundances (Scaled): F6: 133C, Sample, 125, young, 1
P35579	Myosin-9 OS=Homo sapiens OX=9606 GN=MYH9 PE=1 SV=4	5051.02	79	268	6870	227	1960	226.4	5.6	22446.9	100	100	104.5	105.5	100.3	85.1	90.6	104.6	109.2	140.1	106.1	105.9	96	111.9	92	86.3	93.5	86.2	88.6	88.8	129.5	111.5	102.6	108.4	106.9	107.7
Q09666	Neuroblast differentiation-associated protein AHNAK OS=Homo sapiens OX=9606 GN=AHNAK PE=1 SV=2	5033.3	85	414	3285	405	5890	628.7	6.15	9288.12	100	100	128.6	109.5	108.5	69.7	101.2	142.7	139.7	190	115.1	80.9	109.5	128	136.5	137.3	134.1	82	77	130.6	177.4	149.3	110.1	108.4	104.5	125.2
Q14204	Cytoplasmic dynein 1 heavy chain 1 OS=Homo sapiens OX=9606 GN=DYNC1H1 PE=1 SV=5	4753.94	78	395	3076	394	4646	532.1	6.4	9791.69	100	100	96.9	102.8	98.8	98.5	102.2	108.7	99.6	101.3	97.4	96.5	101.1	105.4	91.9	96.6	103.7	98.3	106.9	108	90.2	94.7	100.3	95.3	103.4	104.4
Q15149	Plectin OS=Homo sapiens OX=9606 GN=PLEC PE=1 SV=3	4288.71	79	445	2761	9	4684	531.5	5.96	9103.7	100	100	166	109.2	96.5	83.6	155.9	86.6	151.2	123	106.7	92.3	176	93.2	108.4	111.7	104.6	88.6	122.3	81	116	110.4	94	90.6	128.7	71.4
Q15149-3	Isoform 3 of Plectin OS=Homo sapiens OX=9606 GN=PLEC	4267.04	79	437	2741	3	4570	517.7	5.74	9032.11	100	100	94.3	97.5	80.8	94.1	146.1	64.5	102.6	85.1	80.9	91	138.7	84.1	83.1	74.7	58.8	97.2	128.9	82.2	89.2	81.9	69.1	87.3	138.8	66.4
Q15149-4	Isoform 4 of Plectin OS=Homo sapiens OX=9606 GN=PLEC	4238.58	79	438	2724	3	4547	515.9	5.8	8993.26	100	100	122	122.2	73.8	100.5	143.7	81.3	163.4	83.1	79.2	104.5	136.1	95.5	81.5	93.8	66.9	132	125.8	95.4	105.2	113.3	65.5	109.5	149.1	89.7
Q15149-8	Isoform 8 of Plectin OS=Homo sapiens OX=9606 GN=PLEC	4235.75	79	437	2722	2	4525	513.4	5.76	8987.11	100	100	118.4	84	80.1	85.9	135.3	54.1	117.3	84.8	94.7	80.7	111.2	68.6	95.9	97.4	54.2	90.7	137.3	64.2	82.8	83	79.5	87.2	120.1	52.8
Q9UPN3	Microtubule-actin cross-linking factor 1, isoforms 1/2/3/5 OS=Homo sapiens OX=9606 GN=MACF1 PE=1 SV=4	4167.03	67	477	1963	2	7388	837.8	5.39	6319.45	100	100	68.4	77.3	44.8	70.9	101.6	19.9	136.9	49.5	73.8	96.3	20.8	30	124.4	84.7	46.2	12.7	131.7	15.9	108.7	68.1	64.9	10.8	17.9	18.2
Q13813-3	Isoform 3 of Spectrin alpha chain, non-erythrocytic 1 OS=Homo sapiens OX=9606 GN=SPTAN1	3879.78	86	277	2237	4	2452	282.1	5.34	7854.92	100	100	121.1	102.8	101.9	83.2	106.8	117.7	115.9	138.1	90.4	104	124	112.3	110.1	131.1	109.2	102.1	102.9	89.3	124.4	143.3	99.5	116.8	126.7	101
Q13813-2	Isoform 2 of Spectrin alpha chain, non-erythrocytic 1 OS=Homo sapiens OX=9606 GN=SPTAN1	3868.81	85	280	2235	7	2477	284.9	5.35	7830.06	100	100	99.9	122.3	108.6	95.2	109.5	137.8	105.6	99	87.4	85.3	93.9	104.9	104.6	107.4	105.9	88.1	98.2	105.7	99.1	97	98.4	89.1	95.1	98.8
P21333-2	Isoform 2 of Filamin-A OS=Homo sapiens OX=9606 GN=FLNA	3469.04	78	200	3340	179	2639	279.8	6.05	10826.3	100	100	121.4	107.7	93	78.2	96.6	90.1	129.5	135.6	106.4	106.1	104.4	102.7	90.1	88.3	82	79.4	86.4	80.2	126.7	115.4	96	104.2	120.1	92.2
O75369	Filamin-B OS=Homo sapiens OX=9606 GN=FLNB PE=1 SV=2	3425.55	83	195	2835	1	2602	278	5.73	9331.95	100	100	69.3	77.3	64	71.5	101	83.7	87.4	118.7	92.1	95.2	116	112.8	73.5	76.1	59.4	78	84	77.6	113.3	76.8	83.5	79.7	152.9	81.8
Q9Y490	Talin-1 OS=Homo sapiens OX=9606 GN=TLN1 PE=1 SV=3	3382.9	81	199	2526	171	2541	269.6	6.07	8688.56	100	100	97.6	92.3	88.8	86.6	98.7	87.5	106.6	113.4	94.8	102.1	106.1	95.5	89.7	93.2	88.4	91.7	104.5	91.4	105.5	110.8	94.9	100	133.7	94.3
O75369-8	Isoform 8 of Filamin-B OS=Homo sapiens OX=9606 GN=FLNB	3366.62	83	197	2787	3	2633	281.5	5.71	9103.99	100	100	83.5	103.3	80.6	79.3	101.5	82.9	76.1	124.8	79.2	82.7	97.6	97.7	105.1	108.4	87	85.6	118.5	91.9	126.1	120.1	89.9	87.7	153	90
Q9UPN3-3	Isoform 3 of Microtubule-actin cross-linking factor 1, isoforms 1/2/3/5 OS=Homo sapiens OX=9606 GN=MACF1	3338.51	68	375	1620	1	5374	613.8	5.36	5232.95	100	100	122.5	109.5	109.6	84.9	103.8	72.9	130.5	107.4	98.7	90.9	73.8	73.1	104.9	98.8	87.3	59.8	77.3	61.3	95	123.5	105.7	77.9	79.3	75.9
Q01082	Spectrin beta chain, non-erythrocytic 1 OS=Homo sapiens OX=9606 GN=SPTBN1 PE=1 SV=2	3063.86	80	221	1969	23	2364	274.4	5.57	6428.02	100	100	101.6	113	97.6	86.9	112.5	101.9	108.7	112.2	98.2	90.5	104.7	99.6	88.6	106	81.6	88	112.3	87	92.4	105.6	92	89.7	111.6	85.8
Q14315	Filamin-C OS=Homo sapiens OX=9606 GN=FLNC PE=1 SV=3	3060.63	80	208	3085	184	2725	290.8	5.97	9563.4	100	100	116.3	113.1	88	90.1	96.1	89.6	101.9	119.4	92.8	93.4	92.6	93.8	116.2	127.1	92.6	103.4	115.2	94.9	109.3	123.7	97.8	100.6	110.1	92.9
Q01082-3	Isoform 2 of Spectrin beta chain, non-erythrocytic 1 OS=Homo sapiens OX=9606 GN=SPTBN1	2744.68	80	201	1789	4	2155	251.2	5.53	5813.25	100	100	280.6	100.5	108.8	84.8	108.7	108.3	197.2	449.3	100.5	86.9	99.8	95.7	253.7	218.2	213.7	85.9	110	92.5	333	313.4	140.4	87.9	99.6	98
P35580-2	Isoform 2 of Myosin-10 OS=Homo sapiens OX=9606 GN=MYH10	2657.41	74	209	2059	1	1992	230.6	5.57	6813.2	100	100	150.4	145	97.1	103.1	66.7	91.6	133.5	138.1	88.4	103	58.1	83.6	130.3	92	96.1	96.2	74.4	115.4	127.6	116.7	90.8	119.6	77.1	133.6
P35580-5	Isoform 5 of Myosin-10 OS=Homo sapiens OX=9606 GN=MYH10	2656.8	74	209	2057	1	1985	229.9	5.57	6797.32	100	100	136.7	149.8	105.7	97.9	74.6	90	139.9	155.1	111.5	104.2	64.6	90.9	154.3	109.7	103.4	91.9	80.6	107.6	157.7	122.8	108.4	108.4	73.4	124.7
P35580	Myosin-10 OS=Homo sapiens OX=9606 GN=MYH10 PE=1 SV=3	2655.89	74	210	2065	2	1976	228.9	5.54	6807.59	100	100	117.6	83.9	92.7	80.5	103.4	78.2	119.7	99.5	114	88	91.8	84	107.5	98	74.7	82.6	74.2	70.8	150.4	114.8	88.5	103.7	100.1	88.3
P78527	DNA-dependent protein kinase catalytic subunit OS=Homo sapiens OX=9606 GN=PRKDC PE=1 SV=3	2491.02	60	266	1549	266	4128	468.8	7.12	4502.43	100	100	89.4	88	83.4	98.8	94.5	81.6	94.5	87.8	83.5	100.3	97.8	83	122.8	106.4	92.8	116.7	104.7	101.5	120.1	108.4	94.6	118.6	106.9	101.4
Q00610-2	Isoform 2 of Clathrin heavy chain 1 OS=Homo sapiens OX=9606 GN=CLTC	2344.75	82	133	1922	106	1639	187.8	5.69	7017.95	100	100	92.2	98.6	92.8	99.4	100.9	100.6	101.1	102	100	99.2	99.7	101.8	99.2	96.5	89.7	96.9	94.9	96.5	89.9	100.3	96.7	95.1	97.5	91.4
P46821	Microtubule-associated protein 1B OS=Homo sapiens OX=9606 GN=MAP1B PE=1 SV=2	2296.57	68	166	1510	163	2468	270.5	4.81	5027.92	100	100	127.5	131.2	130.7	119.8	129.8	150.2	87.3	92.1	101.5	86.8	88.8	112.6	78.7	99	102	81	120.5	102.5	62.7	67.5	84.1	69.2	82.1	84.6
Q8IVF2	Protein AHNAK2 OS=Homo sapiens OX=9606 GN=AHNAK2 PE=1 SV=2	2119.63	70	238	1017	236	5795	616.2	5.36	3139.25	100	100	145.7	123.3	164.1	124.3	136.3	202.9	94.9	88.6	120.6	96.2	89.1	122.7	81.7	100.9	110.6	85	106.1	105.5	78	75.5	95.6	76.8	80.6	94.2
P05787	Keratin, type II cytoskeletal 8 OS=Homo sapiens OX=9606 GN=KRT8 PE=1 SV=7	2115.76	94	79	4313	63	483	53.7	5.59	12608.8	100	100	160.8	108.3	109.9	114.8	89.7	83.4	142.7	146.5	111.4	108.8	81.2	101.6	145.5	125.6	190.4	100.5	91	108.7	132.9	122	121.6	84.2	79.9	101.9
P46940	Ras GTPase-activating-like protein IQGAP1 OS=Homo sapiens OX=9606 GN=IQGAP1 PE=1 SV=1	2070.46	74	126	1367	121	1657	189.1	6.48	4722.18	100	100	100.9	98.2	95.9	95.6	107.5	96.4	102	97.9	96.2	94.2	108.3	97.8	98.3	100.2	109.6	107.1	108.8	95.6	94.9	104.7	105.9	100.3	108.4	93.7
P05783	Keratin, type I cytoskeletal 18 OS=Homo sapiens OX=9606 GN=KRT18 PE=1 SV=2	1995.29	97	80	3942	77	430	48	5.45	14074.4	100	100	141	90.9	109.8	113	92.6	82.2	130.8	123.6	116.5	108.3	86.4	107.8	136.8	91.8	172.5	90.7	88.6	112.2	127.2	96.2	120	82.5	78.8	106.3
Q5T4S7	E3 ubiquitin-protein ligase UBR4 OS=Homo sapiens OX=9606 GN=UBR4 PE=1 SV=1	1979.45	53	229	991	229	5183	573.5	6.04	3087.24	100	100	99	99.8	97.3	97.4	102.9	93.7	99.5	101.1	97.8	95.5	102.7	94.1	97	101.8	99.1	100.1	111.5	99.6	95.5	106	102	98.4	107.4	96.9
Q03001	Dystonin OS=Homo sapiens OX=9606 GN=DST PE=1 SV=4	1950.36	51	330	843	81	7570	860.1	5.25	2509.64	100	100	139.8	136.7	106.6	108	153.9	136.4	129.6	125.5	95.7	99.9	138.3	116.4	80.7	95.7	78.7	80.6	107.6	85.4	85.1	85.1	76.5	78.9	114.5	78
Q14789-2	Isoform 2 of Golgin subfamily B member 1 OS=Homo sapiens OX=9606 GN=GOLGB1	1900.77	73	242	800	4	3269	376.9	5	2514.52	100	100	81.9	90.5	91	99.1	106.9	92.5	75.9	74.9	91.5	94.4	103.4	91	69.2	93.2	80.6	93.2	103.4	91.8	75.9	74.3	91.4	110.2	106.1	88.8
Q14789-4	Isoform 4 of Golgin subfamily B member 1 OS=Homo sapiens OX=9606 GN=GOLGB1	1886.57	73	240	791	2	3184	367.2	5.02	2456.48	100	100	112.1	94.3	90.1	107	102.9	91.1	113.6	123.7	110.6	94.1	126.6	102.9	103.4	105.6	115.6	105.6	125.7	118.2	116.3	125	112.2	86.7	119.4	102.5
P49327	Fatty acid synthase OS=Homo sapiens OX=9606 GN=FASN PE=1 SV=3	1799.04	71	143	1291	142	2511	273.3	6.44	4269.15	100	100	83.4	87	77.9	82	91.9	84.2	72.2	70	76.5	71.4	77.5	78.1	82.8	123.1	131.5	93.7	146.8	139.5	79.1	90.1	124.5	81.7	115.8	112.6
P58107	Epiplakin OS=Homo sapiens OX=9606 GN=EPPK1 PE=1 SV=3	1760.95	78	182	910	168	5088	555.3	5.62	3149.78	100	100	157.4	140.9	56.1	93.4	123	40.4	174.5	144	82.3	123.5	115.9	54.6	117.1	94.1	62.5	87.8	125.4	51.5	152.4	108.1	62.4	95.1	158.3	48.6
Q8NF91	Nesprin-1 OS=Homo sapiens OX=9606 GN=SYNE1 PE=1 SV=4	1712.74	36	254	732	3	8797	1010.5	5.53	2242.27	100	100	82.2	108	87.8	79.6	101.8	95.3	178.1	203.6	130.8	97.2	178.3	134.2	64.9	89.1	55.8	78.3	76.6	84	117.7	105.2	90.2	98.7	148.3	82.2
Q92616	eIF-2-alpha kinase activator GCN1 OS=Homo sapiens OX=9606 GN=GCN1 PE=1 SV=6	1712.42	71	188	963	188	2671	292.6	7.47	2957.54	100	100	106.6	99.8	103.6	100.2	100.3	94.5	101.1	94.1	100.7	99.2	98.9	92.9	105.7	106.6	110.4	100.5	107.6	101.6	106.8	105	107.6	99.6	105.9	102.2
Q8NF91-4	Isoform 4 of Nesprin-1 OS=Homo sapiens OX=9606 GN=SYNE1	1709.7	36	252	732	1	8749	1004.6	5.52	2246.62	100	100	91.1	111.7	93.1	68.4	181.9	97.9	93.9	105.3	145.9	82.3	200.6	89.4	81.6	91.6	86.1	90.1	162.7	82.7	81.2	82.2	88.1	63.5	179	74.3
P46939	Utrophin OS=Homo sapiens OX=9606 GN=UTRN PE=1 SV=2	1709.17	58	202	726	200	3433	394.2	5.33	2415.51	100	100	99	105.1	95.2	98.7	105.4	91.7	78.3	73.2	85	85.7	77.4	80.5	112.7	107.4	117.5	111.2	115.6	115.2	92.8	88.7	104.2	97.5	89.6	99.9
Q9NZM1-6	Isoform 6 of Myoferlin OS=Homo sapiens OX=9606 GN=MYOF	1666.33	77	164	1081	161	2048	233.3	6.21	3261.35	100	100	133.9	117.2	115.9	110.4	132.8	97.1	114.2	87.9	109.5	99.7	104.9	83.8	108.3	98.6	108.5	93.3	100.6	81.1	92.4	86.6	104	88.4	93.5	75
Q07954	Prolow-density lipoprotein receptor-related protein 1 OS=Homo sapiens OX=9606 GN=LRP1 PE=1 SV=2	1622.69	46	167	824	166	4544	504.3	5.39	2750.92	100	100	97.6	78.9	86.7	95.2	115	88.9	151.7	113	101	110.5	166.8	112.3	92.7	85.6	86.9	96.4	95.8	78.3	93.9	94.7	86.6	94.2	129.5	75.1
O43707	Alpha-actinin-4 OS=Homo sapiens OX=9606 GN=ACTN4 PE=1 SV=2	1618.27	83	93	1791	66	911	104.8	5.44	5752.47	100	100	94.8	91.5	110.3	94.9	94	128.8	84.3	100	110.6	89.4	84.3	105.5	97.1	95.5	100.9	96.9	94.7	93.7	94.3	84.7	102.7	90.5	88.3	97.7
P18206	Vinculin OS=Homo sapiens OX=9606 GN=VCL PE=1 SV=4	1602.08	81	114	1449	114	1134	123.7	5.66	4496.09	100	100	113.6	104.8	94.2	84.7	96.2	98.1	119.4	125.4	96.1	108.1	107.7	104.4	90.4	94.9	96.5	92.2	97.3	95.5	122	119.8	105.6	114.2	129.1	111.2
P12814-3	Isoform 3 of Alpha-actinin-1 OS=Homo sapiens OX=9606 GN=ACTN1	1584.23	88	89	1672	2	914	105.5	5.41	4971.8	100	100	126.1	102.3	113.6	109.9	89.5	110.1	123.4	166.4	130.3	80.5	129.3	107.9	103.4	109.9	82	86.8	132.6	83.3	93.9	114.3	79.3	112.7	83.5	102.7
P12814	Alpha-actinin-1 OS=Homo sapiens OX=9606 GN=ACTN1 PE=1 SV=2	1568.94	88	84	1672	1	892	103	5.41	4990.95	100	100	146.1	91.3	97.8	82.1	142.7	97.3	159	141.8	138.6	96.4	141.5	92.2	128.6	140.7	85.3	85.1	135.1	112.7	103.1	142.5	101.2	90.3	185.8	102.8
P55072	Transitional endoplasmic reticulum ATPase OS=Homo sapiens OX=9606 GN=VCP PE=1 SV=4	1567.75	90	94	1247	94	806	89.3	5.26	4085.04	100	100	105.7	98.8	96.9	97.5	102	96.2	100.9	105.5	97.3	98.1	97.5	99.6	107.2	113	104.8	99.4	106.1	101	93.8	113.6	105.8	97.2	105.8	104.6
P27816	Microtubule-associated protein 4 OS=Homo sapiens OX=9606 GN=MAP4 PE=1 SV=3	1508.58	71	94	1137	42	1152	120.9	5.43	3151.48	100	100	108.8	106.9	104.8	92	105.6	108.9	102.9	116.7	99.9	92.8	106	106.7	98.4	91.7	108.6	94.6	99.5	100.2	106	109	101.9	101.6	106.7	105.5
P08670	Vimentin OS=Homo sapiens OX=9606 GN=VIM PE=1 SV=4	1456.39	92	74	1887	65	466	53.6	5.12	5864.79	100	100	192.5	127.9	97.2	94.7	143.2	91	175.3	166.2	94.3	86.6	147.7	95.7	102.9	150.7	113.4	98.4	105.8	78.9	87.5	178.5	81.9	81.5	125.3	65.3
Q03001-8	Isoform 2 of Dystonin OS=Homo sapiens OX=9606 GN=DST	1428.1	52	247	625	2	5171	590.7	5.68	1864.57	100	100	88.1	99.7	106.8	150.6	216.1	147	104.4	111.7	102.8	119.5	197.9	122.2	86.5	102.7	79.3	86.7	169.7	96.9	85.6	57.7	73.1	115.7	137.1	86.4
Q63HN8	E3 ubiquitin-protein ligase RNF213 OS=Homo sapiens OX=9606 GN=RNF213 PE=1 SV=3	1404.52	51	220	642	218	5207	591	6.48	1897.01	100	100	92.3	95.5	95.6	93.5	107.5	97.3	94.6	81.3	97.6	90.3	104.9	96.5	94.1	93.4	94.5	96.1	111.8	107.3	91.1	81.7	97.4	92.7	108.4	101
P07814	Bifunctional glutamate/proline--tRNA ligase OS=Homo sapiens OX=9606 GN=EPRS1 PE=1 SV=5	1395.87	78	115	828	114	1512	170.5	7.33	2562.39	100	100	105.7	92.3	93.4	93.9	108.1	87.8	118.6	109.5	96.1	99.1	119.2	92.5	101.8	102.2	103.4	98.8	101.1	98.9	104.8	116.1	103.4	100.7	112.3	100.8
Q86UP2	Kinectin OS=Homo sapiens OX=9606 GN=KTN1 PE=1 SV=1	1391.94	74	136	723	135	1357	156.2	5.64	2364.12	100	100	111.6	93.8	99.8	96.1	99.6	100.9	112.5	112.6	97.2	103.2	106.8	102.9	111.5	96	117.6	96.6	88.9	101.9	117.6	110.4	104.1	102.8	98.6	108.5
P22314	Ubiquitin-like modifier-activating enzyme 1 OS=Homo sapiens OX=9606 GN=UBA1 PE=1 SV=3	1368.36	73	65	1033	65	1058	117.8	5.76	3643.5	100	100	93.3	97.6	84.5	103.1	105.9	85.7	95.9	82	90.9	99.4	99.8	89.5	105.7	107.7	81	108.7	109.2	89.6	94.2	91.4	91.4	102.7	104.9	87.6
P42704	Leucine-rich PPR motif-containing protein, mitochondrial OS=Homo sapiens OX=9606 GN=LRPPRC PE=1 SV=3	1365.74	80	110	888	110	1394	157.8	6.13	2806.38	100	100	95.5	90.7	97.1	116.7	90.9	100.8	86.2	78.5	91.4	106	80.5	96.6	113.1	101.4	100	113.4	95.9	109.7	98.8	88.9	101	106.2	82.3	110.6
Q93008-3	Isoform 2 of Probable ubiquitin carboxyl-terminal hydrolase FAF-X OS=Homo sapiens OX=9606 GN=USP9X	1356.88	59	135	768	76	2570	292.1	5.8	2267.45	100	100	97.2	109.2	100.4	102.6	104.1	95.3	91.1	84.6	96.7	92	92.9	98.1	91.1	103.9	101	98.9	110.8	106	93.6	93.5	100.8	92.7	99.7	100
P13639	Elongation factor 2 OS=Homo sapiens OX=9606 GN=EEF2 PE=1 SV=4	1354.63	80	72	1560	70	858	95.3	6.83	4745.76	100	100	92.9	100.7	93.4	98.4	101.7	94.3	92.5	92.6	93.1	97.1	101.4	91	84.6	101.7	88.5	97.3	110.9	93.1	89.2	93.2	99.7	97.7	113.5	95.8
P02751-1	Isoform 1 of Fibronectin OS=Homo sapiens OX=9606 GN=FN1	1338.7	64	102	718	2	2386	262.5	5.71	2536.95	100	100	97.6	90.6	99.4	92.2	140.6	110.6	204.3	135.7	110	115.7	273.7	113.1	53.4	58.9	62.6	81.1	84.1	75.7	89.6	102.5	76.1	91.5	162.6	76
P14618	Pyruvate kinase PKM OS=Homo sapiens OX=9606 GN=PKM PE=1 SV=4	1321.48	86	58	2276	5	531	57.9	7.84	7649.25	100	100	88.3	108.8	89.6	104.2	110.1	106.4	110.4	79.5	110.3	104.3	111.1	114.8	78.1	91.2	76.4	86.5	101.9	89.6	68.4	89.4	98.6	86.1	101.7	90.6
P10809	60 kDa heat shock protein, mitochondrial OS=Homo sapiens OX=9606 GN=HSPD1 PE=1 SV=2	1302.39	86	64	1697	64	573	61	5.87	5940.39	100	100	99.2	92	96.8	107.2	88.2	108.7	92.9	84	95.5	98.3	82.7	106	125	102.8	113.4	113.3	90.8	115.2	113.3	105.3	106.1	109.7	82.1	124.4
P14625	Endoplasmin OS=Homo sapiens OX=9606 GN=HSP90B1 PE=1 SV=1	1272.7	73	81	1482	63	803	92.4	4.84	4256.04	100	100	98	90.3	94	98.2	110.1	87.2	108.8	91.8	104.4	99	110.6	95.1	104.8	116.8	93.4	104.3	95.8	83.7	99.5	117.2	95.4	98	97.2	84.3
Q9P2E9	Ribosome-binding protein 1 OS=Homo sapiens OX=9606 GN=RRBP1 PE=1 SV=5	1263.4	80	127	816	51	1410	152.4	8.6	2682.34	100	100	116.8	80	98	93.4	132.1	97	118.4	108.5	102.2	108.4	158	101.9	89.7	80.4	97.3	92.7	89.4	77.5	115.8	110.9	80.8	98.6	125.6	78.2
P49792	E3 SUMO-protein ligase RanBP2 OS=Homo sapiens OX=9606 GN=RANBP2 PE=1 SV=2	1254.79	60	172	618	111	3224	358	6.2	1807.27	100	100	93.5	91.2	78.9	97	92.3	61.5	93	90.9	93.1	95.6	92.3	72.2	115	99	95.6	111.1	102.1	102.4	114	110	100.2	114.3	104.8	105.3
P14618-2	Isoform M1 of Pyruvate kinase PKM OS=Homo sapiens OX=9606 GN=PKM	1253.37	87	59	2058	6	531	58	7.71	6671.49	100	100	128.2	96.1	115.8	96.5	127.8	104.5	164.1	108.1	135.1	101.8	105.8	114.3	66.5	77.1	70.2	99.1	87	74.7	72.9	89.6	83.7	78.8	95.8	72.8
P08238	Heat shock protein HSP 90-beta OS=Homo sapiens OX=9606 GN=HSP90AB1 PE=1 SV=4	1251.34	76	75	1521	43	724	83.2	5.03	4399.13	100	100	111.1	106.4	94.6	100.5	102.2	100.2	94	108	93.8	94.6	96.5	96.2	121.7	119.5	113.5	111.8	114.6	102.2	112.7	128.1	105.7	107.7	114.6	106.8
P04406	Glyceraldehyde-3-phosphate dehydrogenase OS=Homo sapiens OX=9606 GN=GAPDH PE=1 SV=3	1243.01	96	42	3482	3	335	36	8.46	10807.4	100	100	91	98.1	107.9	101.5	102.3	103.1	95.6	94.3	112.8	106.7	110.6	109.3	74.4	89.9	78.8	92.1	91.9	81	78	100.6	96.5	100.5	103.5	87.2
P01024	Complement C3 OS=Homo sapiens OX=9606 GN=C3 PE=1 SV=2	1242.81	75	118	664	117	1663	187	6.4	2130.67	100	100	71.6	72.2	76	92.2	88.6	74.4	58	47.1	71.4	71.3	68.5	71.1	127.1	156.7	118.2	135.2	151.4	105.6	82.7	112.5	94.6	94.5	105	81.9
P07437	Tubulin beta chain OS=Homo sapiens OX=9606 GN=TUBB PE=1 SV=2	1241.69	85	38	2433	5	444	49.6	4.89	7110	100	100	103.6	112.4	92.9	99.2	101.5	102.5	116.5	105.2	99.2	100.9	94.7	106.8	111.5	117.9	98	100.7	98.4	88.9	98.3	110.9	106	97	94.3	94.2
P07900	Heat shock protein HSP 90-alpha OS=Homo sapiens OX=9606 GN=HSP90AA1 PE=1 SV=5	1240.37	74	74	1556	50	732	84.6	5.02	4479.45	100	100	125.8	105.1	102.4	100.1	98	88.3	102.4	107.3	95.7	91.8	78.9	83.2	143.4	126.6	146.4	112.7	105.4	106.7	118.5	121.6	119.8	100.7	86.4	105.7
O00410	Importin-5 OS=Homo sapiens OX=9606 GN=IPO5 PE=1 SV=4	1237.43	76	65	789	6	1097	123.6	4.94	2741.89	100	100	112.4	112.6	107.6	105.4	98.9	103.3	93	99.2	95.2	103.1	90.6	94.1	91	108.6	123.5	124.7	114.6	116.3	90.7	102.3	118.1	123.9	98.7	122
Q15075	Early endosome antigen 1 OS=Homo sapiens OX=9606 GN=EEA1 PE=1 SV=2	1229.08	73	127	660	127	1411	162.4	5.68	2122.09	100	100	115.9	97.2	108.9	109.2	99.8	93.6	104.9	106.3	103.4	114.2	99.6	96.8	110.1	97.2	113.8	106.7	96.7	94	106.7	109.3	101.4	105.8	97.7	99.7
P15311	Ezrin OS=Homo sapiens OX=9606 GN=EZR PE=1 SV=4	1227.6	80	82	2063	62	586	69.4	6.27	5801.11	100	100	116.5	117.4	106.8	123.7	104.6	118.3	87.1	114	97.3	111.1	81.5	100.2	103.7	112.1	116.4	102.6	109.4	111.1	87.6	90.6	95.4	93	77.3	110
P68371	Tubulin beta-4B chain OS=Homo sapiens OX=9606 GN=TUBB4B PE=1 SV=1	1218.54	84	38	2339	1	445	49.8	4.89	6825.03	100	100	87.1	104.1	104.1	98.8	94.8	89.9	83.6	89.8	102.7	89.5	86.1	94.9	84.2	92.5	90.6	94.4	101.1	85.6	81.3	90.4	91.9	85.2	90	83
Q14203-4	Isoform 4 of Dynactin subunit 1 OS=Homo sapiens OX=9606 GN=DCTN1	1195.46	69	98	603	98	1253	138.7	5.54	2231.17	100	100	96.6	106.9	101.1	92.4	97.7	105.1	94	100.9	98.7	97	96.2	103.7	85	91.1	96.6	94.7	100.6	101.2	89.6	93.2	101.3	97.8	103.2	102.4
Q99996	A-kinase anchor protein 9 OS=Homo sapiens OX=9606 GN=AKAP9 PE=1 SV=4	1193.47	56	195	519	194	3907	452.7	4.98	1601.95	100	100	97.2	100.8	96	99.4	108.8	92.9	106	97.5	94.2	97.9	112.2	92.6	89.8	100.1	94.2	95.2	101.5	94.6	95.9	95.1	92.2	92.9	110.1	86.1
P02461	Collagen alpha-1(III) chain OS=Homo sapiens OX=9606 GN=COL3A1 PE=1 SV=4	1188.04	76	86	648	85	1466	138.5	6.61	2141.47	100	100	126.1	154.2	88.4	85.8	119.8	70.3	208.2	207.5	96.6	158.5	199.5	86.7	97.2	81.7	61.9	62.3	79.3	56	130	72.1	58.7	62.6	128.1	52.2
P02452	Collagen alpha-1(I) chain OS=Homo sapiens OX=9606 GN=COL1A1 PE=1 SV=5	1186.8	83	85	639	83	1464	138.9	5.8	2062.17	100	100	145.9	108.7	58.7	61.8	137.6	48.9	395	415.4	66.1	143.4	390.4	65.1	52.9	50.9	48.3	39.2	40.4	34.4	111.5	66.4	46.6	46.4	168.4	36.9
P11142	Heat shock cognate 71 kDa protein OS=Homo sapiens OX=9606 GN=HSPA8 PE=1 SV=1	1184.63	85	68	1663	47	646	70.9	5.52	4546.77	100	100	107.1	111.3	98.9	102.7	105.3	101.8	96.2	95.8	93.2	96.5	98.5	90.2	96.9	95.7	97.6	102.9	108.4	98.3	91.3	96.9	92.4	99.7	106.8	98.7
Q9NYU2	UDP-glucose:glycoprotein glucosyltransferase 1 OS=Homo sapiens OX=9606 GN=UGGT1 PE=1 SV=3	1167.63	66	88	702	83	1555	177.1	5.63	2292.61	100	100	101.6	103.2	105.4	106.6	110.9	72.1	109.9	98.9	106.8	107.6	114.1	74.7	96.4	113.2	101.7	108.3	105.8	66.5	97.1	108	104.4	105	109.8	65.3
Q99715	Collagen alpha-1(XII) chain OS=Homo sapiens OX=9606 GN=COL12A1 PE=1 SV=2	1163.6	57	137	611	137	3063	332.9	5.53	1957.12	100	100	150.8	88.7	81.2	74.9	157.6	85.6	259.5	106.8	107.9	151.8	225	136.9	85.1	65	57.4	63.2	88	71.8	124.6	64.9	63.6	70.7	119.6	65.9
P04406-2	Isoform 2 of Glyceraldehyde-3-phosphate dehydrogenase OS=Homo sapiens OX=9606 GN=GAPDH	1159.11	100	40	3342	1	293	31.5	7.61	10459.9	100	100	28.7	33.3	70.4	62.2	100.6	46.6	30.6	32.6	113.2	103.4	62	58.8	32	33.1	24.6	42.7	67.3	40.9	30.7	28.6	40.3	40.8	62.5	34.9
P11717	Cation-independent mannose-6-phosphate receptor OS=Homo sapiens OX=9606 GN=IGF2R PE=1 SV=3	1145.11	59	122	583	122	2491	274.2	5.94	1851.82	100	100	142.9	120.3	122	111.6	140.6	110.7	120.4	106.8	102.7	96.3	120.3	90.6	96	121.1	91.6	93.3	122.1	74	80.9	118.2	83.2	88.8	105.4	72.2
P06733	Alpha-enolase OS=Homo sapiens OX=9606 GN=ENO1 PE=1 SV=2	1141.55	87	50	2409	16	434	47.1	7.39	7976.72	100	100	103.6	87.1	104.3	92.2	99.6	91.6	98.1	123.8	108.9	96.6	101.6	98.7	104.8	102.5	121.7	100.8	97.2	94.3	110.5	128.7	113	97.7	100.1	100.1
P53621	Coatomer subunit alpha OS=Homo sapiens OX=9606 GN=COPA PE=1 SV=2	1138.83	79	93	827	93	1224	138.3	7.66	2692.34	100	100	102.3	101.3	99.2	101.2	106.8	93.7	104.7	98.9	99.3	100.2	109.3	96.4	91.7	102.7	95.3	98	103.8	91.2	92.9	103.4	98.9	101.4	105.1	91.8
Q709C8	Vacuolar protein sorting-associated protein 13C OS=Homo sapiens OX=9606 GN=VPS13C PE=1 SV=1	1131.99	52	155	516	155	3753	422.1	6.83	1533	100	100	95.9	101.8	95.6	108.5	108.5	103.5	105.1	88.9	94.5	109.5	113.7	101.1	97.8	87.4	92.1	101.4	102.3	98.2	95.1	79.4	94.2	99.1	102.7	99.1
Q9Y4G6	Talin-2 OS=Homo sapiens OX=9606 GN=TLN2 PE=1 SV=4	1131.78	59	130	590	104	2542	271.4	5.57	1839.51	100	100	105.1	101.4	97.3	108.7	104.8	110	100.8	93.8	92.3	100	97.6	98	104	96.6	94.6	101.3	107.7	103	99.6	89.3	93.5	101.2	93.4	96.1
P07237	Protein disulfide-isomerase OS=Homo sapiens OX=9606 GN=P4HB PE=1 SV=3	1130.05	92	71	1383	71	508	57.1	4.87	3836.87	100	100	124.7	97	116	98.1	111.7	97.7	127	125.9	116.1	104.3	115.3	102.3	92.4	112.8	109.8	89.9	87	81.4	98.4	130.3	98.6	88.8	91.9	82.9
Q14764	Major vault protein OS=Homo sapiens OX=9606 GN=MVP PE=1 SV=4	1113.13	78	74	915	74	893	99.3	5.48	3181.41	100	100	89.6	94.6	93	96	93.4	101.4	89.5	81.5	94.3	94.1	86.3	101.8	91.1	97.1	94.7	115.2	109.2	111.8	84.5	87.7	102.7	101.6	97.1	105.5
P26038	Moesin OS=Homo sapiens OX=9606 GN=MSN PE=1 SV=3	1110.8	83	79	1240	59	577	67.8	6.4	3679.36	100	100	106.6	95.7	92.9	92.5	99.4	105.9	113.2	135.1	98.8	106.4	112.8	117.4	96.1	93.5	105.1	100.3	93.9	94.5	110.7	115.3	105	107.3	120.2	105.2
P12270	Nucleoprotein TPR OS=Homo sapiens OX=9606 GN=TPR PE=1 SV=3	1106.31	53	144	546	143	2363	267.1	5.02	1677.62	100	100	94.3	85	81.6	95	85.7	71.4	94.8	101.6	86.5	97.2	90	81.5	125.4	108.8	102.3	122.7	98.6	100.9	132.4	124	100.9	120.6	103	108.9
P27708	CAD protein OS=Homo sapiens OX=9606 GN=CAD PE=1 SV=3	1103.59	67	106	545	101	2225	242.8	6.46	1787.97	100	100	91.7	102.1	97.4	99.4	95.5	96.4	90.5	90.8	93.7	95.9	91.1	92.9	93.3	109.9	99.2	98.5	112.2	106.5	93.6	98.2	99.4	96.8	104	104.3
P34932	Heat shock 70 kDa protein 4 OS=Homo sapiens OX=9606 GN=HSPA4 PE=1 SV=4	1097.43	80	70	717	66	840	94.3	5.19	2427.74	100	100	106.7	108.8	102.5	101.4	106	100.8	95.9	90.9	96	99.1	98.7	94.3	88.6	96.5	88.5	94	106.9	92.3	83.9	95.6	94.2	97.9	100.3	96.5
P63261	Actin, cytoplasmic 2 OS=Homo sapiens OX=9606 GN=ACTG1 PE=1 SV=1	1093.94	85	41	5267	1	375	41.8	5.48	15014	100	100	96.5	148.3	75.8	112	119.5	109.5	98.1	94.5	97.3	115.7	98	101	72.1	102.7	60.7	80.8	117.4	87.4	115	98.6	69.6	91	143.4	87.6
P60709	Actin, cytoplasmic 1 OS=Homo sapiens OX=9606 GN=ACTB PE=1 SV=1	1084.3	85	41	5262	1	375	41.7	5.48	14988.6	100	100	110.9	149.3	106.6	95.3	113.8	99.4	113.3	122.5	101	105.7	96.9	86.3	66.5	98.2	76.2	76.7	108.4	71.8	110.4	109.7	82.7	92.9	136	75.7
Q15746-6	Isoform Del-1790 of Myosin light chain kinase, smooth muscle OS=Homo sapiens OX=9606 GN=MYLK	1083.66	60	105	593	8	1913	210.5	6.19	1928.07	100	100	129.7	105.3	136.3	105	108.3	115	120.7	81.7	134.4	94.8	76.7	101.9	153.2	128.2	104.7	79.8	86.3	82.1	111.1	103.9	96.8	74.6	63.2	95.1
Q00341	Vigilin OS=Homo sapiens OX=9606 GN=HDLBP PE=1 SV=2	1071.46	69	95	687	95	1268	141.4	6.87	2128.67	100	100	114.4	100.7	101.2	90.2	114.7	95.3	132.5	117	94.7	97.6	132.7	96.1	90.9	102.6	98.6	93	105.8	89.1	102.8	114.5	95.6	97.4	124.3	87.3
Q8NF91-2	Isoform 2 of Nesprin-1 OS=Homo sapiens OX=9606 GN=SYNE1	1070.54	56	142	444	1	3321	380.1	5.22	1400.14	100	100	111.9	110.9	104	92.7	92.4	113	100.1	117.2	88.1	100.5	101.7	111	88.5	80	85.8	101.3	90.3	96.1	106.6	88.6	85.7	100.1	90.9	95.5
P08727	Keratin, type I cytoskeletal 19 OS=Homo sapiens OX=9606 GN=KRT19 PE=1 SV=4	1064.17	96	61	2372	42	400	44.1	5.14	6960.83	100	100	113.3	100.9	93.3	110.2	98.9	80.8	101.9	123.2	94.7	101.9	85.3	97.9	113.2	114.3	148.8	99.3	90.7	105.6	97.4	95.4	104.3	86.6	72.3	92.8
P35221	Catenin alpha-1 OS=Homo sapiens OX=9606 GN=CTNNA1 PE=1 SV=1	1063.2	83	73	636	55	906	100	6.29	2213.3	100	100	92.1	102.5	88	91.5	97.8	91.1	98.2	95.5	89.2	97.6	95.6	91.4	99	88.7	88.9	98.8	104	101.5	107.2	93.5	95	108.3	107.1	104
P04350	Tubulin beta-4A chain OS=Homo sapiens OX=9606 GN=TUBB4A PE=1 SV=2	1058.51	86	37	1832	7	444	49.6	4.88	5153.56	100	100	171.8	125.4	125.8	114.4	116.4	162.9	135.7	132.1	114.1	101.8	95.2	144.5	99.3	104.1	89.7	63.8	97.5	96.2	83.9	88.5	78.9	65.4	74.1	89.9
P53618	Coatomer subunit beta OS=Homo sapiens OX=9606 GN=COPB1 PE=1 SV=3	1056.77	77	78	667	78	953	107.1	6.05	2149.85	100	100	94.9	94.9	90.1	101.5	107.9	93.9	99	92.5	96.5	101.5	109.5	98.7	102.6	103.9	90	94.4	107.5	89.3	91.1	104.6	96.7	102.6	111.7	90.5
Q13885	Tubulin beta-2A chain OS=Homo sapiens OX=9606 GN=TUBB2A PE=1 SV=1	1055.49	85	37	2127	3	445	49.9	4.89	6249.54	100	100	107.8	121.3	109.2	89.1	99.7	131.7	99.6	111.4	109.7	89.5	89.7	133.7	88.3	97	86.6	67.3	90.7	80.2	91.4	88.1	92.4	71.7	87.5	81.6
P15924	Desmoplakin OS=Homo sapiens OX=9606 GN=DSP PE=1 SV=3	1055.04	56	164	510	164	2871	331.6	6.81	1635.35	100	100	89.1	91.4	84.8	99.9	96.4	91.9	103.9	113.4	81.9	101.4	118.2	86.6	100.9	81.1	112.6	101.1	92.3	121.6	88	72	106	100.2	108.5	99.9
P21980	Protein-glutamine gamma-glutamyltransferase 2 OS=Homo sapiens OX=9606 GN=TGM2 PE=1 SV=2	1054.17	72	54	865	54	687	77.3	5.22	2990.49	100	100	56.8	70	63.1	92.9	80.2	61	89.5	94	86.4	121	109	79.2	76.2	87.9	94.1	105.1	96.1	77	85.2	105.9	132	100.8	132.5	88
P33176	Kinesin-1 heavy chain OS=Homo sapiens OX=9606 GN=KIF5B PE=1 SV=1	1051.65	75	93	563	81	963	109.6	6.51	1821.12	100	100	105.7	104.7	102	92.1	96.9	108.7	109.6	124.1	103.6	105.3	104.4	110.3	86.4	89.7	95.1	92.4	95.6	91.1	101.8	107.9	101.7	103.9	107.7	98
P13797	Plastin-3 OS=Homo sapiens OX=9606 GN=PLS3 PE=1 SV=4	1049.46	79	63	951	53	630	70.8	5.6	2750.17	100	100	99.7	101	96.9	98.2	94.1	99.8	97.6	112.4	95.1	111.9	94	100.3	101.5	109.3	95.8	113.3	94.6	97.2	111.6	105.9	95.8	119.6	100.5	106
Q14008	Cytoskeleton-associated protein 5 OS=Homo sapiens OX=9606 GN=CKAP5 PE=1 SV=3	1045.47	59	123	546	123	2032	225.4	7.8	1628.12	100	100	101.3	105.3	100.5	98.5	109.6	98.4	93.7	94.2	94.5	98.5	96.7	91.7	99.5	105.4	101	102.4	114.7	97.2	98.4	98.4	97.8	98.4	105.3	95.5
Q15746-2	Isoform 2 of Myosin light chain kinase, smooth muscle OS=Homo sapiens OX=9606 GN=MYLK	1024.81	61	100	574	3	1845	202.9	6.16	1850.4	100	100	229	118	116.1	130.2	133.4	159	206.8	160.6	144.5	127.9	141.3	106.4	451.8	264.6	182.7	117.7	124.5	149.5	205.7	208.7	158	114.1	120.4	147.7
Q9BQE3	Tubulin alpha-1C chain OS=Homo sapiens OX=9606 GN=TUBA1C PE=1 SV=1	1014.69	84	39	1944	4	449	49.9	5.1	5923.18	100	100	87.2	119	89.8	104.5	110.1	102.4	92.4	80.4	104.3	97.2	92.8	112.7	79.1	111.2	67.6	87.1	114.3	86.5	70	81.5	88.4	80	92.4	85.1
P06576	ATP synthase subunit beta, mitochondrial OS=Homo sapiens OX=9606 GN=ATP5F1B PE=1 SV=3	1012.58	80	33	1021	33	529	56.5	5.4	3511.27	100	100	92.6	100.2	100.9	118.3	95.9	108.9	103.6	81.7	111.3	113.8	90.9	115.7	95.6	84.7	84.9	105.1	83.2	96.3	84.7	76.5	94.1	97.5	74.2	99.6
P17655	Calpain-2 catalytic subunit OS=Homo sapiens OX=9606 GN=CAPN2 PE=1 SV=6	1009.17	71	50	748	49	700	79.9	4.98	2512.63	100	100	82.9	94.7	80.2	98.7	91.8	101.8	101.8	75	91.1	103.1	95.2	110	90.8	89.4	78.8	98.3	94.8	110.2	87	80.3	100.1	101.5	98.8	113
Q9P2J5	Leucine--tRNA ligase, cytoplasmic OS=Homo sapiens OX=9606 GN=LARS1 PE=1 SV=2	1008.36	71	92	592	92	1176	134.4	7.3	1802.05	100	100	101.1	99.6	93.4	101.1	99.3	93.1	103.6	105.3	94	100.9	102.4	93	104.4	103.5	100.5	104	106.2	108	105.3	113.1	101	104.2	112.6	110.3
P98160	Basement membrane-specific heparan sulfate proteoglycan core protein OS=Homo sapiens OX=9606 GN=HSPG2 PE=1 SV=4	1004.66	44	122	427	122	4391	468.5	6.51	1469.27	100	100	135	137	103.2	97.9	148.6	168.8	97	93.6	89.2	83.2	104.4	109	87.4	96.6	96.6	80.7	132	141.8	83	77.6	87.3	75.3	104.5	92.6
P23634-6	Isoform XB of Plasma membrane calcium-transporting ATPase 4 OS=Homo sapiens OX=9606 GN=ATP2B4	1003.1	54	73	589	6	1205	133.8	6.42	2035.4	100	100	98.4	101.5	98.6	98.5	94.2	76.4	71.1	73.7	89.7	76	51.1	75.4	112.7	115.8	101.4	92.2	89.7	77.6	95.7	97.9	96.1	70.5	72.5	67.6
P04075	Fructose-bisphosphate aldolase A OS=Homo sapiens OX=9606 GN=ALDOA PE=1 SV=2	991.674	94	40	1501	2	364	39.4	8.09	5317.16	100	100	175.5	185.3	171.5	94.6	98.2	104.4	149.3	131.3	103.9	99.7	105.7	104.7	103.9	197.3	229.2	99.5	99.3	100.9	164.2	154.1	89.6	91.9	103.5	99.9
P08729	Keratin, type II cytoskeletal 7 OS=Homo sapiens OX=9606 GN=KRT7 PE=1 SV=5	991.001	78	65	2346	50	469	51.4	5.48	6564.96	100	100	127.8	101.9	101.7	94.2	114.4	78.3	115.5	129.5	99.9	96.1	107.8	93.7	127.8	93	165.2	101.6	104.1	107	115.5	95.7	113.3	91.7	84	97.1
O75643	U5 small nuclear ribonucleoprotein 200 kDa helicase OS=Homo sapiens OX=9606 GN=SNRNP200 PE=1 SV=2	990.619	66	131	494	130	2136	244.4	6.06	1563.01	100	100	77	84	81.7	97.4	91.5	86.8	82.9	80.6	84.2	98	93	84	111.4	97.7	84.7	115	100	103.1	104.8	93.3	93.5	111.8	100.3	101
P06737	Glycogen phosphorylase, liver form OS=Homo sapiens OX=9606 GN=PYGL PE=1 SV=4	986.803	74	72	733	60	847	97.1	7.17	2282.93	100	100	108.8	99.3	135	137.2	124.8	146	79.9	81.4	114.6	101.8	97	122.6	77.1	87.9	100.2	90	115.5	112.5	61	76	84.3	80.6	79.3	100.5
P63010	AP-2 complex subunit beta OS=Homo sapiens OX=9606 GN=AP2B1 PE=1 SV=1	983.431	70	72	717	44	937	104.5	5.38	2120.71	100	100	97.3	92.6	96.1	97.6	99.6	93.8	95.6	96.9	100.5	96.3	93.5	93.8	110.9	104.3	103.1	104.2	106.5	102.5	102.8	98.7	106.9	101.9	98.2	98
P16615	Sarcoplasmic/endoplasmic reticulum calcium ATPase 2 OS=Homo sapiens OX=9606 GN=ATP2A2 PE=1 SV=1	982.653	55	59	589	59	1042	114.7	5.34	1973.9	100	100	84.3	99.5	93.3	93.6	100.1	94.3	88	91.2	101.4	100.1	102.3	102.9	69.8	84.8	77.2	90.5	99.5	93.4	79.8	96.3	87.2	99.3	110	97.2
Q7Z406-6	Isoform 6 of Myosin-14 OS=Homo sapiens OX=9606 GN=MYH14	982.642	59	122	727	2	2003	228.5	5.6	2099.19	100	100	78.5	83.9	92	99.3	101.5	108.2	75.4	149.1	62.1	104.1	102.7	107	108.2	114.3	89.3	156.5	118.5	120.6	90	76.5	146.2	159	149.5	161.2
Q6P2Q9	Pre-mRNA-processing-splicing factor 8 OS=Homo sapiens OX=9606 GN=PRPF8 PE=1 SV=2	978.715	55	121	506	121	2335	273.4	8.84	1546.46	100	100	82.5	87.7	85.6	96.6	89.7	86.4	86.3	89.3	88.5	96.6	93.3	83.1	116.7	104.3	93.9	109.5	96.8	100	115.8	102.5	98.9	106.7	98.4	97.3
Q7KZF4	Staphylococcal nuclease domain-containing protein 1 OS=Homo sapiens OX=9606 GN=SND1 PE=1 SV=1	976.233	79	78	706	78	910	101.9	7.17	2200.21	100	100	102	95.4	94.7	97	97.5	86.2	94.6	100.4	92.7	97	93.7	87	100.5	112	109.3	104	104.9	94.7	94.6	110.1	101	100.8	98.7	95.4
P04075-2	Isoform 2 of Fructose-bisphosphate aldolase A OS=Homo sapiens OX=9606 GN=ALDOA	972.654	84	39	1461	1	418	45.2	8.25	5213.45	100	100	92.6	86.7	108	109.7	117.4	79.3	99.8	70.7	110.4	106.8	118	71.2	84.8	98.2	79.2	147	83.1	91.7	89.7	91.8	87.8	127.9	93.9	71
Q16851	UTP--glucose-1-phosphate uridylyltransferase OS=Homo sapiens OX=9606 GN=UGP2 PE=1 SV=5	966.367	89	50	846	4	508	56.9	8.15	2697.74	100	100	166.2	103.8	100.8	88.8	92.7	91.2	170.7	167.4	111.2	117	90.9	101.2	162	163.5	117.1	126.6	91.5	108.9	145.7	176.3	103.9	106.1	84	123
Q01813	ATP-dependent 6-phosphofructokinase, platelet type OS=Homo sapiens OX=9606 GN=PFKP PE=1 SV=2	962.105	73	58	704	53	784	85.5	7.55	2273.87	100	100	95.9	87.8	87.1	84.7	111.6	106.5	107.2	128.9	105.9	102.8	127.4	127.5	81.3	75.1	80	78.7	97.7	87.5	99.3	107.3	92.4	90	133.6	95.8
Q05682-4	Isoform 4 of Caldesmon OS=Homo sapiens OX=9606 GN=CALD1	960.571	78	72	747	4	538	62.6	6.37	2264.03	100	100	98.8	98.3	83.6	59.2	74.4	83.3	130.3	189.9	107.3	123.2	129.7	114.7	58.6	45.4	69.1	68.3	52.7	62.1	131.9	88.4	86.5	115.3	110.8	104.6
P11021	Endoplasmic reticulum chaperone BiP OS=Homo sapiens OX=9606 GN=HSPA5 PE=1 SV=2	959.449	73	67	1281	64	654	72.3	5.16	3887.15	100	100	115.1	95.1	98.5	88.5	106.2	89.6	131.4	120.8	98.3	96.7	124.8	95.7	102.2	112.2	111.7	104	92.8	92.2	106.2	129	100.3	109.4	103.4	99.6
Q8N3C0	Activating signal cointegrator 1 complex subunit 3 OS=Homo sapiens OX=9606 GN=ASCC3 PE=1 SV=3	958.619	65	122	475	122	2202	251.3	7.09	1402.83	100	100	88	102.8	93.8	99.6	98.2	91.5	94.7	98	92.5	102.9	101.2	92.6	83.2	99.5	94.8	101.6	108.9	96.6	90.5	98.1	96.4	104.2	114.1	96.9
Q13439	Golgin subfamily A member 4 OS=Homo sapiens OX=9606 GN=GOLGA4 PE=1 SV=1	957.143	62	150	408	2	2230	261	5.39	1271.99	100	100	100.4	101.1	113.5	106	124.1	116.8	126.9	129.7	102.4	110.9	134.8	103.4	81.7	87.1	81.7	90.8	116.4	104.4	79.1	95.8	88.2	103.8	127.6	99
P27797	Calreticulin OS=Homo sapiens OX=9606 GN=CALR PE=1 SV=1	956.566	80	38	1072	38	417	48.1	4.44	3520.91	100	100	79.1	84.7	89.8	91.9	101.4	90.9	90.8	66.2	100.3	92.5	103.7	100	75.7	88.3	73.7	93.2	91.1	93.4	75.5	80.8	92.1	96.1	92.6	93.5
Q14697-2	Isoform 2 of Neutral alpha-glucosidase AB OS=Homo sapiens OX=9606 GN=GANAB	956.15	74	67	685	4	966	109.4	6.24	2329.58	100	100	120.6	90.5	114	90.5	94.6	110.6	136.2	97.7	103	103.7	119.5	117.5	109	94.4	110.2	86.6	87.5	97.3	103.6	123	104.9	107.1	103.4	113
O75165	DnaJ homolog subfamily C member 13 OS=Homo sapiens OX=9606 GN=DNAJC13 PE=1 SV=5	948.533	59	117	464	117	2243	254.3	6.74	1380.38	100	100	102.7	104	98.9	98.8	98.8	95.4	102.3	96.3	91.2	95.8	94.1	95.4	106.9	103.6	98.2	99	106.4	101.8	100	101.7	94.8	94.5	99.6	96.9
P08133	Annexin A6 OS=Homo sapiens OX=9606 GN=ANXA6 PE=1 SV=3	947.802	83	75	753	2	673	75.8	5.6	2321.15	100	100	109.8	95.3	90.9	83	130.9	78.2	109.3	100.9	104.7	76.5	97	93.1	117.3	133.1	102	85.3	114.4	85.4	109.4	101.6	106	71.7	110.8	74.5
Q14697	Neutral alpha-glucosidase AB OS=Homo sapiens OX=9606 GN=GANAB PE=1 SV=3	939.68	75	64	677	1	944	106.8	6.14	2320.97	100	100	107.7	81.8	107.6	99	105.8	103.3	113.5	87.7	95.3	104	112.2	99.8	70	79.9	75.7	104.8	87.1	92.9	73.4	103.5	94.1	116.9	108.5	112.3
P24821-4	Isoform 4 of Tenascin OS=Homo sapiens OX=9606 GN=TNC	939.126	58	92	418	1	2110	230.7	4.91	1435.31	100	100	71.4	88.6	74.2	115.8	94.8	110.1	98.5	343.7	78.8	115.5	121.6	143.4	63.1	83.1	63.7	116.2	134.7	127.5	73.7	98.6	84.6	124	139.9	138.7
P53396	ATP-citrate synthase OS=Homo sapiens OX=9606 GN=ACLY PE=1 SV=3	938.187	66	79	806	2	1101	120.8	7.33	2443.26	100	100	98.6	98.4	85.8	75.6	95.5	103.6	107	139.7	110.2	81.1	113.1	123.9	57.6	75.8	119.8	70.8	113.7	126.7	73.5	110.2	114.8	61.5	125.4	106.5
P24821	Tenascin OS=Homo sapiens OX=9606 GN=TNC PE=1 SV=3	935.54	57	93	421	2	2201	240.7	4.89	1435.03	100	100	50.3	66.4	57.5	92.9	97.5	92	61.7	148.4	86	83.4	97.3	100.6	63.7	89.9	44.8	82.4	104.7	120.4	53.1	60.2	91.5	75.6	98.7	83.1
Q05682-3	Isoform 3 of Caldesmon OS=Homo sapiens OX=9606 GN=CALD1	931.223	77	72	712	5	558	64.2	7.02	2182.6	100	100	112.1	99.4	112.6	84.3	86.2	95	102.9	100.6	93.9	115.9	109.9	108.1	114.5	107.1	114.6	98.8	79.7	101.9	98.7	97.2	106.9	127.1	104.2	126.2
P53396-2	Isoform 2 of ATP-citrate synthase OS=Homo sapiens OX=9606 GN=ACLY	930.473	66	79	801	2	1091	119.7	7.33	2418.58	100	100	212.1	127.2	91.1	71.9	105.5	102.7	182.3	352.5	109.3	81.5	111	122.3	189.6	137.2	276	68.2	115.8	120.4	129	189.4	138.2	56.7	115.4	103.5
Q13085	Acetyl-CoA carboxylase 1 OS=Homo sapiens OX=9606 GN=ACACA PE=1 SV=2	923.817	57	110	426	3	2346	265.4	6.37	1324.37	100	100	75.8	101.8	83.3	92.2	95.2	96.6	62	58	78.8	65.2	62.6	81.7	74.6	131.8	106.5	84.1	145.7	118.6	71.5	82.7	111.4	75.9	110.9	96.4
Q13200	26S proteasome non-ATPase regulatory subunit 2 OS=Homo sapiens OX=9606 GN=PSMD2 PE=1 SV=3	923.19	80	66	588	66	908	100.1	5.2	1806.12	100	100	101.6	107.8	96.7	104.3	96.8	97.1	96.5	111.2	93.3	103.6	98.7	97.5	89.8	108	98.4	109.5	103.6	98.1	93.9	107.7	96.7	104.8	103.9	103.4
Q05682	Caldesmon OS=Homo sapiens OX=9606 GN=CALD1 PE=1 SV=3	921.743	56	72	707	2	793	93.2	5.66	2174.83	100	100	84.5	84.7	86.2	96.5	84	100.9	136.6	111.7	111	150.8	74	85.1	71	67.1	82.7	138.4	92.2	144.1	85.9	80.6	94.9	129.9	72.9	107.2
P38646	Stress-70 protein, mitochondrial OS=Homo sapiens OX=9606 GN=HSPA9 PE=1 SV=2	920.038	76	66	768	65	679	73.6	6.16	2369.21	100	100	99.1	95.8	105.4	109.9	101.5	106.5	87.8	93.1	97.3	101.5	91.1	100.9	99.6	96.7	96.5	103.3	93.3	100	91.6	92.6	91.1	100.2	84.6	102.3
Q53SF7	Cordon-bleu protein-like 1 OS=Homo sapiens OX=9606 GN=COBLL1 PE=1 SV=3	919.674	77	78	419	2	1128	123.8	6.58	1288.81	100	100	100.3	131.8	109.8	138.7	120	119.7	86.2	81.5	114.1	90.8	84	95.9	102.4	107.2	120.3	123	124.9	158.1	82.4	109.2	114.5	120	85.3	114.6
P23634-2	Isoform XA of Plasma membrane calcium-transporting ATPase 4 OS=Homo sapiens OX=9606 GN=ATP2B4	914.535	48	68	544	1	1170	129.3	7.52	1849.21	100	100	137.6	123.7	113.1	134.5	113.1	152.2	104.9	101.1	124.7	137.4	96.4	150.4	71.1	85.2	70.2	86	108.5	85.6	94.2	94.7	74	122.7	125.7	107.3
P40939	Trifunctional enzyme subunit alpha, mitochondrial OS=Homo sapiens OX=9606 GN=HADHA PE=1 SV=2	910.057	74	55	689	55	763	82.9	9.04	2260.9	100	100	114.1	97.8	115.1	112.2	97.6	116.2	110.7	102.1	111.3	111	97.4	123	108.7	88.3	100.2	95.9	83.1	94.6	96.3	88.7	96.9	92.5	79	95.8
Q06278	Aldehyde oxidase OS=Homo sapiens OX=9606 GN=AOX1 PE=1 SV=2	906.292	68	81	572	79	1338	147.8	7.17	1756.64	100	100	113	77.1	108.6	108.2	108.8	81.2	72.4	60	85.8	80.1	69.5	66.3	207	144.4	132.5	120.7	187.4	105	113	81.6	99.4	87.8	82.5	76.7
P0DMV9	Heat shock 70 kDa protein 1B OS=Homo sapiens OX=9606 GN=HSPA1B PE=1 SV=1	905.989	82	60	780	35	641	70	5.66	2311.87	100	100	122.5	110.4	99.3	99.4	106.9	100.8	108.2	123.8	92.8	99.4	100.3	93.1	157.7	123.8	119.2	111.7	116.2	103.8	125.9	119.7	96.1	110.6	113.7	102.6
Q04637-5	Isoform D of Eukaryotic translation initiation factor 4 gamma 1 OS=Homo sapiens OX=9606 GN=EIF4G1	904.855	57	87	616	1	1435	158.4	5.21	1769.38	100	100	128.3	150.6	106.1	102.4	113.9	106.4	119.6	98.8	90.9	105.1	104.5	82.1	93	112.3	115.4	102.2	108.5	99.4	95.7	124.5	106.7	90.1	109	87.9
Q02218	2-oxoglutarate dehydrogenase, mitochondrial OS=Homo sapiens OX=9606 GN=OGDH PE=1 SV=3	904.747	68	68	541	3	1023	115.9	6.86	1873.25	100	100	68	105.4	129.4	121.4	104	127.2	78.8	47.4	123.2	103.3	93.7	131.2	60.6	70.9	64.5	88.9	90.4	106.3	55.7	56.4	103.3	88.6	80.3	101.2
P36776	Lon protease homolog, mitochondrial OS=Homo sapiens OX=9606 GN=LONP1 PE=1 SV=2	903.425	68	68	462	67	959	106.4	6.39	1531.02	100	100	100.5	97.2	99.4	108	93.4	107.3	93.7	91.5	95.4	102.3	89.6	107.6	115.9	102.1	102.7	104.2	89.4	109.4	108.2	102.2	96.6	102.2	84.2	114.2
P05120	Plasminogen activator inhibitor 2 OS=Homo sapiens OX=9606 GN=SERPINB2 PE=1 SV=2	902.136	78	30	963	30	415	46.6	5.63	3291.8	100	100	84.4	155.7	133.6	101	131.7	161.5	75.3	142.7	114.6	94.9	119.4	131.6	61.1	147.7	50.1	74.6	106.8	73.2	57.8	127.9	52.7	69.2	94.5	70.2
P00558	Phosphoglycerate kinase 1 OS=Homo sapiens OX=9606 GN=PGK1 PE=1 SV=3	901.233	92	47	1569	41	417	44.6	8.1	4525.54	100	100	95	98.2	108.2	90	111.8	100.4	107	112.1	124.8	95.2	116.7	122.5	82.4	89.1	84.2	84.3	88.9	79.3	82.8	114.6	95	86.5	104.5	81.4
P68104	Elongation factor 1-alpha 1 OS=Homo sapiens OX=9606 GN=EEF1A1 PE=1 SV=1	900.064	84	41	1551	22	462	50.1	9.01	4742.33	100	100	107.8	100.3	107.6	102.3	102.1	100.5	111.1	106.3	103.5	104.6	110.6	100.9	97.2	105.6	104.2	107.9	105.5	94.9	102.3	120.1	104.2	111.4	113	100.7
P02545	Prelamin-A/C OS=Homo sapiens OX=9606 GN=LMNA PE=1 SV=1	897.855	77	83	870	3	664	74.1	7.02	2574.68	100	100	115.5	107.8	116.8	85.7	91.3	116.5	107.6	129.2	116.8	97.5	109	106	93.7	94.2	106.9	91.8	82	100.4	107.1	124.2	96.3	100.3	91	102.5
O94925	Glutaminase kidney isoform, mitochondrial OS=Homo sapiens OX=9606 GN=GLS PE=1 SV=1	893.332	73	47	604	11	669	73.4	7.77	1957.61	100	100	119.5	105.7	106.4	114.3	113.1	130.3	116	90.3	110.7	111.4	110.5	125.8	105.2	83.1	103.3	83.9	83.5	117.6	99.8	81.8	94.8	91.6	79.2	130
Q04637	Eukaryotic translation initiation factor 4 gamma 1 OS=Homo sapiens OX=9606 GN=EIF4G1 PE=1 SV=4	892.657	51	87	608	1	1599	175.4	5.33	1747.31	100	100	113.2	110	144	66.7	68	165.3	117.1	157.6	166.4	80.1	64	158.1	118.6	166.7	85.3	96.3	122.5	33.8	150	162.7	84.2	112.4	131.6	36.4
P42765	3-ketoacyl-CoA thiolase, mitochondrial OS=Homo sapiens OX=9606 GN=ACAA2 PE=1 SV=2	891.672	90	35	607	35	397	41.9	8.09	2435.39	100	100	111.5	98.3	115.4	116.7	98.6	123.6	102.8	103.8	113.1	114.2	91.3	125.8	114.9	97.8	104.6	99.4	85	99.1	102.2	81.8	98.9	91.7	73.1	100.9
P42345	Serine/threonine-protein kinase mTOR OS=Homo sapiens OX=9606 GN=MTOR PE=1 SV=1	887.76	61	127	415	127	2549	288.7	7.17	1303.48	100	100	101.2	108.5	104	103.9	101.3	104.5	96.2	99.3	99.7	98.6	96.2	98.3	108.7	104.8	102.1	102	105.6	103.9	102.6	102.9	99.8	97	100.3	99.9
P48643	T-complex protein 1 subunit epsilon OS=Homo sapiens OX=9606 GN=CCT5 PE=1 SV=1	886.67	83	49	596	48	541	59.6	5.66	2221.59	100	100	99.7	102.5	98	97	101.9	96.9	93.9	98.8	96.6	98.3	100.4	97.8	94.7	99.1	96.9	106.1	111.4	98.8	96.4	103.5	97.5	106.3	108.3	103
Q9Y4L1	Hypoxia up-regulated protein 1 OS=Homo sapiens OX=9606 GN=HYOU1 PE=1 SV=1	885.378	68	68	577	35	999	111.3	5.22	1984.16	100	100	120.8	102.3	99.2	87.9	102.6	90.5	130.7	125.8	100.1	94.7	120.5	97.3	106.2	120.9	111.9	92.2	99.7	90.5	111.7	133.1	107	97.1	113.2	95.6
P68366-2	Isoform 2 of Tubulin alpha-4A chain OS=Homo sapiens OX=9606 GN=TUBA4A	881.767	85	36	1882	1	433	48.3	5.01	6006.13	100	100	13.4	17.8	65.6	32.4	83.3	20.3	11.8	10.3	102.6	98.2	17.3	26.2	12.9	9.6	13	11.7	68.6	19.7	9.6	9.5	27.3	12.4	28.9	15.1
P29401	Transketolase OS=Homo sapiens OX=9606 GN=TKT PE=1 SV=3	880.896	90	53	668	53	623	67.8	7.66	2218.07	100	100	86.1	87.6	93.7	96.8	97.6	85.3	78.8	88.7	91.9	91.5	93.6	85.2	103.4	94.6	115.6	114.9	109.7	101	97	94.5	116.3	105.7	109.6	101.9
Q9P2E9-3	Isoform 2 of Ribosome-binding protein 1 OS=Homo sapiens OX=9606 GN=RRBP1	880.22	73	78	584	2	977	108.6	5.5	1988.2	100	100	151.3	93.3	98.5	95.7	121.6	98.8	159.3	148.1	115.6	113.2	139.2	107.2	142.2	109.4	116.6	93.7	95.6	86.6	110.4	132.9	89.7	92.9	119.6	73.3
P13010	X-ray repair cross-complementing protein 5 OS=Homo sapiens OX=9606 GN=XRCC5 PE=1 SV=3	878.124	86	62	534	61	732	82.7	5.81	1748.22	100	100	80.9	90.1	83.2	101.2	88.9	78.2	79	73.4	83	96.1	84.5	75.6	134.7	110.8	97.1	125.1	110.2	106	119.7	107.9	100.6	119.1	97.2	105.4
Q53SF7-3	Isoform 3 of Cordon-bleu protein-like 1 OS=Homo sapiens OX=9606 GN=COBLL1	874.714	74	78	406	2	1166	127.9	6.35	1236.5	100	100	90.7	135.4	97.6	117.4	94	111.2	65	67	83.8	88.8	66.9	103.1	77.3	104.1	111.4	110.6	82.2	97.7	66	95	93.4	70.9	77.6	93.6
Q92598	Heat shock protein 105 kDa OS=Homo sapiens OX=9606 GN=HSPH1 PE=1 SV=1	874.256	74	62	466	57	858	96.8	5.39	1459.99	100	100	129.6	117.3	127.1	107.2	100.5	113.8	93.3	97.2	106.4	90.6	84.4	94.1	94.9	108.4	104.5	93.8	112	93.2	89.9	99.2	99.1	88.4	98.9	93.8
P02545-2	Isoform C of Prelamin-A/C OS=Homo sapiens OX=9606 GN=LMNA	873.419	83	81	819	1	572	65.1	6.84	2385.93	100	100	98.2	114.1	75.1	80	74.6	45.7	129.1	137.8	67.5	81.1	155.6	62.4	100.8	98.3	80.7	110.3	76.2	85.2	115.7	80.1	103.4	61.6	84	89.6
P07942	Laminin subunit beta-1 OS=Homo sapiens OX=9606 GN=LAMB1 PE=1 SV=2	872.707	55	84	425	83	1786	197.9	4.94	1377.16	100	100	90.5	80.5	88.6	77.2	82.4	73.9	92.9	92.7	89.7	87.1	86.8	81.2	121	104	127.1	112	96.6	107.3	120.8	124.1	121.4	112.2	99.4	108.9
P41252	Isoleucine--tRNA ligase, cytoplasmic OS=Homo sapiens OX=9606 GN=IARS1 PE=1 SV=2	872.649	68	81	523	81	1262	144.4	6.15	1529.28	100	100	92.2	92.7	87.4	99.1	111.9	92.2	108.7	85.9	93.6	96.5	120	95.2	87.9	101.8	90	98.3	107.6	100.7	87.5	92.2	98.7	94.3	113	99.7
Q13509	Tubulin beta-3 chain OS=Homo sapiens OX=9606 GN=TUBB3 PE=1 SV=2	871.062	84	35	1383	14	450	50.4	4.93	3826.07	100	100	110.2	88.5	93.9	85.5	114.7	110.3	117.6	121.1	118	99.3	100	144.8	91.1	77	94.8	74.1	89.9	85.5	103.9	86.3	111.8	78.2	118.3	94.4
P08123	Collagen alpha-2(I) chain OS=Homo sapiens OX=9606 GN=COL1A2 PE=1 SV=7	870.889	82	77	432	77	1366	129.2	8.95	1495.76	100	100	165.1	111.3	77.8	78.2	172.3	69.5	334.6	331.7	81.3	151.1	345.9	79.3	52.3	58.8	50.7	45.4	47.3	41.5	87	64.7	52.4	50.4	113.2	44.3
P12111	Collagen alpha-3(VI) chain OS=Homo sapiens OX=9606 GN=COL6A3 PE=1 SV=5	870.697	49	120	399	18	3177	343.5	6.68	1263.05	100	100	144.1	48	83.1	105.1	148.2	90.3	432.5	58	127.6	140.5	380.1	118.1	53.9	45.1	61.5	73.9	81.3	68.1	65.6	64.2	67.1	67	81.7	59
Q5VYK3	Proteasome adapter and scaffold protein ECM29 OS=Homo sapiens OX=9606 GN=ECPAS PE=1 SV=2	868.374	60	93	452	93	1845	204.2	7.12	1443.82	100	100	107.6	103.4	102.6	96.6	103.4	98.3	103.5	104.1	98	93.1	101.3	94.9	102.7	109.2	110.2	98.8	110.6	102.9	105.8	112.1	105.7	96.9	106.7	101.7
Q99798	Aconitate hydratase, mitochondrial OS=Homo sapiens OX=9606 GN=ACO2 PE=1 SV=2	866.394	65	56	631	56	780	85.4	7.61	2201.63	100	100	87.1	90.1	109.3	111.4	91.7	113.3	79.4	72.4	106.4	100.1	81	113	96	87.8	91.9	93.3	86.9	104.1	83.7	71	95.5	86.9	71.2	102.5
O15031	Plexin-B2 OS=Homo sapiens OX=9606 GN=PLXNB2 PE=1 SV=3	865.461	61	83	380	81	1838	205	6.24	1331.05	100	100	89.7	90.9	87.2	93.6	98.4	91.8	94.9	94.2	93.1	100.5	97.8	101.6	100.7	96.1	100.5	103.8	100.5	104.9	102.8	109.4	101.7	101.3	109.5	102.1
Q99460	26S proteasome non-ATPase regulatory subunit 1 OS=Homo sapiens OX=9606 GN=PSMD1 PE=1 SV=2	864.956	76	62	509	62	953	105.8	5.39	1627.03	100	100	103	102	99.3	99.1	97.9	98.7	96.7	114	97.8	101.4	99.8	100.5	100.9	106.4	107.4	104.8	104.8	103.3	106.1	114.5	105.3	107.6	105.9	109
P07384	Calpain-1 catalytic subunit OS=Homo sapiens OX=9606 GN=CAPN1 PE=1 SV=1	862.985	78	62	644	61	714	81.8	5.67	2069.05	100	100	93.6	104.8	89.9	104.3	98.3	99	95.7	83.3	95.4	100.4	95.3	97.6	94.9	102.1	88.6	107.5	105.2	101.4	81.3	89.8	96.8	105.9	95.7	98.8
P62736	Actin, aortic smooth muscle OS=Homo sapiens OX=9606 GN=ACTA2 PE=1 SV=1	862.692	84	42	3585	5	377	42	5.39	9109.95	100	100	83.9	111.4	90.9	67	88.6	99.8	125.3	119.4	122	126.2	117.4	126	57.1	62.8	61.8	55	64.9	64.5	123.7	83.6	88.6	109.6	116.7	88.2
Q9C0C2	182 kDa tankyrase-1-binding protein OS=Homo sapiens OX=9606 GN=TNKS1BP1 PE=1 SV=4	859.859	67	83	404	35	1729	181.7	4.86	1372.13	100	100	121.9	117.6	110.9	92.6	103.3	137	113.7	121.2	109.9	99.5	107.1	118.9	111.9	113.1	107.7	96.2	92.5	102.9	128.5	106.9	97.7	111	104.4	101
P06733-2	Isoform MBP-1 of Alpha-enolase OS=Homo sapiens OX=9606 GN=ENO1	857.557	89	34	1705	1	341	36.9	6.28	6064.39	100	100	39.1	62.9	136.5	68.4	77.3	75.2	36.7	43.6	228.3	69.4	55.1	82.3	36.1	58	61	38.8	39.6	50.4	30.9	42.8	106.7	39.8	45.3	56.8
Q9BUF5	Tubulin beta-6 chain OS=Homo sapiens OX=9606 GN=TUBB6 PE=1 SV=1	856.931	85	34	1210	19	446	49.8	4.88	3424.99	100	100	119.8	108.6	91	93	103.3	101.8	110.3	136	95.5	92.9	97.6	106.9	111.8	116.4	110.1	99	112.7	95.5	117.7	125.5	107.1	96.7	118.3	96.8
Q9P0K7	Ankycorbin OS=Homo sapiens OX=9606 GN=RAI14 PE=1 SV=2	850.788	82	88	422	2	980	110	6.21	1420.58	100	100	116.2	114.6	97.1	96.9	97.6	83.8	104.1	129.1	108.4	98.3	86.1	84.5	108.3	102.4	113.5	102.4	129.4	110.4	103.2	126.3	97.5	101	106.9	94.2
Q9NR09	Baculoviral IAP repeat-containing protein 6 OS=Homo sapiens OX=9606 GN=BIRC6 PE=1 SV=2	848.586	36	116	340	116	4857	529.9	6.05	1058.04	100	100	111.2	114.3	104.1	105	114.1	106.8	94.3	89	94.5	97	101.8	95.4	102.8	115.7	102.9	104.2	115.4	105.4	97	99.4	96.1	94.9	109.2	93.8
Q08378	Golgin subfamily A member 3 OS=Homo sapiens OX=9606 GN=GOLGA3 PE=1 SV=2	837.835	64	97	359	97	1498	167.3	5.44	1248.64	100	100	112.4	102.5	98.6	92.9	112.1	97.3	114	115.8	96.4	96.3	122.7	92.2	89.7	104.8	96.2	89	98.5	90.1	102.9	118.2	95.7	93.4	119.4	85.4
Q14195-2	Isoform LCRMP-4 of Dihydropyrimidinase-related protein 3 OS=Homo sapiens OX=9606 GN=DPYSL3	837.125	76	49	675	45	684	73.9	6.35	2129.56	100	100	93.1	89.1	78.2	77.6	82.9	81	168.1	174.2	109.7	150.5	135.7	116.5	70.6	60.7	76.7	68	59.9	72	141.8	89.4	109.8	119.4	100.3	99.3
O00159	Unconventional myosin-Ic OS=Homo sapiens OX=9606 GN=MYO1C PE=1 SV=4	836.154	70	79	573	1	1063	121.6	9.41	1868.89	100	100	60.1	59.4	59.8	76.4	58.2	108.6	42.8	59.4	75.8	74.6	59.7	107.1	111.3	131.8	81.8	109.8	96.1	142.4	104.9	53.4	100.8	113	83.9	134.6
O95782	AP-2 complex subunit alpha-1 OS=Homo sapiens OX=9606 GN=AP2A1 PE=1 SV=3	836.1	69	64	564	47	977	107.5	7.03	1767.42	100	100	97.9	103.7	101.4	97.4	106.3	99.8	98.7	90.2	101.1	95.3	102.4	97.1	90.5	91.9	94.4	98.5	99.1	97	87	91.3	101.6	100.7	101.6	94.4
Q9P0K7-4	Isoform 4 of Ankycorbin OS=Homo sapiens OX=9606 GN=RAI14	834.489	84	87	414	1	951	106.8	5.97	1376.13	100	100	126	103	109.2	115.3	125.1	120.2	125.3	119.6	105.7	131.6	145.5	115.7	105.7	82.4	68.6	114.1	92.5	84.8	116.5	133	67.1	124	131.1	94.3
P22102	Trifunctional purine biosynthetic protein adenosine-3 OS=Homo sapiens OX=9606 GN=GART PE=1 SV=1	834.277	79	65	435	65	1010	107.7	6.7	1526.96	100	100	96.5	98.8	95.6	100.3	98.7	87.8	84.4	86.3	89.5	85.8	83.2	86.1	103.7	114.1	114.7	104.9	129.4	116.4	96.8	100.5	110	93.3	100.5	109.9
P30101	Protein disulfide-isomerase A3 OS=Homo sapiens OX=9606 GN=PDIA3 PE=1 SV=4	833.218	84	59	864	58	505	56.7	6.35	2482.26	100	100	89.9	91.3	99.7	92.8	103.7	96.6	100.9	97.4	110.4	100.2	108.3	107.8	85.3	100.7	83.2	91.5	89.2	90.5	88.4	109.3	88.8	96.4	97.8	90.8
O00469-2	Isoform 2 of Procollagen-lysine,2-oxoglutarate 5-dioxygenase 2 OS=Homo sapiens OX=9606 GN=PLOD2	832.295	68	54	1007	4	758	87	6.71	2946.04	100	100	101.8	128.6	119.4	99.4	128	111	132.9	144.1	140.3	119.7	143.4	143.3	55.1	79	77.5	81.5	89.4	74.3	79.7	123.4	95.7	99.8	147.3	85.2
Q86VP6	Cullin-associated NEDD8-dissociated protein 1 OS=Homo sapiens OX=9606 GN=CAND1 PE=1 SV=2	831.339	65	76	576	70	1230	136.3	5.78	1729.36	100	100	96.1	97.5	103.2	95	100.1	85.3	100.3	96.3	103.7	104.5	93.6	95.8	98.7	93.2	94.9	96.4	93.8	91.5	98.3	97.4	100.4	98.7	89.4	96.2
P05023	Sodium/potassium-transporting ATPase subunit alpha-1 OS=Homo sapiens OX=9606 GN=ATP1A1 PE=1 SV=1	831.211	50	57	540	6	1023	112.8	5.49	1788.82	100	100	115.4	87.7	103.4	93.6	89.1	98.5	81.8	83.9	75.2	78.4	72.4	77	158.9	120.2	137.4	114.7	112.5	94.3	122.5	117.6	109.9	109.7	87	100.4
Q8WUM4	Programmed cell death 6-interacting protein OS=Homo sapiens OX=9606 GN=PDCD6IP PE=1 SV=1	829.859	80	75	596	74	868	96	6.52	1759.47	100	100	103.6	111.8	99	98.6	97.5	101.5	92.5	110.2	91.9	96.4	92.7	100	96.3	104.1	103	101.3	105.6	102.5	92.2	103.5	95.2	98.9	93.4	102.9
Q08211	ATP-dependent RNA helicase A OS=Homo sapiens OX=9606 GN=DHX9 PE=1 SV=4	828.969	60	72	392	72	1270	140.9	6.84	1325.28	100	100	78.7	86.1	85	98.2	95.3	94.6	83.3	74.1	87.7	100.1	96.3	86	91.2	93.2	86.9	115.5	104.9	107.4	91.1	83.9	97.5	118.5	105.4	104.4
Q02952	A-kinase anchor protein 12 OS=Homo sapiens OX=9606 GN=AKAP12 PE=1 SV=4	823.233	67	91	335	91	1782	191.4	4.41	1205.47	100	100	156.7	38.4	64.6	70.8	200.3	83.6	169.2	73.2	74.6	74.5	258.2	102.1	157.8	33.9	52.2	126.2	133	49.1	141	63.9	61.2	107.6	203.6	51.8
P35606	Coatomer subunit beta' OS=Homo sapiens OX=9606 GN=COPB2 PE=1 SV=2	822.547	76	64	512	64	906	102.4	5.27	1630.08	100	100	87.6	97.5	97.2	102.8	106.5	96.1	92.2	80.3	97.5	100.4	112.5	95.9	77.2	93.7	83.2	94.9	104	90.8	81.8	88.3	95.3	102.2	108	91.3
O60841	Eukaryotic translation initiation factor 5B OS=Homo sapiens OX=9606 GN=EIF5B PE=1 SV=4	821.011	57	81	400	81	1220	138.7	5.49	1293.99	100	100	103.7	100.4	94.7	100.5	98.7	98	92.6	97.4	93.3	97.5	96	90.8	99.2	105.8	96.2	106.1	109.3	100.6	98.1	109.8	95.5	104.9	107.7	106.2
Q12802	A-kinase anchor protein 13 OS=Homo sapiens OX=9606 GN=AKAP13 PE=1 SV=2	819.407	55	105	333	105	2813	307.4	5.24	1022.21	100	100	94.2	126.8	110.1	95.6	110.6	116.9	84.1	88.2	101.7	96.5	104.9	106.3	74	88.2	84.6	87.9	103.4	102.9	90.4	89.4	91.5	92.5	117.3	100.8
P51659	Peroxisomal multifunctional enzyme type 2 OS=Homo sapiens OX=9606 GN=HSD17B4 PE=1 SV=3	818.911	76	52	527	52	736	79.6	8.84	1764.89	100	100	94	101.3	97.5	92	93.1	92.8	91.1	94	95	86.3	86.3	94	103.2	113.4	103.5	102.4	98.2	103.5	88.9	101.5	103	92.4	85.7	101.2
Q9H2G2-2	Isoform 2 of STE20-like serine/threonine-protein kinase OS=Homo sapiens OX=9606 GN=SLK	817.829	67	82	385	1	1204	138.9	5.1	1264.37	100	100	95.3	127.1	146.1	150	101.2	106.5	71.8	69.5	97.2	90.6	72.6	92.3	64.6	132.6	119.5	117.6	122.5	112.8	62.8	87	114.5	106.3	79.2	109.8
P55786	Puromycin-sensitive aminopeptidase OS=Homo sapiens OX=9606 GN=NPEPPS PE=1 SV=2	817.144	62	58	626	58	919	103.2	5.72	1853.15	100	100	106.2	103.3	107	101.8	101	104.1	99.3	114.3	103.3	101.5	101.3	108.6	105.4	104.4	111.6	101.1	99.6	105.1	99	106.2	105.2	97.5	95.4	105.2
Q9H2G2	STE20-like serine/threonine-protein kinase OS=Homo sapiens OX=9606 GN=SLK PE=1 SV=1	816.297	65	82	383	1	1235	142.6	5.15	1264.79	100	100	91.1	89.2	114.1	114.2	102	88.5	64.4	86.8	91.1	78.2	70.5	61.3	75.1	89.5	150.8	119.6	153.9	146.6	65.4	84.1	124.9	79.9	76.7	96.9
P07355	Annexin A2 OS=Homo sapiens OX=9606 GN=ANXA2 PE=1 SV=2	815.131	91	50	2051	16	339	38.6	7.75	5492.5	100	100	78.3	83.7	84.5	91.5	102.3	96.7	82.1	69.7	86.3	89.5	98.3	97.1	100.6	88.8	81.8	90.8	103.9	94.4	84.6	71.7	91.3	87.6	94.4	89.4
Q92614	Unconventional myosin-XVIIIa OS=Homo sapiens OX=9606 GN=MYO18A PE=1 SV=3	815.026	54	105	376	104	2054	233	6.3	1259.86	100	100	105.8	109	101.2	103.5	104	101.2	89.2	97	96.1	94.7	87.5	90	114.4	118	114.9	107.4	111.5	106	96.1	90.3	97.1	93.8	85.5	96
Q9Y678	Coatomer subunit gamma-1 OS=Homo sapiens OX=9606 GN=COPG1 PE=1 SV=1	814.509	81	64	529	58	874	97.7	5.47	1790.94	100	100	99.3	94	96	104.1	114.3	92.9	108.8	90.6	101	103.6	118.6	96	95.4	103.9	90.8	97.2	111.2	88.5	90.6	101.2	102.7	104.6	114.9	88.1
P54136	Arginine--tRNA ligase, cytoplasmic OS=Homo sapiens OX=9606 GN=RARS1 PE=1 SV=2	811.117	73	61	503	61	660	75.3	6.68	1719.24	100	100	108.2	100.8	98	97.6	101.4	98.4	105.3	111	100	97.9	103.9	97.9	120.8	122.8	115.4	98.2	104.5	103.8	112.4	125.2	107.7	100.3	104.7	106.8
P49368	T-complex protein 1 subunit gamma OS=Homo sapiens OX=9606 GN=CCT3 PE=1 SV=4	810.168	77	52	584	2	545	60.5	6.49	1820.58	100	100	90.6	94.1	99.2	96.7	95.5	93.6	81.8	89	98.3	92.1	96.2	97	87.6	97.9	95.8	96.4	105.6	94.6	91.2	93.2	103.8	95.6	106.1	102.6
Q16891-2	Isoform 2 of MICOS complex subunit MIC60 OS=Homo sapiens OX=9606 GN=IMMT	809.834	78	69	504	2	747	82.6	6.57	1784.76	100	100	81.6	84.4	97	128.2	98.9	107.2	78.4	64.6	115	114.4	95.6	113.1	58	65.6	57.8	100.5	89.1	94.6	59.2	56.8	83.7	90.6	83.2	95.1
P24821-6	Isoform 6 of Tenascin OS=Homo sapiens OX=9606 GN=TNC	806.23	65	77	365	1	1564	171.2	5.1	1252.46	100	100	80.1	102.4	39	35.8	57.5	84.1	244.1	1478.8	98.1	140.8	299.6	115.9	38.4	33.7		25.3	20.6	58.2	52.8	122.5	24.2	38.2	95.4	39.4
P11586	C-1-tetrahydrofolate synthase, cytoplasmic OS=Homo sapiens OX=9606 GN=MTHFD1 PE=1 SV=4	806.146	88	72	500	71	935	101.5	7.3	1474.89	100	100	92.9	89.6	92.5	104.8	95	101.8	78.7	82.8	91.8	94.9	89.9	98.2	103.9	101.7	108.1	118.6	111.7	112.9	93.3	91.5	101	110.9	98.6	111.8
O94979	Protein transport protein Sec31A OS=Homo sapiens OX=9606 GN=SEC31A PE=1 SV=3	805.837	59	64	505	20	1220	132.9	6.89	1613.48	100	100	80.6	91.9	96.7	100.6	98.6	90.6	85.8	78.3	101.3	100.7	105.3	96.4	81.5	91.3	86.3	105	97.4	102	82.8	83.4	98.6	106.5	101.6	97.9
P49588	Alanine--tRNA ligase, cytoplasmic OS=Homo sapiens OX=9606 GN=AARS1 PE=1 SV=2	805.754	71	60	484	60	968	106.7	5.53	1575.24	100	100	89.4	88.2	92.1	92.2	103.1	94	98	102.1	95.5	96.3	111.1	97.9	89	99.2	97.2	103.5	109.3	104.1	96.4	103.6	103.8	103.4	114.1	104.9
P50851-2	Isoform 2 of Lipopolysaccharide-responsive and beige-like anchor protein OS=Homo sapiens OX=9606 GN=LRBA	803.971	52	112	385	105	2851	317.5	5.57	1121.58	100	100	91.8	92.2	96.7	106.8	98.1	108.6	90	79.9	95.5	101.1	97.3	109.6	88.1	87.6	85	92.9	100.3	100.4	86.8	78.3	93.1	92.6	97.5	96.8
Q9H4M9	EH domain-containing protein 1 OS=Homo sapiens OX=9606 GN=EHD1 PE=1 SV=2	802.441	87	52	623	32	534	60.6	6.83	2058.37	100	100	94.5	107.2	91.1	111.3	97.6	94.9	84.7	85.2	83.1	97.9	83.2	86.8	108	120.9	104.9	119.8	128.9	109.4	86.9	90.1	95.9	102.3	94.5	96.7
P13667	Protein disulfide-isomerase A4 OS=Homo sapiens OX=9606 GN=PDIA4 PE=1 SV=2	801.15	78	59	571	58	645	72.9	5.07	1735.57	100	100	97	96.7	94.8	90.9	111.6	81.6	106.1	98.8	94.6	98.3	119.1	89.8	97.7	128.2	94.9	100	101.4	84.4	101.6	132.3	90.4	102.7	109.4	87.4
P29144	Tripeptidyl-peptidase 2 OS=Homo sapiens OX=9606 GN=TPP2 PE=1 SV=4	798.94	68	75	399	75	1249	138.3	6.32	1285.14	100	100	89.5	98.2	91.6	99.7	99.4	92.7	82.4	87	91.6	96.9	92.2	92.7	96	109	91.7	106.8	115.7	102.2	92.7	100.9	94.7	102.5	111.1	100.7
P06744	Glucose-6-phosphate isomerase OS=Homo sapiens OX=9606 GN=GPI PE=1 SV=4	795.094	68	41	651	40	558	63.1	8.32	2009.33	100	100	99.3	92.1	103.2	103.2	113.1	95.7	101	97.1	109.4	105.9	110.5	105.2	81.1	81.9	90.5	93.5	85.1	86.2	79.2	89	92.7	88.3	86.8	85.8
Q13459	Unconventional myosin-IXb OS=Homo sapiens OX=9606 GN=MYO9B PE=1 SV=3	791.656	56	109	346	107	2157	243.2	8.75	1147.52	100	100	93.3	94.5	91	87.4	94.6	86.7	116.4	128.8	110.2	111.2	127.7	107.4	81.5	94.2	83.1	91.2	104.5	84.8	100.8	119.8	96.3	104.3	149.2	94.8
Q16891-4	Isoform 4 of MICOS complex subunit MIC60 OS=Homo sapiens OX=9606 GN=IMMT	790.843	78	69	492	2	757	83.5	6.57	1739.84	100	100	73.6	81.4	92.7	123	91.5	96.6	72.9	46.6	117.3	114.5	74.2	109.6	56.8	64.6	40.4	94.2	70.6	93.3	52.8	42.7	88	82	75.4	91.1
P19367	Hexokinase-1 OS=Homo sapiens OX=9606 GN=HK1 PE=1 SV=3	786.571	63	65	570	57	917	102.4	6.8	1785.57	100	100	99.9	94.1	99.9	103.9	95.7	114.9	97.5	89.4	98.9	102.3	92.5	118.2	102.3	95.8	80.3	99.3	92.6	92.9	93.9	93.1	83	95	91.6	95
Q15582	Transforming growth factor-beta-induced protein ig-h3 OS=Homo sapiens OX=9606 GN=TGFBI PE=1 SV=1	784.66	71	43	479	43	683	74.6	7.71	1606.33	100	100	64.9	71.7	57.1	58.3	81.6	62.5	207	413.3	124.6	151	257.1	131.3	60.8	61.1	46.4	54.4	54.9	48.9	101.7	136.8	74.1	81.2	143.1	65.9
Q13045	Protein flightless-1 homolog OS=Homo sapiens OX=9606 GN=FLII PE=1 SV=2	783.289	64	69	443	5	1269	144.7	6.05	1402.27	100	100	98.5	122	107.5	105.5	108	126.3	96.8	106.3	109.6	112	120.7	116.8	94.9	101.2	106.3	98.6	111.2	111.2	91.1	110.9	94.8	105.2	114.4	107
P25705	ATP synthase subunit alpha, mitochondrial OS=Homo sapiens OX=9606 GN=ATP5F1A PE=1 SV=1	778.727	72	49	825	49	553	59.7	9.13	2613.55	100	100	108.3	100.8	116	114.4	92.8	110.2	104	104.5	112.3	113.5	92.6	111.6	108.2	87.2	98	106.1	80.8	94.1	98.6	89.7	92.8	100.9	73.7	99.4
P49748	Very long-chain specific acyl-CoA dehydrogenase, mitochondrial OS=Homo sapiens OX=9606 GN=ACADVL PE=1 SV=1	775.307	74	48	549	48	655	70.3	8.75	1763.02	100	100	131.7	96.6	117.6	121.7	106	119.3	126.5	118.2	115.7	120.4	106.6	127	115.7	87	96	94.9	90.5	83.6	106.1	94.2	85.1	87.3	86.8	82.4
Q9UKK3	Protein mono-ADP-ribosyltransferase PARP4 OS=Homo sapiens OX=9606 GN=PARP4 PE=1 SV=3	773.747	55	80	402	80	1724	192.5	5.66	1304	100	100	99.1	91.3	90.7	100.2	93.7	96.8	90	89	87.4	96.9	87.6	90.5	115.7	110.2	108.1	113.3	117.2	112.1	102.5	98	104.4	103.7	102.2	102.3
P47895	Aldehyde dehydrogenase family 1 member A3 OS=Homo sapiens OX=9606 GN=ALDH1A3 PE=1 SV=2	772.941	87	48	777	44	512	56.1	7.25	2477.62	100	100	132.1	110.8	142.2	110.5	101.8	130.5	60.6	89.8	104.9	76	65.7	91.2	126.9	130	99.8	142.5	148.7	85.4	77.5	98	81.5	94.5	79.2	75.3
Q16658	Fascin OS=Homo sapiens OX=9606 GN=FSCN1 PE=1 SV=3	771.605	87	46	609	46	493	54.5	7.24	2185.59	100	100	97.9	112	85.6	85.8	90.3	86.6	109.2	125.4	93.4	104.4	97.3	95.7	101.5	100.9	90.2	87.6	94.9	103.1	109.5	116.9	98	98.1	110.2	108.5
A5YKK6	CCR4-NOT transcription complex subunit 1 OS=Homo sapiens OX=9606 GN=CNOT1 PE=1 SV=2	771.472	48	101	383	101	2376	266.8	7.11	1113.66	100	100	86	98.2	94.9	102.7	99.9	93.6	90.6	81.9	95.7	100.8	98.8	92.9	93.7	99.1	87.3	106.4	103.8	96.7	94.4	92.4	96.1	106.5	107.6	97.4
A2RRP1	Neuroblastoma-amplified sequence OS=Homo sapiens OX=9606 GN=NBAS PE=1 SV=2	771.043	54	103	376	103	2371	268.4	5.96	1159.22	100	100	113.9	71.5	112.6	102.6	100.3	104.9	116.6	71.3	109.5	109.1	103.1	109.1	104.9	71.1	109.9	99.1	97	102.9	103.1	71.5	105	98.3	101.2	103.8
O00469	Procollagen-lysine,2-oxoglutarate 5-dioxygenase 2 OS=Homo sapiens OX=9606 GN=PLOD2 PE=1 SV=2	770.559	67	51	916	1	737	84.6	6.71	2703.65	100	100	53.8	101.8	64.8	104.2	131.5	95	76.9	52.5	97.9	103	103.1	118.9	44.4	91.5	74.8	103.3	118.8	127	48.3	75.2	132.3	116.1	108.9	145.7
Q14152	Eukaryotic translation initiation factor 3 subunit A OS=Homo sapiens OX=9606 GN=EIF3A PE=1 SV=1	768.714	62	98	525	98	1382	166.5	6.79	1515.82	100	100	106	101	92.7	96.8	95	88.6	90.1	100.5	87.6	95.7	92.1	87.9	110	106.9	104.9	109.6	108.7	103.6	108.4	110.5	101.3	106	106.5	108
P06396-3	Isoform 3 of Gelsolin OS=Homo sapiens OX=9606 GN=GSN	767.248	70	46	513	1	742	81.9	5.85	1696.26	100	100	133.1	111	117.2	108.4	118.8	95.7	144.2	140	111	122.1	118.6	112.2	159.5	152	127.7	119.7	118.2	105.1	168.6	148.9	113.7	123.3	122.2	108.1
O43149	Zinc finger ZZ-type and EF-hand domain-containing protein 1 OS=Homo sapiens OX=9606 GN=ZZEF1 PE=1 SV=6	763.981	46	105	333	72	2961	330.9	5.95	1041.1	100	100	97.6	104.7	98.1	105.1	103.3	102.3	93.1	85.7	93.5	101	99.3	99.8	99.1	105.3	98.6	102.3	111.2	98.5	94.4	90.5	95.3	99	102.9	93.8
P50454	Serpin H1 OS=Homo sapiens OX=9606 GN=SERPINH1 PE=1 SV=2	763.877	72	35	949	35	418	46.4	8.69	2971.31	100	100	114.7	95.7	92.1	91.4	110.6	78	128.5	104.1	102.7	97.8	114.2	89	109.4	103.3	94.2	90.3	85.3	87.2	115.7	114.8	97.3	95.5	102.7	90.9
Q8IWJ2	GRIP and coiled-coil domain-containing protein 2 OS=Homo sapiens OX=9606 GN=GCC2 PE=1 SV=4	762.893	70	121	312	116	1684	195.8	5.14	955.28	100	100	91.2	107.6	108.3	105.6	103.1	100.6	96.3	91.9	108.3	106.8	106.4	100	71.2	95.5	90.5	97	100.6	89.7	82.1	105.9	97.2	102	110.5	89.5
O60437	Periplakin OS=Homo sapiens OX=9606 GN=PPL PE=1 SV=4	761.904	67	128	362	127	1756	204.6	5.6	1086.09	100	100	101	72.9	104.4	97.8	114.9	119.8	74.6	49.4	89.1	80.9	74.5	96.1	134.7	76.6	133	91.5	94	139.9	89.6	52	118.3	78.7	60	120.5
P06396-2	Isoform 2 of Gelsolin OS=Homo sapiens OX=9606 GN=GSN	760.597	69	46	516	1	731	80.6	5.85	1704.01	100	100	101.5	96.9	111.2	98.8	101.4	120.1	91.7	122.2	106.4	107.5	108.1	123.8	104.3	98.4	101.8	93.7	100.9	109	98.7	98.6	97.8	101.7	94.6	112.7
O14617-5	Isoform 5 of AP-3 complex subunit delta-1 OS=Homo sapiens OX=9606 GN=AP3D1	759.455	60	71	426	71	1215	136.6	7.64	1300.21	100	100	89.4	92.6	100.9	103.3	100.5	98.3	88.5	75.5	94.5	98.4	93.9	95.3	88.5	88	91.6	104.2	102.7	101.4	82	78.6	99	100.8	94.7	98.2
O60763	General vesicular transport factor p115 OS=Homo sapiens OX=9606 GN=USO1 PE=1 SV=2	757.348	55	57	401	57	962	107.8	4.91	1402.38	100	100	98.1	108.8	109.1	104.1	102.1	100.4	105.1	89.7	103.6	102.3	104.8	100.8	76.7	96.7	92.5	97.1	96.3	94.6	84.5	99.3	97.2	99.2	99.6	93.8
Q9ULV0	Unconventional myosin-Vb OS=Homo sapiens OX=9606 GN=MYO5B PE=1 SV=3	756.198	59	104	353	38	1848	213.5	7.2	1053.99	100	100	96.4	117.8	115.8	106.2	103.4	105.4	88.4	80.4	108.1	104.3	94.1	100	85.2	90.1	93.8	92.4	107.2	106.7	82.4	71.2	99.9	91.2	87.2	101.9
P50395	Rab GDP dissociation inhibitor beta OS=Homo sapiens OX=9606 GN=GDI2 PE=1 SV=2	754.734	83	50	596	39	445	50.6	6.47	1874.62	100	100	101.1	97	95.4	97.2	101.4	92.9	107.4	100.9	99.2	98.9	106.7	98.4	97	99	99.2	103.9	105.5	97	99.5	109.5	98.5	105.3	107.7	99.3
P20810-6	Isoform 6 of Calpastatin OS=Homo sapiens OX=9606 GN=CAST	752.854	75	66	491	19	791	84.9	5.36	1368.98	100	100	117.6	103.6	111.4	97.8	121.5	121.9	99	90.5	99.3	99.7	108.1	107.2	89.4	87.4	97.8	97.3	110.6	97.5	101.1	87.2	92	96.9	103	105.8
P12956	X-ray repair cross-complementing protein 6 OS=Homo sapiens OX=9606 GN=XRCC6 PE=1 SV=2	748.61	73	59	493	59	609	69.8	6.64	1554.51	100	100	73.8	90.3	73.7	105.6	88.3	85.7	79.9	61.7	77.6	92.7	91.5	82.8	122.8	105.5	87.2	135	114.3	117.9	105.4	93.1	95.5	127.6	105.2	116.8
Q92538	Golgi-specific brefeldin A-resistance guanine nucleotide exchange factor 1 OS=Homo sapiens OX=9606 GN=GBF1 PE=1 SV=2	745.984	56	82	421	82	1859	206.3	5.73	1318.74	100	100	100.3	105.2	98.3	99	106.5	94.2	97.7	92.4	95.3	90.9	101.2	92.2	92.6	105.2	97.3	94.4	112.8	91.3	89.6	101.6	96.2	90.8	112.5	86.3
P12111-4	Isoform 4 of Collagen alpha-3(VI) chain OS=Homo sapiens OX=9606 GN=COL6A3	745.683	51	103	344	1	2570	278	8.15	1090.89	100	100	284.1	22.4	136.8	173.7	379.1	233.6	581.6	90.7	142	296.4	783.2	204.5	21.9	31.9	77.5	55.4	29.3	35.1	53.6	94.6	46.7	64.1	149.5	23.2
P26640	Valine--tRNA ligase OS=Homo sapiens OX=9606 GN=VARS1 PE=1 SV=4	744.859	68	76	489	76	1264	140.4	7.59	1493.21	100	100	105.1	99.5	99.7	106.3	104.5	106.6	103.2	102.6	98.1	105.6	112	108.4	97	95.1	91.1	101.3	108.5	100.5	96.8	104.8	89.5	104.5	107.6	101.6
P11047	Laminin subunit gamma-1 OS=Homo sapiens OX=9606 GN=LAMC1 PE=1 SV=3	743.626	54	74	336	73	1609	177.5	5.12	1081.23	100	100	122.4	110.6	107.9	103.6	147.3	123.2	91	70	83.1	76.2	101.2	82.9	104.1	124.6	138.8	99.5	141.2	127.8	81.1	75.2	104.5	86.4	76	98.2
P52272	Heterogeneous nuclear ribonucleoprotein M OS=Homo sapiens OX=9606 GN=HNRNPM PE=1 SV=3	740.919	74	47	531	47	730	77.5	8.7	1786.37	100	100	84.4	88.2	96.4	95.1	88.9	87.8	89.9	93.8	94.5	100.9	92.8	88.8	121.5	103	103.6	114.2	97.3	105.5	123.4	109	104.9	121.9	99.5	108.2
P55196	Afadin OS=Homo sapiens OX=9606 GN=AFDN PE=1 SV=3	740.269	61	92	357	7	1824	206.7	6.47	1165.37	100	100	127.7	105.7	108.1	110.9	83	100.4	88	111.2	88	82.4	65.2	80.2	176.3	137.8	164.6	116.6	110.2	122.9	144.3	128.6	109.4	110.2	75	113.1
Q12888	TP53-binding protein 1 OS=Homo sapiens OX=9606 GN=TP53BP1 PE=1 SV=2	738.939	57	81	285	81	1972	213.4	4.7	942.1	100	100	94.6	94.4	97.6	93.8	100.3	105.6	87	108.4	99	94.1	96.1	88.7	89.2	113.3	108.2	95.5	97.1	99.5	105.5	94.2	102.3	97	91.8	98.8
Q5JRA6	Transport and Golgi organization protein 1 homolog OS=Homo sapiens OX=9606 GN=MIA3 PE=1 SV=1	738.852	52	90	341	90	1907	213.6	4.84	1074.4	100	100	101.1	100.1	100.4	98.7	97.9	101	95.2	83.1	95.9	94.5	95.3	93.5	86.6	102.2	107.3	105.2	95.1	113.6	87.9	98.4	104.2	108.2	93.4	110.3
P31939	Bifunctional purine biosynthesis protein ATIC OS=Homo sapiens OX=9606 GN=ATIC PE=1 SV=3	737.576	88	51	439	51	592	64.6	6.71	1437.79	100	100	95.3	102.3	97.8	103.8	96.4	94.5	87.9	95.4	98.6	97.3	87.8	94.9	102.8	110.5	102.4	100.9	106.4	105.3	92.4	100.3	104	96.5	92.8	104.7
P68133	Actin, alpha skeletal muscle OS=Homo sapiens OX=9606 GN=ACTA1 PE=1 SV=1	736.97	79	41	3598	3	377	42	5.39	8784.89	100	100	110.6	107.2	98.1	104.6	108.4	113.3	111.3	153.5	104	101.4	113.1	119.2	386.5	109.7	117.8	95.1	100.5	105.8	196.2	132.9	111	114.7	113.2	116.8
O60313-2	Isoform 2 of Dynamin-like 120 kDa protein, mitochondrial OS=Homo sapiens OX=9606 GN=OPA1	735.404	70	79	401	78	997	115.8	7.87	1231.22	100	100	97.4	102.1	105.5	109.3	97.6	116.5	95.9	85.3	105.3	105.7	90.4	118.3	93.1	88.4	83.7	97.6	89.8	95.1	88.5	85.1	89.4	95.5	86.5	103.8
P11216	Glycogen phosphorylase, brain form OS=Homo sapiens OX=9606 GN=PYGB PE=1 SV=5	735.002	70	66	443	52	843	96.6	6.86	1397.98	100	100	111.2	87.6	101.2	93.3	105.5	101.8	121.3	101.2	104.2	94.6	110.1	104	108.9	91.1	117.6	102.3	100.3	103.6	99.1	99.3	114.6	97.8	96.1	101.7
Q92896	Golgi apparatus protein 1 OS=Homo sapiens OX=9606 GN=GLG1 PE=1 SV=2	734.616	61	74	370	73	1179	134.5	6.9	1195.78	100	100	117.5	95.8	107.9	98	130.7	94.3	132.2	113.5	107.1	105.4	139.3	101.3	86.7	97.8	78.5	93.2	98	74	99.8	125.7	83	100.1	125.5	81.8
Q13423	NAD(P) transhydrogenase, mitochondrial OS=Homo sapiens OX=9606 GN=NNT PE=1 SV=3	732.333	51	60	446	60	1086	113.8	8.09	1423.92	100	100	108.1	96	119.1	113.7	85.8	131.3	103.9	94.8	109.3	108.8	82.6	127.2	102.4	79.5	101.9	93.1	70.1	112.8	91.4	77.4	93.8	89	61.9	115.9
O94925-3	Isoform 3 of Glutaminase kidney isoform, mitochondrial OS=Homo sapiens OX=9606 GN=GLS	728.638	72	41	561	6	598	65.4	7.88	1786.41	100	100	68.5	105.3	102.6	120.5	100.2	110.4	65.9	57.5	96.6	113.6	86.1	103.6	56.2	67	77.1	89.3	86.6	123.5	65.1	61.2	93	99.7	80.7	134.5
Q9NSE4	Isoleucine--tRNA ligase, mitochondrial OS=Homo sapiens OX=9606 GN=IARS2 PE=1 SV=2	726.735	60	57	493	57	1012	113.7	7.2	1429.66	100	100	99.5	91.3	103.7	115.3	95.9	112.1	95	81.8	102.3	108.1	88.3	114.2	111.9	92.1	99.4	112	88.1	107.5	100.9	89.8	97	105.4	82.1	112.4
Q9Y696	Chloride intracellular channel protein 4 OS=Homo sapiens OX=9606 GN=CLIC4 PE=1 SV=4	725.965	87	29	671	28	253	28.8	5.59	2016.85	100	100	99.4	107.5	104.3	117.4	110.3	119.2	81.9	90.9	98	91.1	95.2	108.3	88.5	107.4	98.3	96.9	106.3	108.3	80.3	81.1	96.7	86.2	81	94.1
Q9Y6D6	Brefeldin A-inhibited guanine nucleotide-exchange protein 1 OS=Homo sapiens OX=9606 GN=ARFGEF1 PE=1 SV=2	725.686	58	96	344	71	1849	208.6	5.85	1000.59	100	100	90.5	103	104.5	106.4	97.6	99.9	88.7	92.1	97.9	102.1	95.5	95.1	86.6	95.1	100.3	107.1	105.3	104.2	88.5	98.1	101.1	104.3	102.1	103.3
O14980	Exportin-1 OS=Homo sapiens OX=9606 GN=XPO1 PE=1 SV=1	724.51	68	68	481	68	1071	123.3	6.06	1391.82	100	100	93.4	100.3	98.6	99.1	97.6	94.9	100.4	83.7	96	97.9	100.9	95.1	93.2	96.6	90	102.7	105.5	101.6	97.3	101.5	101.4	107.3	106.1	106.5
Q15063	Periostin OS=Homo sapiens OX=9606 GN=POSTN PE=1 SV=2	724.456	62	54	421	2	836	93.3	7.53	1417.46	100	100	81	183.8	105.9	72.6	112.7	96.2	121.7	204.6	129.7	85.4	138.2	126.2	118.3	213.2	84	67.1	117.5	96.6	113.6	161.6	75.8	75.2	139.7	75.6
O94788	Retinal dehydrogenase 2 OS=Homo sapiens OX=9606 GN=ALDH1A2 PE=1 SV=3	723.074	91	41	515	9	518	56.7	6.05	1820.93	100	100	99.5	100.9	130.1	108.7	86.9	99.3	78.1	75.3	114.6	82.8	64.1	92.6	106.6	104.7	136	92.8	93.8	112.4	84.6	75.3	115.1	75.6	60.8	95.4
Q16531	DNA damage-binding protein 1 OS=Homo sapiens OX=9606 GN=DDB1 PE=1 SV=1	722.606	62	63	455	40	1140	126.9	5.26	1328.72	100	100	86.3	98.9	92.9	103.6	97.5	98.4	85.1	80.4	95.2	99.9	96.6	94	101.8	90.9	86.8	104.7	102.7	101.1	87.8	87.9	93.9	99.2	97.9	98.9
P45974-2	Isoform Short of Ubiquitin carboxyl-terminal hydrolase 5 OS=Homo sapiens OX=9606 GN=USP5	719.128	75	64	435	61	835	93.2	5.08	1333.62	100	100	94.6	102.5	97.9	98.9	95.3	103.4	89.2	91.4	93.8	96	89.6	100.6	94.8	95.9	100.6	102.5	102.2	106.2	87.6	92.6	99.4	97.4	99.1	104.1
P26599	Polypyrimidine tract-binding protein 1 OS=Homo sapiens OX=9606 GN=PTBP1 PE=1 SV=1	719.124	73	27	442	23	531	57.2	9.17	1672.69	100	100	80.4	87.2	87.8	95.7	92.3	79.6	93.2	78	98.4	93.7	89.2	84.7	100.3	102.2	85.9	109.6	98.1	96.8	102.1	94	103.3	100.4	98.5	95.6
Q14517	Protocadherin Fat 1 OS=Homo sapiens OX=9606 GN=FAT1 PE=1 SV=2	718.312	36	122	314	121	4588	506	5	902.71	100	100	120.9	110.1	100.4	103.9	113.3	104.2	93.5	87.3	92.6	87.6	97.3	90.9	95.2	100.8	116.3	94.3	116	107.6	89.5	84	100.3	86.8	110.9	91.8
Q92900	Regulator of nonsense transcripts 1 OS=Homo sapiens OX=9606 GN=UPF1 PE=1 SV=2	716.713	69	69	368	69	1129	124.3	6.61	1232.93	100	100	91.8	96.7	93.8	98.9	95.6	93.3	90.6	95.5	93.2	99.5	93.7	90.7	104.8	104.3	103.9	111.7	105.1	106.4	103.5	107	109.9	111.5	99.8	105.9
Q15063-5	Isoform 5 of Periostin OS=Homo sapiens OX=9606 GN=POSTN	716.261	63	53	416	1	809	90.4	7.39	1405.19	100	100	45.1	82.1	63.1	58	104.5	74.5	92	177.7	108.5	118.3	209.4	144.4	86.2	86.6	41	63.9	97.6	60.3	118	169	61.9	86.2	290.4	65.7
P41250	Glycine--tRNA ligase OS=Homo sapiens OX=9606 GN=GARS1 PE=1 SV=3	715.546	75	58	500	58	739	83.1	7.03	1470.07	100	100	105.3	91.6	100.4	89.5	115	103.6	137.2	126.4	104.7	94.4	156	113	76.7	88.2	99.5	95.3	93.6	99.9	94.8	113.9	106.7	101.9	136.1	107.1
Q14974	Importin subunit beta-1 OS=Homo sapiens OX=9606 GN=KPNB1 PE=1 SV=2	715.015	58	49	475	49	876	97.1	4.78	1553.93	100	100	97.9	98.8	98.2	94.7	106	94.2	98.5	88.9	96.8	99.9	103.3	94.1	88.2	96	89.3	101	108.7	99.5	93.3	103.6	99.1	106.6	113.1	102.1
O75083	WD repeat-containing protein 1 OS=Homo sapiens OX=9606 GN=WDR1 PE=1 SV=4	714.86	90	45	833	45	606	66.2	6.65	2588.27	100	100	92.7	97.5	93.6	85.4	100.1	87.3	89	97.8	100.9	96	91.8	95	85.1	93.3	89.7	85.5	100.6	84.6	101.5	99.4	104.5	91.8	106	88.8
O60716-3	Isoform 1AC of Catenin delta-1 OS=Homo sapiens OX=9606 GN=CTNND1	714.717	71	65	410	64	939	104.9	6.87	1357.61	100	100	98.5	109.1	94.3	92.9	97	97.3	99.3	117.4	95.4	99	95	99.8	106.8	96.8	106.3	96.9	101.2	99.8	128.1	105.7	99.9	106.4	105.7	101.3
P42224	Signal transducer and activator of transcription 1-alpha/beta OS=Homo sapiens OX=9606 GN=STAT1 PE=1 SV=2	712.717	73	56	519	3	750	87.3	6.05	1587.58	100	100	103	111.7	116.9	110.8	107.1	131.1	105	91.6	118	92.3	95	114.7	83.8	94.2	93.6	96.9	94.1	91.7	80.3	87.9	100.9	90.2	89.4	92
P55196-1	Isoform 2 of Afadin OS=Homo sapiens OX=9606 GN=AFDN	709.878	59	90	348	5	1816	205.5	6.77	1128.55	100	100	98.6	111.8	95.1	112.2	93.8	124.5	97.4	87.4	93.3	83.4	93.2	96.8	129.2	120.3	134	120.6	140.4	122.4	112.7	114.1	116.4	116.4	96.5	116.4
Q16181	Septin-7 OS=Homo sapiens OX=9606 GN=SEPTIN7 PE=1 SV=2	708.936	73	45	520	44	437	50.6	8.63	1800	100	100	119.5	98.4	92.8	99.1	99.6	99	123.2	114.3	94.1	105.4	102.6	104.8	120.4	97.3	107.7	111.2	96.6	102.6	121.7	120.3	101	113.8	102.1	113.4
Q06210	Glutamine--fructose-6-phosphate aminotransferase [isomerizing] 1 OS=Homo sapiens OX=9606 GN=GFPT1 PE=1 SV=3	707.255	75	54	441	46	699	78.8	7.11	1450.22	100	100	98.1	87.1	92.4	94.9	106.4	83.6	111.1	88.8	96.7	92.7	106.6	86.5	99.5	107.6	97.5	95.3	106.1	91.5	93	97.5	102.1	91.8	106.4	82.7
Q9Y5S2	Serine/threonine-protein kinase MRCK beta OS=Homo sapiens OX=9606 GN=CDC42BPB PE=1 SV=2	706.418	51	89	374	79	1711	194.2	6.37	1169.92	100	100	109.1	107.8	108.5	97.2	105.3	102.3	110.5	115.2	107.1	105.5	107.4	106.1	94.9	98.9	96.3	97.5	96.4	89.6	102.3	105.8	97.9	101.8	110.1	93.1
Q9NT68	Teneurin-2 OS=Homo sapiens OX=9606 GN=TENM2 PE=1 SV=3	706.083	40	80	320	77	2774	307.6	6.68	1047.87	100	100	108.7	156.6	122.8	140.8	151.1	140.8	68.9	78.8	114.9	118.9	86	119.3	59.6	115.8	70.1	84.3	112.7	84.1	63.5	108.3	73.2	87.1	115.1	79.9
P35241	Radixin OS=Homo sapiens OX=9606 GN=RDX PE=1 SV=1	705.526	78	67	807	43	583	68.5	6.37	2177.1	100	100	93.7	92.2	91.4	99.1	89.1	91.5	90.1	102.5	90.8	99.1	86.1	93.5	111	97.6	117.7	110.8	95.3	106.5	97.9	99.4	112.6	104.1	94	111.2
P50570-4	Isoform 4 of Dynamin-2 OS=Homo sapiens OX=9606 GN=DNM2	705.18	66	63	409	2	870	97.9	7.46	1279.93	100	100	143.2	140.9	84.3	121.1	119.3	112.1	210	137.7	71.1	106.3	97.9	100.5	183	166	171.3	99.4	97.3	92.4	135.7	180.4	147.4	110.9	119.4	99.6
P50990	T-complex protein 1 subunit theta OS=Homo sapiens OX=9606 GN=CCT8 PE=1 SV=4	704.28	81	47	556	1	548	59.6	5.6	1644.8	100	100	356.9	191.6	109.2	138.3	103.3	228	294.4	277.8	105.8	70.8	213.4	215.3	366	340.5	377.7	275.3	151.2	257.8	348.6	364.9	296.2	244.7	246.4	241.4
Q10567	AP-1 complex subunit beta-1 OS=Homo sapiens OX=9606 GN=AP1B1 PE=1 SV=2	704.139	61	62	476	1	949	104.6	5.06	1398.44	100	100	96.4	106.6	122.7	109.9	117.5	90.5	93.3	80.4	110	95	92.1	100.5	80.5	100.1	91.5	86.8	115.3	93	81.2	102.4	91.2	94.6	94.3	85
Q01518	Adenylyl cyclase-associated protein 1 OS=Homo sapiens OX=9606 GN=CAP1 PE=1 SV=5	703.882	80	48	715	1	475	51.9	8.06	2072.4	100	100	89.8	88.4	91.9	56.8	80.3	36.2	101	95.2	114.5	52.3	38	73.7	111.4	97.9	87.3	58.2	75.3	58.9	106.7	106.6	118.3	33.8	68.2	47.5
Q07065	Cytoskeleton-associated protein 4 OS=Homo sapiens OX=9606 GN=CKAP4 PE=1 SV=2	703.786	75	57	663	57	602	66	5.92	1990.53	100	100	105.8	97.8	104.8	94	107.6	103.7	118.3	113.2	111.3	105.7	119.8	112.4	91.9	94	79.1	91.9	85.1	83	95.2	111	86	99.4	100	90.6
P78371	T-complex protein 1 subunit beta OS=Homo sapiens OX=9606 GN=CCT2 PE=1 SV=4	703.045	82	46	540	46	535	57.5	6.46	1754.13	100	100	96.3	88.6	92.3	96.2	94.4	88.5	90	96.6	93.3	93.3	86	92.8	103.2	110.2	104.7	107.5	101.9	95.9	102.6	102.9	107.6	99.1	96	100.4
Q10567-3	Isoform C of AP-1 complex subunit beta-1 OS=Homo sapiens OX=9606 GN=AP1B1	701.772	61	62	478	1	939	103.5	5.16	1403.79	100	100	112.1	99.1	118.3	101.3	110.7	102.7	103.2	123.6	106.2	115.3	119.8	86.6	85	103.8	109.6	93.6	100.6	106.8	75.4	113.5	106.7	113.4	116.5	119.1
P42858	Huntingtin OS=Homo sapiens OX=9606 GN=HTT PE=1 SV=2	701.32	42	103	354	103	3142	347.4	6.2	1036.51	100	100	100.8	110.2	100	101.4	94.9	105.8	95.6	92.1	97.1	97.2	88.4	100.5	93.9	100.4	89.4	97.8	106.4	100.4	92.2	94.5	92.6	94.6	96.4	95
P06756	Integrin alpha-V OS=Homo sapiens OX=9606 GN=ITGAV PE=1 SV=2	700.88	65	66	486	66	1048	116	5.68	1485.31	100	100	81.2	87.8	74.9	73.9	93.3	87.7	136.2	153	103	119.7	156.8	134.2	75.7	69.5	66.4	69.7	73.7	78.5	117.6	117.7	85.6	99.9	155.4	91.3
Q5JPE7	Nodal modulator 2 OS=Homo sapiens OX=9606 GN=NOMO2 PE=1 SV=1	700.234	70	64	389	1	1267	139.4	5.76	1307.81	100	100	79.4	83	85.3	112.7	91.1	91.7	84.7	146.9	91.1	109.3	93.9	105.9	93.7	83	83.4	103.3	111.6	114.4	71.5	156	98	94.6	101.1	99.9
P50570	Dynamin-2 OS=Homo sapiens OX=9606 GN=DNM2 PE=1 SV=2	699.614	66	62	406	3	870	98	7.44	1275.72	100	100	100.7	117.1	111.9	95.3	101.8	115.4	143.1	98.7	106.8	106.2	125.3	110.7	87.5	81.2	116.6	117.7	94.3	121.8	90.9	118.7	115.7	138.9	111.7	129.8
Q14980	Nuclear mitotic apparatus protein 1 OS=Homo sapiens OX=9606 GN=NUMA1 PE=1 SV=2	699.49	56	103	256	1	2115	238.1	5.78	831.87	100	100	71.8	83.5	108.1	97.9	87.4	106.3	94.1	106.1	110.6	101.6	96.2	85.2	80.7	69.2	94.8	90.7	68.6	88.2	98.6	107.6	113.5	99.9	84	92.3
P60842	Eukaryotic initiation factor 4A-I OS=Homo sapiens OX=9606 GN=EIF4A1 PE=1 SV=1	699.04	84	40	633	23	406	46.1	5.48	1953.49	100	100	81.6	84.8	74.3	93.7	97.1	79.4	76.8	82.6	86	87.8	93.1	90.3	87.4	102.5	80.1	93.9	109.9	85.8	91.4	85.6	92.5	83.6	112.7	84.7
Q14980-2	Isoform 2 of Nuclear mitotic apparatus protein 1 OS=Homo sapiens OX=9606 GN=NUMA1	698.667	56	103	256	1	2101	236.4	5.8	825.89	100	100	57.9	84.3	86.2	102.9	107	105.4	47.7	54.7	90.9	76.5	77.4	74.9	80	79.1	112.8	104.1	98.1	118.1	65.6	58.1	108.7	85.6	84.7	76.4
Q6PGP7	Tetratricopeptide repeat protein 37 OS=Homo sapiens OX=9606 GN=TTC37 PE=1 SV=1	697.818	55	78	371	78	1564	175.4	7.53	1214.14	100	100	103.9	104.6	98.9	102.2	101.4	98.3	97.5	95	98.5	100.2	98.6	100.9	104.5	106.2	96.5	99.2	105.6	99.5	93.9	95.1	98	94.8	100.9	93.5
P05556	Integrin beta-1 OS=Homo sapiens OX=9606 GN=ITGB1 PE=1 SV=2	695.526	55	39	556	39	798	88.4	5.39	1668.59	100	100	101.5	105.6	86.3	91.5	110.3	99.2	125	132.1	102	118.2	147.1	118.1	69.6	80.9	71.4	77.2	93.7	78.1	100	108.3	85.7	99.4	158.7	87.2
Q9H7D0	Dedicator of cytokinesis protein 5 OS=Homo sapiens OX=9606 GN=DOCK5 PE=1 SV=3	694.179	53	93	352	88	1870	215.2	7.96	1015	100	100	84.9	126.2	102	112.7	108	121.9	78.1	90.8	97.6	102.5	98.3	117.1	77.8	99.8	79.5	96.1	115.9	104.1	77.6	87	81.4	91.5	112.7	98.1
P69849	Nodal modulator 3 OS=Homo sapiens OX=9606 GN=NOMO3 PE=1 SV=2	691.471	72	64	388	1	1222	134	5.67	1300.04	100	100	87.2	117.3	131.4	88.1	88.6	86.2	75.1	108.5	139.4	87.5	87.5	87.2	82.5	117.6	105.5	86	91	85.2	87.3	116.2	124.7	78.8	83.4	80
O60610	Protein diaphanous homolog 1 OS=Homo sapiens OX=9606 GN=DIAPH1 PE=1 SV=2	690.629	59	76	335	76	1272	141.3	5.41	1004.29	100	100	86.6	97.1	97.3	91.8	91.6	90.6	91.6	85.3	93.9	92.2	91.9	86	88.5	98.3	105.8	104.8	118.2	105.5	94	94.7	114.2	101.6	113.5	102.3
O00468-6	Isoform 6 of Agrin OS=Homo sapiens OX=9606 GN=AGRN	690.467	50	73	304	73	2045	214.7	6.4	1043.46	100	100	103.7	93.6	93.5	100	107.4	95.1	79.2	76.7	88.5	85.2	75.5	81.7	120.9	90.3	157.7	113.3	134.2	124.6	92.5	72.5	117.8	91.9	86.7	93
P30837	Aldehyde dehydrogenase X, mitochondrial OS=Homo sapiens OX=9606 GN=ALDH1B1 PE=1 SV=3	688.81	67	34	530	30	517	57.2	6.8	1808.35	100	100	98.4	110.9	108.5	122.8	73.7	112.8	94.2	106.8	112.2	116.3	65.7	110.8	102.4	100.6	114	101.4	66	103.6	112.6	97	112.7	104.3	65.7	114.8
O75533	Splicing factor 3B subunit 1 OS=Homo sapiens OX=9606 GN=SF3B1 PE=1 SV=3	688.669	65	68	360	68	1304	145.7	7.09	1141.15	100	100	83.4	89.2	94.6	101.3	94.5	95	78.4	83.6	92.2	94	89.6	86.4	101.8	104.8	98.9	110.7	105.5	112.6	103	96.7	104	112.2	99.5	109.3
P00533	Epidermal growth factor receptor OS=Homo sapiens OX=9606 GN=EGFR PE=1 SV=2	688.401	58	64	344	62	1210	134.2	6.68	1148.35	100	100	101.3	113.4	123.5	119.1	112.3	108.9	66	72.7	104.9	85.4	77.3	100.1	90.3	121.5	105	106	118.4	103.7	73.4	90.5	97.9	89.1	84.2	97.1
A3KMH1	von Willebrand factor A domain-containing protein 8 OS=Homo sapiens OX=9606 GN=VWA8 PE=1 SV=2	685.372	58	100	331	36	1905	214.7	7.4	974.36	100	100	93	113.5	103.8	89.5	108.3	94.3	91.7	71	96.7	83.8	100.3	88.2	94	94.9	97.6	89.1	105.8	95.3	91	76.8	106.2	82.3	95.2	92.3
Q5VU43-3	Isoform 3 of Myomegalin OS=Homo sapiens OX=9606 GN=PDE4DIP	684.501	54	101	274	5	2240	253.9	5.39	880.28	100	100	137.4	120	162.7	102.9	113.6	142.9	71.2	71.8	154.3	92	71.2	150.6	70.1	103.7	75.9	57.8	65.5	71	61.8	76.9	73.8	54.5	56.4	76.8
Q5VU43	Myomegalin OS=Homo sapiens OX=9606 GN=PDE4DIP PE=1 SV=3	682.964	51	101	274	5	2346	264.9	5.47	879.51	100	100	147.9	118.6	120.4	88.7	89.9	84.7	115.4	108.2	124.2	86	73.9	96.3	100.1	133.7	106.5	85.3	96.8	87.7	103.7	106.4	105.1	79	97.9	81.5
Q99832	T-complex protein 1 subunit eta OS=Homo sapiens OX=9606 GN=CCT7 PE=1 SV=2	682.464	85	50	447	50	543	59.3	7.65	1473.18	100	100	94.7	97.8	97.8	99.7	99.4	97.3	94.1	101	100.1	99.1	98.7	97.8	98.2	100.1	102.1	106.6	110.1	99.3	100.6	107.9	104.9	106.4	104.6	103.9
P31948	Stress-induced-phosphoprotein 1 OS=Homo sapiens OX=9606 GN=STIP1 PE=1 SV=1	681.428	78	62	409	62	543	62.6	6.8	1125.87	100	100	105.7	96.6	100.2	84.3	82.5	87.1	99.8	116.2	102.5	92.9	80.7	92.8	99.6	116.3	113.8	90.8	78	96	110.4	129.6	117.4	101	87.1	106.1
P27824	Calnexin OS=Homo sapiens OX=9606 GN=CANX PE=1 SV=2	681.314	64	52	625	51	592	67.5	4.6	1869.81	100	100	106.7	101.5	106.5	97.3	101.1	107.8	105.4	103.1	102.1	98.5	108.6	106.5	100.8	108.3	108.8	101.9	96.4	99.6	96.3	119.3	100	105.6	102.6	105
P43490	Nicotinamide phosphoribosyltransferase OS=Homo sapiens OX=9606 GN=NAMPT PE=1 SV=1	680.696	75	44	558	44	491	55.5	7.15	1717.9	100	100	69.2	91.9	101.7	89.3	100.2	77.4	86.5	120.5	124	113.5	142.4	106.5	56.4	104.9	86.6	83.9	98.1	67	76.7	178.7	123	98.2	170.8	90.2
Q15811-7	Isoform 7 of Intersectin-1 OS=Homo sapiens OX=9606 GN=ITSN1	679.661	55	72	336	6	1215	137	7.33	1041.24	100	100	99.5	106.4	119.1	102.7	88.6	115.7	78.1	86.9	94.9	87.1	68.9	90.6	101.7	109.8	137.2	101	95.3	137.7	90.4	95.3	110.8	100	73.8	117.7
Q14643	Inositol 1,4,5-trisphosphate receptor type 1 OS=Homo sapiens OX=9606 GN=ITPR1 PE=1 SV=3	679.098	39	94	321	82	2758	313.7	6.04	973.62	100	100	120.8	93.5	113.7	100	106.6	124.8	97	69.7	100.9	86.4	81	98.1	112.4	83.6	110.7	92.7	92.5	124.7	91.6	70.1	103	94.1	73.7	102.6
P17987	T-complex protein 1 subunit alpha OS=Homo sapiens OX=9606 GN=TCP1 PE=1 SV=1	677.808	83	40	536	40	556	60.3	6.11	1666.3	100	100	100.7	97.7	97.6	96.1	96.4	89.8	96.7	104.3	101	93.3	91.1	93.9	108.7	109.7	104.7	104.5	107.3	96.6	106	112.3	106.5	99.2	100.4	101
P07476	Involucrin OS=Homo sapiens OX=9606 GN=IVL PE=1 SV=2	674.805	79	44	379	44	585	68.4	4.61	1465.07	100	100	76.2	105.6	80.7	73.4	90.3	161.2	157.8	263.9	151.8	138.8	234.4	244.9	38.1	58	41.5	55.9	74.4	47.9	69.4	158.8	74.5	94.6	211.9	83.9
Q27J81	Inverted formin-2 OS=Homo sapiens OX=9606 GN=INF2 PE=1 SV=2	674.694	61	60	321	59	1249	135.5	5.38	1163.31	100	100	113.9	94.2	102.9	102.9	108.1	107.4	105.6	90.2	96.8	101.7	94	99.7	116.3	92.7	109.6	101.4	106.6	108.9	108	94.7	103.5	100.2	100.7	106.9
Q15643	Thyroid receptor-interacting protein 11 OS=Homo sapiens OX=9606 GN=TRIP11 PE=1 SV=3	674.125	56	112	295	3	1979	227.4	5.26	933.03	100	100	113.9	132.1	121	125.4	116	125.5	122.2	126.7	105.5	113.5	121.4	116.3	117.4	126.4	141.5	105.5	105.6	95.5	125.4	144	110.8	96.8	132	87.6
P42356	Phosphatidylinositol 4-kinase alpha OS=Homo sapiens OX=9606 GN=PI4KA PE=1 SV=4	671.702	56	102	353	81	2102	236.7	7.06	1007.53	100	100	89.3	100.5	103.5	109.8	96.1	97.1	89.3	83.5	97	99.6	84.9	91.5	107.5	100.7	97	102	102.7	101.1	92	79.7	92.8	95.1	83.2	90.9
Q16555-2	Isoform 2 of Dihydropyrimidinase-related protein 2 OS=Homo sapiens OX=9606 GN=DPYSL2	670.182	81	37	622	32	536	58.1	6.15	2160.17	100	100	110.4	71.8	120.2	85.3	108.4	115.1	102.1	80	119	80.8	91.6	115.5	105.6	84.3	111.4	86.7	90	98.8	96.5	80.2	107	77.3	79.2	88.7
A0AVT1	Ubiquitin-like modifier-activating enzyme 6 OS=Homo sapiens OX=9606 GN=UBA6 PE=1 SV=1	669.828	74	66	411	65	1052	117.9	6.14	1190.08	100	100	101.4	115.8	100.3	93.3	103.4	93.4	121.9	146.8	112.4	105.9	117.6	115.8	81.5	100	89.5	85.1	100.2	85.9	86.4	120.8	91.9	86.8	114.6	87.8
Q15155	Nodal modulator 1 OS=Homo sapiens OX=9606 GN=NOMO1 PE=1 SV=5	669.187	68	62	386	3	1222	134.2	5.81	1299.58	100	100	109.7	73.4	90.9	107.2	111.9	120.2	99.9	74.7	99.2	98.3	122.8	120.6	95.3	86.6	87.1	84.3	100.9	107.4	84.9	80.9	93.3	89.2	107.8	111.5
P54578	Ubiquitin carboxyl-terminal hydrolase 14 OS=Homo sapiens OX=9606 GN=USP14 PE=1 SV=3	668.881	88	49	414	5	494	56	5.3	1510.16	100	100	75.8	95.8	86.5	104.9	96.6	102.8	84.9	68.1	96.9	95.2	96.8	103.3	85.4	94	74.7	98.7	103	109	77.1	74.1	104	97.5	99	106.2
Q16647	Prostacyclin synthase OS=Homo sapiens OX=9606 GN=PTGIS PE=1 SV=1	668.236	65	41	975	41	500	57.1	7.31	2920.86	100	100	70.3	91.7	90.5	97.4	86.3	92.4	73.7	87.8	101.2	98.3	80.6	100.1	95.8	110.5	97.5	94.8	100.4	97.9	90.8	91.4	110.9	85.5	89.3	90.1
Q15063-4	Isoform 4 of Periostin OS=Homo sapiens OX=9606 GN=POSTN	667.775	62	50	393	2	751	83.8	8.18	1312.23	100	100	41.8	58.7	53.5	58.5	123.4	58.3	75.7	110.7	93.9	135.1	211	123.2	65.8	56.3	43.3	62.8	61.5	44.6	125.5	156.7	56.3	99.2	301.5	65.4
P17858	ATP-dependent 6-phosphofructokinase, liver type OS=Homo sapiens OX=9606 GN=PFKL PE=1 SV=6	667.532	62	43	505	38	780	85	7.5	1703.16	100	100	107.7	96.8	110.1	109.6	106.3	105.3	97.1	118	112.8	104.6	98.6	109	93.1	93.1	103.8	103.3	94.7	87.2	89.6	108.1	96	97.5	94.7	83.4
P28331	NADH-ubiquinone oxidoreductase 75 kDa subunit, mitochondrial OS=Homo sapiens OX=9606 GN=NDUFS1 PE=1 SV=3	667.017	79	47	357	47	727	79.4	6.23	1248.71	100	100	86.5	85	83.6	98.1	85.7	82.9	81.1	75.8	78.3	90.6	77.4	83.8	129.7	111.8	110.2	111.3	109	125.7	116.6	97.9	107	107	98.9	129.3
P42224-2	Isoform Beta of Signal transducer and activator of transcription 1-alpha/beta OS=Homo sapiens OX=9606 GN=STAT1	666.091	72	54	476	1	712	83	6.42	1432.93	100	100	97.5	93.8	119.9	107.6	96.2	117.8	85.9	74.1	120.3	89.5	82.2	98.2	81.5	94.5	86.1	99.6	93.3	105.5	79.2	89.3	93.2	91.4	87	104.8
P35573	Glycogen debranching enzyme OS=Homo sapiens OX=9606 GN=AGL PE=1 SV=3	663.668	72	91	354	91	1532	174.7	6.76	969.53	100	100	94.5	98.4	104.4	98.1	85.4	114.3	93.9	106.4	105.2	101.4	91.8	108.5	100.1	94.3	105.6	103.2	92	111.2	93.4	102.7	111.5	103.1	83	110.8
P02786	Transferrin receptor protein 1 OS=Homo sapiens OX=9606 GN=TFRC PE=1 SV=2	662.9	67	52	516	52	760	84.8	6.61	1606.43	100	100	72.7	70.3	75.6	111.9	87.4	84	65.8	56.5	66.9	86	70.6	78.2	142.9	110.7	111.9	190.3	108	95.8	88.4	92	88	132.7	72.9	82.8
P55084	Trifunctional enzyme subunit beta, mitochondrial OS=Homo sapiens OX=9606 GN=HADHB PE=1 SV=3	662.418	77	42	465	40	474	51.3	9.41	1317.46	100	100	110.3	95.8	113	111.9	98.9	110.9	105.2	96.2	109.7	108.3	94.5	117.4	116.1	88.8	95.3	96.8	85.3	94.4	95.6	84.2	92.8	92.5	79.7	95.7
Q14573	Inositol 1,4,5-trisphosphate receptor type 3 OS=Homo sapiens OX=9606 GN=ITPR3 PE=1 SV=2	661.88	43	94	300	86	2671	303.9	6.48	891.89	100	100	101.1	57.3	70.9	80.9	100.3	93	124.8	88.5	87.5	101.6	131.5	117.7	121.4	77.9	106.2	100.5	109.4	101.8	130.5	110.9	104.4	104.4	135.9	108.5
Q12906-7	Isoform 7 of Interleukin enhancer-binding factor 3 OS=Homo sapiens OX=9606 GN=ILF3	660.957	58	50	383	43	898	95.7	8.81	1280.12	100	100	93.9	90	92.2	99.6	90.6	96.2	88.9	93.9	91.3	99.7	93.4	93.2	109	96	90.7	112.5	94.8	103.6	114	100.7	96.4	111.2	96.7	110.8
O00203	AP-3 complex subunit beta-1 OS=Homo sapiens OX=9606 GN=AP3B1 PE=1 SV=3	659.782	60	69	390	58	1094	121.2	6.04	1182.82	100	100	99.3	107.9	101	104.6	99.4	101.5	95.6	90.3	91.6	102.3	101.4	97.9	88.4	93.4	100.4	109.3	99	103	86.9	92.2	94.4	106.5	94.5	101.4
P13489	Ribonuclease inhibitor OS=Homo sapiens OX=9606 GN=RNH1 PE=1 SV=2	657.038	94	33	585	33	461	49.9	4.82	2130.07	100	100	116	97.8	108.9	110.4	106.3	97.3	97.2	123.5	102	106.1	98.5	90.4	112	113.2	112.1	107	109.4	88.6	87.2	115.6	95.6	100.2	89.1	86.1
Q04721	Neurogenic locus notch homolog protein 2 OS=Homo sapiens OX=9606 GN=NOTCH2 PE=1 SV=3	656.171	36	62	336	59	2471	265.2	5.14	1146.89	100	100	83.1	97.9	90.4	105.6	94.5	93.2	93.8	93.4	88.2	101.7	96.6	92	76.1	91.3	98	109.6	110.6	112.8	82.3	88.6	102.3	101.5	98	106
P07954-2	Isoform Cytoplasmic of Fumarate hydratase, mitochondrial OS=Homo sapiens OX=9606 GN=FH	655.524	74	28	415	28	467	50.2	7.4	1549.27	100	100	95.8	86.4	95.7	111.8	85.1	101.2	87.8	75.2	91.4	100.1	79.1	98.3	132.2	104.6	118.5	120	92.2	118.7	111.1	93	110.8	114.8	80.1	123.6
O76094	Signal recognition particle subunit SRP72 OS=Homo sapiens OX=9606 GN=SRP72 PE=1 SV=3	653.665	69	50	333	50	671	74.6	9.26	1111.48	100	100	110.5	101.2	101.2	101.9	96	89.2	105.7	101.3	93.3	101.4	94.9	87	107	120.9	112.3	111.5	108.4	103.4	105.8	121.5	107.4	107	101.1	106
P46060	Ran GTPase-activating protein 1 OS=Homo sapiens OX=9606 GN=RANGAP1 PE=1 SV=1	652.947	71	43	359	43	587	63.5	4.68	1272.68	100	100	107.3	109.6	97.4	108.5	100.3	97.4	89.2	86	92.2	99.4	85	88.3	104.1	106.9	108.4	118.4	119.4	103.7	94.6	98.8	104.3	113.9	101.7	106.5
O75970	Multiple PDZ domain protein OS=Homo sapiens OX=9606 GN=MPDZ PE=1 SV=2	652.756	54	76	243	75	2070	221.5	5.06	883.52	100	100	84.1	105.2	89.3	92.9	91.9	97.1	86.6	81.8	92.5	97.4	88.8	98.1	115.5	92.3	84.5	91.6	97.7	108.1	105.1	83.9	91.8	94.5	90.5	107.8
O95340	Bifunctional 3'-phosphoadenosine 5'-phosphosulfate synthase 2 OS=Homo sapiens OX=9606 GN=PAPSS2 PE=1 SV=2	650.688	82	50	378	47	614	69.5	8.03	1219.19	100	100	136.5	114.7	118	114.1	115.9	116.8	88.4	70.9	94	78.3	82.3	88.1	110.3	136.2	116	94.4	117.2	106.2	82.3	99.5	97.4	83	92.5	86.6
P35555	Fibrillin-1 OS=Homo sapiens OX=9606 GN=FBN1 PE=1 SV=4	650.592	39	80	282	76	2871	312.1	4.93	893.98	100	100	133.7	92.1	106.3	88.1	133.8	157.6	169.9	124.1	106.5	98.8	156.1	122	74.3	96.4	90.5	77.4	82.4	129	98.8	99.3	91.4	85.1	110.1	69.4
Q9H2M9	Rab3 GTPase-activating protein non-catalytic subunit OS=Homo sapiens OX=9606 GN=RAB3GAP2 PE=1 SV=1	650.379	54	75	316	75	1393	155.9	5.62	990.28	100	100	93.6	103.7	104.2	95.5	94.6	96.6	92.8	90.3	98.7	95.3	88.1	96	85	103.2	102.8	103.8	107.7	108.5	86.5	97.3	106.9	98.8	94.6	107.4
O94832	Unconventional myosin-Id OS=Homo sapiens OX=9606 GN=MYO1D PE=1 SV=2	649.943	65	69	367	66	1006	116.1	9.39	1152.74	100	100	79.3	84.6	91.7	111.5	88.2	92	96.4	79.4	93.2	113.7	92.9	92.5	118.8	90.4	95.4	106.6	97.6	112.5	91.2	75.6	100.8	105	86.1	97.8
P46459	Vesicle-fusing ATPase OS=Homo sapiens OX=9606 GN=NSF PE=1 SV=3	649.572	77	62	429	61	744	82.5	6.95	1293.6	100	100	109.6	108.6	101.2	96.9	99.5	119	102.4	86.6	98.4	97.4	95.4	111.8	86.2	97.9	80.4	94.5	97.6	100.7	82	85.5	87.3	92.8	89.4	99.4
P78559	Microtubule-associated protein 1A OS=Homo sapiens OX=9606 GN=MAP1A PE=1 SV=6	649.217	46	102	290	100	2803	305.3	4.92	870.2	100	100	149.4	124	99	102.3	122	149.3	147.9	109.7	99.6	104.5	139.2	144.6	69.7	88.2	72.4	77.1	94.8	85.6	76.4	89.1	79.8	87.9	124.5	89.5
P50991	T-complex protein 1 subunit delta OS=Homo sapiens OX=9606 GN=CCT4 PE=1 SV=4	647.648	77	38	501	37	539	57.9	7.83	1693.77	100	100	97	91.8	95.3	94.8	96.4	87.6	88.3	98	95.4	96.7	90.3	92.8	98	102.9	97	102.5	105.6	94.5	98.1	101.8	101	98	100.7	97.8
Q5JRX3	Presequence protease, mitochondrial OS=Homo sapiens OX=9606 GN=PITRM1 PE=1 SV=3	645.847	72	64	332	64	1037	117.3	6.92	1009.12	100	100	114.6	88.5	97.8	96.3	94.9	101.8	98.4	104	93.5	91.9	91.3	99.7	128.5	104.8	117.9	109.6	101.1	106.6	126	112	104.7	109.8	93	110.4
Q9NZJ4	Sacsin OS=Homo sapiens OX=9606 GN=SACS PE=1 SV=2	644.634	35	130	299	130	4579	520.8	7.05	778.76	100	100	94.3	93.8	96.6	93.7	102.8	105.4	109.4	93.3	102.6	104.8	113	108.8	94.7	78.2	78.5	100.6	105	94	115.6	86	90.4	111.3	125.4	98.1
P31150	Rab GDP dissociation inhibitor alpha OS=Homo sapiens OX=9606 GN=GDI1 PE=1 SV=2	641.596	77	39	480	28	447	50.6	5.14	1575.81	100	100	111.2	101.4	112.5	99.7	105.8	110.2	129.5	125.3	116.9	107.5	115.5	115.6	99.4	93	109.2	94.9	95.3	99.4	106.6	115.4	113.9	105.3	109.2	105.5
Q9HD20	Endoplasmic reticulum transmembrane helix translocase OS=Homo sapiens OX=9606 GN=ATP13A1 PE=1 SV=2	641.508	54	69	344	69	1204	132.9	8.13	1111.95	100	100	109.7	101.9	105.5	107.2	105.5	101.9	104.3	103.9	102.3	105.1	99.8	103.5	104.2	105.2	99.2	101.8	95.6	103.8	97.7	102.7	97	100	89.9	99.8
O95202	Mitochondrial proton/calcium exchanger protein OS=Homo sapiens OX=9606 GN=LETM1 PE=1 SV=1	641.352	58	51	378	51	739	83.3	6.7	1152.58	100	100	101.2	95.6	106.5	110.2	94.9	122.8	93.4	100.8	105.7	109.7	96	120.2	111.3	91.2	104.6	96.3	85.3	101	104.9	94.6	96.3	100.5	86.5	108.4
Q96RL7	Vacuolar protein sorting-associated protein 13A OS=Homo sapiens OX=9606 GN=VPS13A PE=1 SV=2	639.787	40	97	286	97	3174	360	6.33	800.3	100	100	93.2	83.8	103.9	101.8	91.2	97.8	101.9	78.5	107	106.1	93.6	103.2	94.1	82.7	96.1	100.1	94.5	102	99.9	82.4	103.4	104.1	92.3	101.5
Q15436	Protein transport protein Sec23A OS=Homo sapiens OX=9606 GN=SEC23A PE=1 SV=2	639.638	75	42	389	9	765	86.1	7.08	1304.03	100	100	104.4	99.4	108.2	97.5	103.5	95	111.6	112.2	110.4	106.2	111.4	100.7	93	104.6	104.5	92.5	99.4	92.9	103	111.6	106	101	109.3	93.4
Q00839	Heterogeneous nuclear ribonucleoprotein U OS=Homo sapiens OX=9606 GN=HNRNPU PE=1 SV=6	635.873	59	54	460	2	825	90.5	6	1373.67	100	100	112.1	89.3	82.1	87.3	106.4	136.5	88.1	108.2	89.5	94.1	108.5	113.5	84.2	73.6	92.1	102.8	96.6	98.5	102.6	106.1	69.9	105	113.5	115.6
P00387	NADH-cytochrome b5 reductase 3 OS=Homo sapiens OX=9606 GN=CYB5R3 PE=1 SV=3	635.27	83	29	507	28	301	34.2	7.59	1745.14	100	100	91.5	92.4	106	92.5	107.6	103.8	97.2	81.8	110.7	88.4	93.9	115	85.6	89.4	89.5	95.8	92.9	101.2	76.1	87.4	94	85.7	86.7	100.3
P49589-3	Isoform 3 of Cysteine--tRNA ligase, cytoplasmic OS=Homo sapiens OX=9606 GN=CARS1	634.994	71	64	410	64	831	94.6	6.83	1224.98	100	100	91.9	97.8	93	90	106.3	101.1	108.2	104.7	100.8	96.8	119.2	102.2	80.6	92.7	84.1	93.7	97.1	95.3	88.2	100.7	97	94.5	116	100
Q8NCM8	Cytoplasmic dynein 2 heavy chain 1 OS=Homo sapiens OX=9606 GN=DYNC2H1 PE=1 SV=4	633.97	38	132	276	132	4307	492.3	6.54	780.44	100	100	99.1	88.4	99.6	105.6	85.7	94.8	93	69.7	95.4	95	79.2	89.8	103.1	89.3	90	102.6	91	97.1	96.5	81	96.9	98.6	87.1	90.7
P27816-5	Isoform 5 of Microtubule-associated protein 4 OS=Homo sapiens OX=9606 GN=MAP4	633.955	59	48	537	2	809	85.2	7.71	1351.46	100	100	180.8	88.2	117.5	99.8	115.3	122.4	121.1	147.5	91.2	121.2	77.6	100.9	185.1	153.5	165	188.1	105.5	120.4	171	154.7	113	160	97.9	141
Q9UM54-6	Isoform 6 of Unconventional myosin-VI OS=Homo sapiens OX=9606 GN=MYO6	633.463	58	73	308	1	1285	148.6	8.56	1019.34	100	100	162.5	95.1	101.8	105.7	107.5	127.1	124.6	111.3	110.4	119.7	122.3	105.1	101.3	94.6	87.1	89.1	118.2	122.3	97.8	96.9	87.6	117.1	112.5	112.5
P26639	Threonine--tRNA ligase 1, cytoplasmic OS=Homo sapiens OX=9606 GN=TARS1 PE=1 SV=3	632.735	71	51	390	47	723	83.4	6.67	1156.62	100	100	81.5	90.7	88	95.8	98.8	91.6	96.5	93.1	95.6	105.6	110.5	96.8	79.9	88.3	88.4	98	100	103.8	90.2	95.3	105.2	103.4	114.2	111.2
Q5K651	Sterile alpha motif domain-containing protein 9 OS=Homo sapiens OX=9606 GN=SAMD9 PE=1 SV=1	631.537	51	78	299	74	1589	184.2	7.83	924.53	100	100	93	148.7	89.7	105.8	96.3	95.9	111.6	121.4	94.1	110.8	111.1	95.1	80.6	126.6	82.3	98.7	108.6	87.5	85.4	123.8	90.9	103.2	110.7	88.5
Q9Y6D5	Brefeldin A-inhibited guanine nucleotide-exchange protein 2 OS=Homo sapiens OX=9606 GN=ARFGEF2 PE=1 SV=3	629.632	51	79	310	54	1785	201.9	6.33	923.58	100	100	102	99.9	108.4	104.7	101.7	100.5	91.2	89.7	100.5	90.4	92.4	96.1	101.7	105.4	113.6	104.5	109.8	106.4	94.1	97.5	105	95.2	99.1	98.1
Q92626	Peroxidasin homolog OS=Homo sapiens OX=9606 GN=PXDN PE=1 SV=2	629.145	56	61	286	61	1479	165.2	7.17	930.94	100	100	100.3	89.4	92.8	92.9	99.9	96.5	137.4	129	106.8	110.6	126.8	105.5	90.7	102	86.1	93.9	93.6	86.4	118.9	133.5	89.6	109.4	127.4	86.6
P55884	Eukaryotic translation initiation factor 3 subunit B OS=Homo sapiens OX=9606 GN=EIF3B PE=1 SV=3	628.957	70	50	367	50	814	92.4	5	1220.06	100	100	80.5	101.8	85.5	100.2	98.8	93.5	89.9	71.9	87.1	98.1	94.7	92.6	84.6	100.8	82	107.9	109.9	104.5	81.8	89	100.2	109.5	108	109.1
Q92499	ATP-dependent RNA helicase DDX1 OS=Homo sapiens OX=9606 GN=DDX1 PE=1 SV=2	627.691	72	57	416	57	740	82.4	7.23	1315.95	100	100	101.7	96.4	96.4	96.8	98.4	90.3	104.7	99.4	96.1	100.9	104.1	93.6	113.3	108.3	105	107.8	101	103	113.5	105.1	109.2	108.4	106.8	105.4
Q16881	Thioredoxin reductase 1, cytoplasmic OS=Homo sapiens OX=9606 GN=TXNRD1 PE=1 SV=3	626.413	66	40	443	39	649	70.9	7.39	1606.44	100	100	113.3	102.8	116.5	98.1	111.1	130.4	101.7	114.2	122.9	92.6	98.5	136.9	92.9	73.6	104.4	81.1	84.1	102.2	84.4	82	98.5	76.6	84.5	102.6
O94851-4	Isoform 4 of [F-actin]-monooxygenase MICAL2 OS=Homo sapiens OX=9606 GN=MICAL2	626.34	72	63	339	57	976	111.6	8.13	1086.48	100	100	109.5	122.7	104.5	104.6	113.5	117	122.1	135.9	111.4	120.3	123.3	119.7	78.3	83	84.9	82.4	100.1	98.9	95	93.8	85.5	89.8	118.9	100.3
Q9ULT8	E3 ubiquitin-protein ligase HECTD1 OS=Homo sapiens OX=9606 GN=HECTD1 PE=1 SV=3	625.408	47	91	269	91	2610	289.2	5.35	818.14	100	100	118.8	130.5	104.7	101.5	114.3	98.6	102	100.1	101.8	100.3	92.7	92.7	88.9	100	89.7	88.5	106.8	90.1	106.9	113.6	94.3	97.6	103.8	96
Q6DD88	Atlastin-3 OS=Homo sapiens OX=9606 GN=ATL3 PE=1 SV=1	625.278	73	38	364	37	541	60.5	5.66	1290.46	100	100	78.3	92	85.3	99	106	103.3	97.9	70.9	99.1	98.1	96	109.8	74.4	84.9	79.5	90.6	97.9	103.6	66.8	70.1	104.5	89.1	88.9	102.7
Q14839	Chromodomain-helicase-DNA-binding protein 4 OS=Homo sapiens OX=9606 GN=CHD4 PE=1 SV=2	624.401	54	90	292	75	1912	217.9	5.86	827.31	100	100	93.7	96.9	94.5	101	95.6	93.8	90.5	98.1	87	100.2	97.8	86.7	120.3	106.4	108	114.3	111.2	103.2	116.6	98.9	101	110.8	104.4	102.8
P54652	Heat shock-related 70 kDa protein 2 OS=Homo sapiens OX=9606 GN=HSPA2 PE=1 SV=1	624.259	80	55	674	33	639	70	5.74	1757.46	100	100	68.1	161.9	71.5	68.1	59.1	71.1	72.7	145.7	75.6	87.2	64	72.8	109.7	94.3	91.2	114.9	72.7	132.2	124.8	88.4	94	141.8	73.4	141.8
Q9NSV4	Protein diaphanous homolog 3 OS=Homo sapiens OX=9606 GN=DIAPH3 PE=1 SV=4	623.732	58	69	313	68	1193	136.8	7.03	980.88	100	100	95.1	118.9	81.4	123.8	98.5	88.2	54.7	46.4	63.2	84.5	58.3	61	122	131.1	113	145.4	142.1	126.5	86.6	59.8	97.6	119.4	71.2	99.6
P00338-3	Isoform 3 of L-lactate dehydrogenase A chain OS=Homo sapiens OX=9606 GN=LDHA	623.085	86	40	1099	1	361	39.8	8.43	3100.28	100	100	103.6	97.4	133.3	113.1	103.2	114.5	105.6	91	123.7	126.7	101.7	119.7	74.9	79.1	89.4	102.4	99.7	95.1	76.2	103.5	74.2	103.7	105	90.5
P09874	Poly [ADP-ribose] polymerase 1 OS=Homo sapiens OX=9606 GN=PARP1 PE=1 SV=4	622.646	66	71	358	71	1014	113	8.88	976.71	100	100	83.2	82.6	81.4	113.1	95.7	79.9	59.2	55.1	69.6	83.8	70.9	64	151.4	121.7	103	139.4	125.6	113.9	108.9	82.3	91.2	109.8	80.2	96.9
Q9UM54-2	Isoform 2 of Unconventional myosin-VI OS=Homo sapiens OX=9606 GN=MYO6	622.376	57	73	301	1	1262	146	8.53	999.66	100	100	133.8	77.3	98.2	76.1	113.7	86.9	165.5	115.2	91.9	126	151	129.8	103.7	120.7	111.2	67.7	79.2	55.4	119	105.8	122.7	121.3	141.6	76.9
Q9BSJ8-2	Isoform 2 of Extended synaptotagmin-1 OS=Homo sapiens OX=9606 GN=ESYT1	619.289	56	63	425	1	1114	123.9	5.78	1422.5	100	100	110.3	106.1	105.2	100.4	98.9	104.9	110.3	79.5	113.3	119.3	107.5	115.1	94.3	81.5	101.8	107.2	96.6	112.9	78.6	89.6	115.8	101.9	94.2	104.5
O43432	Eukaryotic translation initiation factor 4 gamma 3 OS=Homo sapiens OX=9606 GN=EIF4G3 PE=1 SV=2	619.286	56	94	356	84	1585	176.5	5.38	969.3	100	100	95.6	104	100.1	97.6	102.9	112.3	90.7	87.3	95.8	101.2	113.3	107	80.5	91.9	86.6	95.6	101.4	100.1	85.6	90.6	93.4	101.3	114.4	101.6
Q92878	DNA repair protein RAD50 OS=Homo sapiens OX=9606 GN=RAD50 PE=1 SV=1	617.593	56	87	301	87	1312	153.8	6.89	831.56	100	100	96.5	89.5	100.3	97.8	93.8	88.7	88.9	84	94.3	94.6	90.6	88	119.7	93	96.8	110.4	100.2	102	109.3	97.5	95.4	108.2	93.5	103.5
Q92621	Nuclear pore complex protein Nup205 OS=Homo sapiens OX=9606 GN=NUP205 PE=1 SV=3	615.35	47	86	300	86	2012	227.8	6.19	981.35	100	100	87.7	97.5	79	99.3	93.3	69.4	95.7	86.6	89.9	98	95	80.8	99.9	97.8	88.7	113.5	108	101.6	100.3	99.4	97.2	111.5	107.5	102.7
Q9BSJ8	Extended synaptotagmin-1 OS=Homo sapiens OX=9606 GN=ESYT1 PE=1 SV=1	615.318	56	64	430	2	1104	122.8	5.83	1422.58	100	100	79.6	77.9	99.5	83.4	90.8	80.2	96.8	93.7	109.7	95.6	99.5	102.3	76.9	73.3	89.7	88.4	96.2	89.8	92.6	72.4	108.8	89.5	102	97.2
P14923	Junction plakoglobin OS=Homo sapiens OX=9606 GN=JUP PE=1 SV=3	613.329	72	41	346	36	745	81.7	6.14	1196.59	100	100	76.7	108.6	111.7	94.5	97.9	132.2	77.5	108.3	89.3	92.2	79.5	97.4	90.6	85.4	124.8	86	93.6	136.5	91.1	68	121.8	83.8	89.6	115.2
Q9Y4E8	Ubiquitin carboxyl-terminal hydrolase 15 OS=Homo sapiens OX=9606 GN=USP15 PE=1 SV=3	613.101	68	64	317	2	981	112.3	5.22	926.36	100	100	104.3	112.9	102.9	128.8	110.6	132.7	92.2	97.2	96.5	123.5	120.4	140.6	82.2	88	124.3	121	126.8	112.9	112	93.1	95.7	123.6	128.6	126.1
P36871	Phosphoglucomutase-1 OS=Homo sapiens OX=9606 GN=PGM1 PE=1 SV=3	611.073	80	48	439	48	562	61.4	6.76	1333.17	100	100	109.6	87.6	112.5	97.6	99	101.8	98.3	98.3	113.3	99.9	97.9	104.7	77	84.1	121.6	108.6	88.3	102	75.6	96.7	112.5	109.6	90.2	100.9
P21796	Voltage-dependent anion-selective channel protein 1 OS=Homo sapiens OX=9606 GN=VDAC1 PE=1 SV=2	608.988	90	25	724	23	283	30.8	8.54	2366.06	100	100	97.2	98.5	103	110.5	94.3	106.3	106.7	94.7	104	111.7	96.6	111.2	101.3	90.3	88.9	99.3	86.2	92.7	92.7	93.1	93.1	95	83.4	99.6
Q96AY4	Tetratricopeptide repeat protein 28 OS=Homo sapiens OX=9606 GN=TTC28 PE=1 SV=4	608.297	47	84	257	84	2481	270.7	6.89	822.42	100	100	96.1	107.7	102.6	103.7	97.6	93.5	81.2	86.8	100.9	102.4	86.8	88.2	102.6	107	99.4	102.4	101.4	95.7	107.3	104.1	101.8	102.4	96.5	100.9
P51812	Ribosomal protein S6 kinase alpha-3 OS=Homo sapiens OX=9606 GN=RPS6KA3 PE=1 SV=1	607.704	66	47	335	34	740	83.7	6.89	1028.8	100	100	76.3	102	94.5	106.3	92.1	89.9	71	72.4	88.5	92.4	77.7	81.8	105.3	107.5	97.8	110.2	121.3	113.4	89.8	84.1	96.1	93.7	93.8	98.5
P04844	Dolichyl-diphosphooligosaccharide--protein glycosyltransferase subunit 2 OS=Homo sapiens OX=9606 GN=RPN2 PE=1 SV=3	606.602	67	35	359	35	631	69.2	5.69	1158.16	100	100	71.2	91	99.1	100.6	107.5	97.3	89.8	69.1	102.9	104.1	113.7	100.7	68.3	78.8	70.5	97	98.1	97.1	71.7	76.2	89.8	101	100.7	97.6
P54578-3	Isoform 3 of Ubiquitin carboxyl-terminal hydrolase 14 OS=Homo sapiens OX=9606 GN=USP14	606.433	87	45	358	1	483	54.7	5.34	1314.71	100	100	70.4	105.7	89.7	81.4	70.5	57.6	94.3	79.4	112.9	70.7	64.7	66.1	79.3	80	71.6	93.7	62.7	82.1	67.9	76.9	108.5	60.4	66.2	53
P40763-2	Isoform Del-701 of Signal transducer and activator of transcription 3 OS=Homo sapiens OX=9606 GN=STAT3	606.175	79	52	346	3	769	87.9	6.3	1101.97	100	100	98.9	85.7	85.9	96.9	99.3	106.4	76.8	92.6	101.2	91.7	101.3	110.9	112.2	119.2	93.2	89.3	105.3	99.9	95	81.1	107.8	100.9	104.7	89.3
P39023	60S ribosomal protein L3 OS=Homo sapiens OX=9606 GN=RPL3 PE=1 SV=2	605.494	64	38	498	38	403	46.1	10.18	1525.53	100	100	87.3	88.2	84.4	96.5	96.1	83.6	81.5	86.4	86	96.6	93.6	87.5	99.3	104.1	87.8	103.6	106	99.4	99.9	98.4	93.4	99.7	106.2	98
Q15019	Septin-2 OS=Homo sapiens OX=9606 GN=SEPTIN2 PE=1 SV=1	603.716	89	35	405	34	361	41.5	6.6	1447.35	100	100	105.4	87	89.6	100	100.3	100.9	102.8	98.4	93.8	107.6	107	104.6	110.3	89.6	92.7	104.4	95.4	96.9	110	100.2	92.3	109.6	105.9	108
O60271	C-Jun-amino-terminal kinase-interacting protein 4 OS=Homo sapiens OX=9606 GN=SPAG9 PE=1 SV=4	602.717	62	73	292	10	1321	146.1	5.15	929.89	100	100	54.3	88.9	110.4	103.8	96.8	106.4	63.6	49.3	104.9	92.6	89.9	95.4	51.8	62	59.8	91.2	92	99.8	57.1	75.6	87.1	100	85.2	94.9
O00429-2	Isoform 4 of Dynamin-1-like protein OS=Homo sapiens OX=9606 GN=DNM1L	602.583	78	53	334	1	725	80.5	6.71	1054.68	100	100	117	107.5	109.1	111.2	98.8	115.4	112.7	114.9	104.4	94	116.3	107.9	81.5	77.1	105.9	109.3	95.6	69.7	88.6	107.5	102.6	105	110.7	76.2
O75116	Rho-associated protein kinase 2 OS=Homo sapiens OX=9606 GN=ROCK2 PE=1 SV=4	602.024	59	85	296	75	1388	160.8	6.02	850.31	100	100	118.7	104.6	108.2	97.8	112.1	98	102.3	103.5	97.8	95.9	103.1	94.1	116.6	114.2	114.6	105.3	114.4	96.5	110.5	118.4	101.2	105.1	113	99.3
O94973-2	Isoform 2 of AP-2 complex subunit alpha-2 OS=Homo sapiens OX=9606 GN=AP2A2	599.858	61	50	380	1	940	104	6.86	1195.56	100	100	100.5	107.3	91.2	89.7	104.4	95.8	93.5	100.7	101.8	90.8	98.1	90.3	99.6	104.7	87.6	98.4	112.8	119	92.9	93.8	96.9	90.3	95.1	108.8
P18669	Phosphoglycerate mutase 1 OS=Homo sapiens OX=9606 GN=PGAM1 PE=1 SV=2	599.22	86	26	574	20	254	28.8	7.18	1828.09	100	100	92.7	104.8	101.1	99.2	98.3	105.2	98.8	102.6	112	101.5	101.8	117	79.7	92.4	83.1	93.5	91	91	81.2	96.1	93.9	92.1	95.4	94.1
P47897	Glutamine--tRNA ligase OS=Homo sapiens OX=9606 GN=QARS1 PE=1 SV=1	598.964	77	57	428	56	775	87.7	7.15	1243.23	100	100	108.3	100	99.4	96.7	99.2	92.5	103.4	102.7	97.8	96	98.9	90.7	104.4	114.7	115.4	105	106.1	100.4	107.4	112.1	110.1	103.4	105.5	102.2
Q05639	Elongation factor 1-alpha 2 OS=Homo sapiens OX=9606 GN=EEF1A2 PE=1 SV=1	598.411	74	34	639	15	463	50.4	9.03	1851.48	100	100	100.8	154.6	141.9	87.4	124.5	152.4	93	110.3	124	79.5	105.9	127.1	76.2	84.4	80.6	68.6	87.1	98.6	71.3	63.4	86.2	65.1	73.7	90.6
O94973	AP-2 complex subunit alpha-2 OS=Homo sapiens OX=9606 GN=AP2A2 PE=1 SV=2	597.754	61	50	378	1	939	103.9	6.96	1188.01	100	100	95.8	110.6	129.3	91.1	119.1	110.4	104.7	103.7	109.7	95.1	88.3	119	106.8	105.8	102.1	83	87.9	102.4	97.2	116.6	115	100.1	108.4	96.9
P22735	Protein-glutamine gamma-glutamyltransferase K OS=Homo sapiens OX=9606 GN=TGM1 PE=1 SV=4	597.573	69	48	351	48	817	89.7	6.04	1206.79	100	100	92.5	87.2	103.1	118	97.3	69.8	87.9	67	92.8	93.1	63.6	63.4	63.6	121.8	148.2	84	101	110.1	64.2	67.6	146.7	78.4	63	91.4
O00429	Dynamin-1-like protein OS=Homo sapiens OX=9606 GN=DNM1L PE=1 SV=2	596.67	76	53	332	1	736	81.8	6.81	1050.66	100	100	107.9	99.5	94.7	90.1	111.1	96.9	77	96.1	97.7	102.9	88.5	79.8	83.1	86.4	83.9	71.5	114.3	76.4	84.5	83.7	85.1	80.3	106.8	77.4
P49189	4-trimethylaminobutyraldehyde dehydrogenase OS=Homo sapiens OX=9606 GN=ALDH9A1 PE=1 SV=3	596.657	68	33	454	1	494	53.8	5.87	1486.15	100	100	131.7	116	113	128.1	128.5	125	115.5	107.2	111.1	111.7	103.3	118.4	116.9	105.8	100.2	117.7	119.8	106.6	104.7	103	87.5	102.9	105.2	106.1
P55060	Exportin-2 OS=Homo sapiens OX=9606 GN=CSE1L PE=1 SV=3	595.2	62	54	420	54	971	110.3	5.77	1251.3	100	100	89.4	100.1	96.4	102.4	98.8	92	78.7	82.8	90.2	89.7	87.7	88.9	98.6	106.6	90.4	107.9	113.9	102.5	92.4	100.6	95.9	103.2	101.1	102.2
Q9Y2A7	Nck-associated protein 1 OS=Homo sapiens OX=9606 GN=NCKAP1 PE=1 SV=1	594.462	52	57	319	57	1128	128.7	6.62	1011.88	100	100	92.3	104.2	94.6	102.7	98.8	96	87.3	90.2	88.7	97.8	96	96.3	93.8	94.4	94	108.7	111.6	101.5	93.3	94.1	91.1	108	101	100.8
Q9Y2D5-6	Isoform 4 of A-kinase anchor protein 2 OS=Homo sapiens OX=9606 GN=AKAP2	594.141	50	55	337	48	1090	120.6	5.05	1044.78	100	100	120.4	117.3	114.7	93.8	111.1	122.2	87.3	95.2	109.5	84.7	84.1	106.4	107.1	121.1	115.3	95.6	99.6	96.8	107	131.9	108.1	105.8	100.9	105.1
Q68CZ2	Tensin-3 OS=Homo sapiens OX=9606 GN=TNS3 PE=1 SV=2	592.858	55	51	260	47	1445	155.2	6.81	865.37	100	100	96	74.8	82.2	100.5	94	77.7	95.5	81.3	97.9	104.6	89.8	93	143.3	90.3	105	113.8	90.7	96.9	104	97.5	99.6	105.4	89.4	93.7
Q16363	Laminin subunit alpha-4 OS=Homo sapiens OX=9606 GN=LAMA4 PE=1 SV=4	592.015	46	74	264	74	1823	202.4	6.28	831.59	100	100	99.3	87.6	98.1	104.7	111.1	92.4	70.7	59	90.9	78	75.5	77	103.2	102.2	125.5	117.4	124.2	121.3	81.7	76.8	112.4	99.2	87.4	96.9
Q15477	Helicase SKI2W OS=Homo sapiens OX=9606 GN=SKIV2L PE=1 SV=3	591.913	67	65	317	64	1246	137.7	6.06	1052.4	100	100	95.8	107.7	102.6	102.9	105.1	101.2	97.7	88.4	102.8	99.7	104.8	100.9	86.4	95	91.5	100.7	104.1	97.9	87.2	88.9	97.7	98.4	103.4	93.5
O60506	Heterogeneous nuclear ribonucleoprotein Q OS=Homo sapiens OX=9606 GN=SYNCRIP PE=1 SV=2	591.553	65	40	330	2	623	69.6	8.59	999.98	100	100	149.6	168.7	116.1	119.3	106.1	151	107.2	150.6	120.3	113.8	120.7	128.5	78.7	66.9	71.2	101.7	124.1	87.1	117	91.5	75	94.4	118.7	77.6
Q92973-2	Isoform 2 of Transportin-1 OS=Homo sapiens OX=9606 GN=TNPO1	591.168	62	49	396	40	890	101.2	4.96	1223.94	100	100	98.6	99.8	97.4	101	98.4	91.8	97.2	93.6	98	97.8	91.1	97.4	98.6	95.8	97.7	97.3	100.5	100	96.5	97.4	103.4	100.1	92.9	101.3
P49915	GMP synthase [glutamine-hydrolyzing] OS=Homo sapiens OX=9606 GN=GMPS PE=1 SV=1	591.006	77	51	298	51	693	76.7	6.87	976.97	100	100	94.8	90	90.1	105.9	96.2	86.7	80.3	77.6	85.1	96.1	83.6	80	132.9	117.1	114.4	127.1	115.5	110.5	120.8	106.6	106.9	116.9	101.2	107.1
P20810-3	Isoform 3 of Calpastatin OS=Homo sapiens OX=9606 GN=CAST	590.336	79	50	410	3	590	63.6	4.79	1130	100	100	165.2	138	71.6	50.2	168.8	198.6	162.1	156.3	77.1	41.1	152.3	172.3	150.3	142.6	69.3	45.2	159.1	199.3	156.6	145.1	60.9	45.5	146.3	196.8
P04843	Dolichyl-diphosphooligosaccharide--protein glycosyltransferase subunit 1 OS=Homo sapiens OX=9606 GN=RPN1 PE=1 SV=1	590.24	75	50	481	50	607	68.5	6.38	1556.02	100	100	100.6	90.8	98.4	97.6	102.1	92.2	103.4	98.4	102.1	96.3	107.1	98.4	104.5	107.1	101.2	98.4	97.5	92.2	102.6	112.9	99.5	97.2	100.3	93.3
O60488	Long-chain-fatty-acid--CoA ligase 4 OS=Homo sapiens OX=9606 GN=ACSL4 PE=1 SV=2	589.183	72	49	339	46	711	79.1	8.38	1102.82	100	100	91.6	96	89.5	99.3	91	93.5	86.8	82.2	94.1	93.5	93.3	100.5	77.8	94.3	105.8	100.7	131.4	103.2	73.2	71.8	101.5	83.3	99.4	87.3
P22105-1	Isoform 3 of Tenascin-X OS=Homo sapiens OX=9606 GN=TNXB	588.437	40	100	259	100	4242	457.9	5.17	771.45	100	100	87.6	111	161	97	131.8	325.7	78	152.4	105.3	73.2	116.7	124.9	71.1	72.3	73.7	75	72.3	135.4	54.9	58.3	63.1	59.4	68.5	70.6
P09211	Glutathione S-transferase P OS=Homo sapiens OX=9606 GN=GSTP1 PE=1 SV=2	588.066	71	17	742	17	210	23.3	5.64	2548.46	100	100	73.5	83.8	85.9	100.4	98.2	93.6	82.5	71.6	98.6	102.1	99.6	101.6	89	81.3	79	101	103.3	97.2	79	77.6	96.7	98.9	104.4	96.6
Q9Y520	Protein PRRC2C OS=Homo sapiens OX=9606 GN=PRRC2C PE=1 SV=4	587.31	33	81	275	77	2896	316.7	9.13	743.97	100	100	102.7	105.6	97	100.5	97.5	91.9	93	95	94	95.6	99.5	89.8	95.1	98.7	92.5	103.5	108.5	93.8	106.6	99.9	93.9	102	108.6	95
P11413	Glucose-6-phosphate 1-dehydrogenase OS=Homo sapiens OX=9606 GN=G6PD PE=1 SV=4	587.237	85	47	411	47	515	59.2	6.84	1343.04	100	100	98.4	88.9	83	85.6	112.5	90.3	96.8	84.3	86.6	83	100.9	95.4	86.2	107.2	98	97.9	118.7	100.4	82.9	100.4	114.7	94.7	118.7	102.9
Q02809	Procollagen-lysine,2-oxoglutarate 5-dioxygenase 1 OS=Homo sapiens OX=9606 GN=PLOD1 PE=1 SV=2	586.502	73	50	401	49	727	83.5	6.95	1305.73	100	100	114	116	101.4	89.7	133.7	93.6	126.9	112.2	114.8	99	129.7	104.6	79.2	116.7	84.7	77.6	93	75.6	92.6	146.8	95.9	90.5	123.6	82.2
P13674	Prolyl 4-hydroxylase subunit alpha-1 OS=Homo sapiens OX=9606 GN=P4HA1 PE=1 SV=2	585.504	74	44	407	6	534	61	6.01	1323.92	100	100	83.4	100.4	94.7	96.9	139.7	83.3	108.3	93.6	119.4	129.3	182.1	122.5	66	86.2	61	58.4	71.2	55.5	79	98.7	75.1	93	128	66.9
Q4L180-2	Isoform 2 of Filamin A-interacting protein 1-like OS=Homo sapiens OX=9606 GN=FILIP1L	585.212	52	65	328	65	1133	130.1	6.61	1015.37	100	100	79.5	108.3	80.5	98.3	72.1	83.3	72.2	88.2	74.3	110	64.4	76.6	113.5	120.4	97.4	114.4	99.3	101.8	143.1	97.6	96.6	142.5	86.1	111.9
P54886	Delta-1-pyrroline-5-carboxylate synthase OS=Homo sapiens OX=9606 GN=ALDH18A1 PE=1 SV=2	584.33	63	49	346	2	795	87.2	7.12	1037.23	100	100	87.2	109.7	104.3	96.4	107.6	108.4	126.7	82.9	119.9	106.8	115.4	114.3	95.7	90.5	104.6	86.4	89.3	105.9	97.5	107.3	116.6	96.2	100.8	115.7
P09493-10	Isoform 10 of Tropomyosin alpha-1 chain OS=Homo sapiens OX=9606 GN=TPM1	581.534	89	58	888	17	284	32.8	4.77	2085.13	100	100	114.3	100.6	100.2	70.7	73.7	89.2	139.9	180.7	115.4	118.5	92.6	111.4	77.1	82.7	98.6	75.4	66.8	80.9	164.8	143	108.6	123.2	104.4	113.1
O43852-4	Isoform 4 of Calumenin OS=Homo sapiens OX=9606 GN=CALU	580.601	78	35	435	6	323	38.1	4.58	1475.44	100	100	85.4	125.2	118.8	109	139.4	125.1	121.9	92	125.4	126.9	192.6	122.9	50.3	88	55.7	85.6	98.1	86	64.6	101.6	78.1	110.7	146.1	85.9
Q9HCE0	Ectopic P granules protein 5 homolog OS=Homo sapiens OX=9606 GN=EPG5 PE=1 SV=2	580.179	41	74	249	74	2579	292.3	6.43	792.36	100	100	102.6	121.3	120.1	139.5	119.7	132.3	86.5	77.9	112.1	107.8	101.4	110.8	74.9	101.2	80.8	93.1	108.6	90.3	73.1	80.1	85.3	87.2	92.9	89
O75962	Triple functional domain protein OS=Homo sapiens OX=9606 GN=TRIO PE=1 SV=2	579.393	41	103	238	90	3097	346.7	6.37	779.1	100	100	108.6	114.9	90.1	96.3	113.2	103.5	132.9	128.6	102	113	136	112.7	81.4	89.4	75.5	84.1	95.5	84.4	107.8	97.4	85	90.4	127.8	85.4
Q01995	Transgelin OS=Homo sapiens OX=9606 GN=TAGLN PE=1 SV=4	578.766	89	32	1031	31	201	22.6	8.84	2479.98	100	100	88.9	104.8	88.5	52	71.7	83.4	161.6	206.9	119.3	125.8	120.1	121.8	56.7	67.6	79.5	53.1	66.9	68.9	182.1	164.8	124.9	127.4	168.9	110.9
Q7L576	Cytoplasmic FMR1-interacting protein 1 OS=Homo sapiens OX=9606 GN=CYFIP1 PE=1 SV=1	577.876	57	71	339	42	1253	145.1	6.9	953.15	100	100	86.9	112.1	91.6	98.6	97.8	92.2	90	87.8	90.9	96.3	96	89.1	86	95	93	112.4	112.8	100	84.8	93.3	96.7	107.3	105.5	100.6
Q8NE71	ATP-binding cassette sub-family F member 1 OS=Homo sapiens OX=9606 GN=ABCF1 PE=1 SV=2	576.72	62	57	311	56	845	95.9	6.8	1023.41	100	100	83.2	99.5	94.8	102.5	99.3	94.8	79.4	80.6	94.1	98.7	97.4	92.1	82.1	94.1	78.7	94.5	102.4	91.7	81.9	86.2	89.7	93.3	104.5	92.4
Q6WKZ4	Rab11 family-interacting protein 1 OS=Homo sapiens OX=9606 GN=RAB11FIP1 PE=1 SV=3	576.659	54	56	260	53	1283	137.1	5.43	798.25	100	100	109.3	105.5	106.2	99.8	101.4	115.4	75.2	69.6	96.1	79.4	65.2	91.5	117.3	103.5	129.7	94.5	107.6	123.4	104.3	87.6	121.8	97.1	73.4	121.9
Q9Y4I1	Unconventional myosin-Va OS=Homo sapiens OX=9606 GN=MYO5A PE=1 SV=2	576.101	50	88	287	2	1855	215.3	8.48	806.39	100	100	126.6	108.5	116.5	96.2	129.8	98.9	123.3	141.9	108.2	94.6	144.8	92.7	107.2	113.2	110.1	95.2	104.5	98.8	127.5	118.3	101.4	99.4	138	111.4
P49411	Elongation factor Tu, mitochondrial OS=Homo sapiens OX=9606 GN=TUFM PE=1 SV=2	575.65	74	37	409	37	452	49.5	7.61	1408	100	100	83	76.8	95.2	103.7	84.2	99.9	78.8	66.6	95.1	93.8	78.5	97.9	113.3	88.6	101.2	115.9	95	114.7	107.4	87.3	99.6	113	85.2	119.4
P38606	V-type proton ATPase catalytic subunit A OS=Homo sapiens OX=9606 GN=ATP6V1A PE=1 SV=2	575.108	88	45	360	45	617	68.3	5.52	1105.03	100	100	106.4	107.5	104.2	104	96.7	115.8	109	108.4	108.3	105.4	95.7	118.9	97	108.7	110	94.9	95.9	98.3	96.4	99.2	108.6	90.3	91.5	101.4
Q96G03	Phosphoglucomutase-2 OS=Homo sapiens OX=9606 GN=PGM2 PE=1 SV=4	574.519	74	56	343	56	612	68.2	6.73	932.24	100	100	75	89.1	87.6	110.7	92.1	83.4	73.1	84.8	90.4	105.8	91	87.5	101.5	102.7	96.8	108.7	104.2	96.3	86.3	98.3	94.7	98	97.2	96.8
Q96HC4	PDZ and LIM domain protein 5 OS=Homo sapiens OX=9606 GN=PDLIM5 PE=1 SV=5	574.435	60	36	419	7	596	63.9	8.21	1412.75	100	100	129.5	122.5	142	86.3	83.4	152.4	131.4	148.4	144.7	114.9	96.4	150.6	69.9	76.4	105.1	61.2	64.9	96.1	157.1	115.4	120.2	108.6	105	134.7
Q14240-2	Isoform 2 of Eukaryotic initiation factor 4A-II OS=Homo sapiens OX=9606 GN=EIF4A2	574.253	80	38	465	21	408	46.5	5.48	1493.23	100	100	74.4	94	94.8	103.1	88.1	90.7	72.7	63.2	99.7	94.4	74.3	93.4	75.1	80.3	80.4	94.7	86.8	95.7	72.4	62.3	99.5	86.5	74.9	96.2
P60174	Triosephosphate isomerase OS=Homo sapiens OX=9606 GN=TPI1 PE=1 SV=4	574.176	92	28	839	28	249	26.7	6.9	2769.98	100	100	90.9	88	101.9	90.6	89.8	96.4	100	124.2	120.1	103.8	96.8	114.2	96.3	108.1	91.9	97.2	73.7	83.4	101.7	129	99.6	101.4	88.7	91
Q9NZB2	Constitutive coactivator of PPAR-gamma-like protein 1 OS=Homo sapiens OX=9606 GN=FAM120A PE=1 SV=2	573.977	55	53	332	51	1118	121.8	8.88	1207.21	100	100	95.6	94.2	96.9	101.5	100.7	90.4	86.1	86.8	93.3	92.7	92.6	92.2	99.7	104.8	93.9	105.9	103.4	105.9	94.2	88.8	102.3	94.2	100.1	94.9
P40763-3	Isoform 3 of Signal transducer and activator of transcription 3 OS=Homo sapiens OX=9606 GN=STAT3	573.493	78	51	334	2	722	83.1	7.12	1060.83	100	100	74.8	63.9	80.6	93.8	87	65.8	55.1	65.6	89.7	78.4	61.2	75.9	106.8	110.7	80.7	110.8	109	91.1	87.5	61.7	90.7	78.2	83.5	78.5
P20042	Eukaryotic translation initiation factor 2 subunit 2 OS=Homo sapiens OX=9606 GN=EIF2S2 PE=1 SV=2	573.362	82	43	284	43	333	38.4	5.8	932.92	100	100	93.6	89.7	98.6	98.6	96.9	95.4	86.4	94.7	99.1	97.5	102.1	94	85.8	86.5	92	104.5	97.9	98.9	89.7	96.7	95.5	106	106.3	107.2
O43776	Asparagine--tRNA ligase, cytoplasmic OS=Homo sapiens OX=9606 GN=NARS1 PE=1 SV=1	572.308	68	46	404	46	548	62.9	6.25	1248.44	100	100	91.8	98.6	93	103	99.3	104	100.1	94.1	99.5	103	104.3	104.1	88.3	94.7	97.6	100.5	98.8	105.9	88.2	95.9	106.8	100.6	103.1	110.8
P40227	T-complex protein 1 subunit zeta OS=Homo sapiens OX=9606 GN=CCT6A PE=1 SV=3	569.105	84	45	439	35	531	58	6.68	1373.26	100	100	86.7	94.5	90.8	97.7	98.4	92.5	92.2	81.6	94.9	99.1	94	93.2	92.9	99.6	93.3	104.2	114.4	99.9	88.9	93.9	107.2	103.8	106.2	103.2
Q13263	Transcription intermediary factor 1-beta OS=Homo sapiens OX=9606 GN=TRIM28 PE=1 SV=5	568.984	75	45	382	45	835	88.5	5.77	1126.01	100	100	91	89.5	85.2	101.8	89.3	84	84.6	87.1	82.5	102.4	89.9	82.5	130.9	106.1	99.4	118.1	104.5	99.1	131.3	113.3	99	120.9	99	107.8
Q13409-2	Isoform 2B of Cytoplasmic dynein 1 intermediate chain 2 OS=Homo sapiens OX=9606 GN=DYNC1I2	568.607	65	33	271	1	632	70.6	5.24	1086.53	100	100	85.5	104	79.4	90.7	105.2	92.7	101.6	79	97.5	87	85	92.4	92.9	98.9	86.6	91.4	97.2	101.3	80.7	83	104.8	74.2	90.4	91.3
P08582	Melanotransferrin OS=Homo sapiens OX=9606 GN=MELTF PE=1 SV=2	567.622	74	42	338	29	738	80.2	5.94	1190.26	100	100	104.2	96.5	128.2	96.4	82.5	210.1	92.6	110.4	113.8	85.3	67.4	147.3	103.3	93.6	96.1	68.4	64	122.5	77.5	66.4	90.9	63.6	55.3	90.2
Q9Y4I1-3	Isoform 3 of Unconventional myosin-Va OS=Homo sapiens OX=9606 GN=MYO5A	567.451	50	88	285	2	1880	218.5	8.51	791.82	100	100	73.2	82.2	84.2	83.3	106.5	91.8	81.2	55.1	87	84	80.9	102.7	77.7	80.5	72.9	79.4	80.3	84.2	70.9	63.4	69.3	77.6	89.1	84.9
Q13464	Rho-associated protein kinase 1 OS=Homo sapiens OX=9606 GN=ROCK1 PE=1 SV=1	565.378	53	80	269	70	1354	158.1	5.9	782.83	100	100	98	88.5	101.9	89.1	93.6	88.4	114	115.7	102.2	103.3	117.3	99.5	112	91.5	118.1	101.6	91.8	102.1	127.6	115.7	112.8	111.4	111.1	101.6
O60701	UDP-glucose 6-dehydrogenase OS=Homo sapiens OX=9606 GN=UGDH PE=1 SV=1	565.3	87	44	335	44	494	55	7.12	1121.93	100	100	112.5	76.4	96.2	98.1	112.3	84.2	121.8	93.5	103.9	105.8	134.3	91.8	101.8	90.4	97.8	104.6	101.2	86.1	96.8	91.1	93	102.3	108.8	85
P98082	Disabled homolog 2 OS=Homo sapiens OX=9606 GN=DAB2 PE=1 SV=3	565.08	62	40	343	40	770	82.4	5.53	1188.15	100	100	104.2	121.9	123.8	100.7	102.3	104.1	60.2	51.2	101.8	84.8	58.8	83.7	116.3	160.2	109.7	104.4	116.8	102.6	101.4	119.2	107	128.5	87.4	103.7
Q32MZ4-3	Isoform 3 of Leucine-rich repeat flightless-interacting protein 1 OS=Homo sapiens OX=9606 GN=LRRFIP1	564.448	56	42	270	1	752	82.6	4.61	956.48	100	100	54.1	103.3	90.6	90.2	98	115.9	51	56	76.2	85.4	77.2	84.2	37.5	78.7	53.2	86.6	113.6	93.2	47.4	54.9	81.6	81.6	105.1	91.5
P09960	Leukotriene A-4 hydrolase OS=Homo sapiens OX=9606 GN=LTA4H PE=1 SV=2	564.119	67	48	418	9	611	69.2	6.18	1342.21	100	100	104.1	103	95.4	104.9	95.8	99.2	104.6	105.7	96.3	98.5	94.4	101.6	106.3	105.5	103	101.9	101.5	100.6	99.9	98.3	110.8	96.3	92.1	102
P48147	Prolyl endopeptidase OS=Homo sapiens OX=9606 GN=PREP PE=1 SV=2	563.753	86	55	316	55	710	80.6	5.86	994.96	100	100	85.4	95	95.7	99.1	103.5	95	93.9	76.5	108.9	98.6	98.7	101.5	95.6	94.5	86.5	101.5	106.5	95.9	85.2	84.5	101.6	98.2	103.3	96
Q8IUD2	ELKS/Rab6-interacting/CAST family member 1 OS=Homo sapiens OX=9606 GN=ERC1 PE=1 SV=1	563.684	61	82	297	8	1116	128	5.97	896.17	100	100	103.9	95.8	103	94.9	96.6	98.6	97.3	104	94.1	99.2	95	101.8	88.2	101.4	96.2	85.8	91.6	91	95.4	105.1	100.5	95.2	102.5	94.2
Q9BTW9	Tubulin-specific chaperone D OS=Homo sapiens OX=9606 GN=TBCD PE=1 SV=2	563.492	69	64	259	64	1192	132.5	6.19	837.02	100	100	102.5	89.4	90	100.7	100.2	103.5	90.1	88.4	88.5	91.3	95.2	101.4	135.3	114.2	117.9	107.3	126.3	120.4	113	107.3	105.1	103.9	110.2	118.4
O60506-3	Isoform 3 of Heterogeneous nuclear ribonucleoprotein Q OS=Homo sapiens OX=9606 GN=SYNCRIP	562.89	64	37	323	1	562	62.6	7.56	969.38	100	100	65.1	82.6	97.9	105.4	93.8	108.6	71.2	76.1	99.1	108.1	98.9	105.1	87.5	89.1	64.1	96.3	112.7	103.6	90	92.8	81.8	97.2	96	95.3
Q5THJ4	Vacuolar protein sorting-associated protein 13D OS=Homo sapiens OX=9606 GN=VPS13D PE=1 SV=2	562.773	33	107	248	107	4388	491.6	6.58	712.04	100	100	87.1	98.7	105.2	107.6	98.8	105.6	79.4	82.3	98.1	92.9	86.4	98.1	83.4	102.1	104	101.2	113.7	110	81.1	82.7	100.5	90.9	99	96.4
P56192	Methionine--tRNA ligase, cytoplasmic OS=Homo sapiens OX=9606 GN=MARS1 PE=1 SV=2	562.453	60	50	334	50	900	101.1	6.16	1080.9	100	100	100	97.9	101.3	96.4	97.7	96.4	106.5	107.2	99.7	97.9	99.9	100.9	100.4	101.5	113.8	107.1	106.5	113.7	109	109.1	111.7	104.3	104.4	116.2
Q96AC1	Fermitin family homolog 2 OS=Homo sapiens OX=9606 GN=FERMT2 PE=1 SV=1	562.174	71	46	342	43	680	77.8	6.7	994.07	100	100	88.4	105.4	82.8	83.5	95.7	81.9	109	124.9	95	106.9	106.6	98.5	84	92	83	83.3	94.2	85.7	116.4	112.5	101	107.4	114.3	94.2
Q5VZK9	F-actin-uncapping protein LRRC16A OS=Homo sapiens OX=9606 GN=CARMIL1 PE=1 SV=1	562.026	58	71	276	71	1371	151.5	7.85	895.73	100	100	101.2	116.6	106.5	113.5	107.1	107.5	79.8	79	90.7	98.6	81.8	90.7	93	117	95	91.1	112.7	94	76.8	91.3	87.1	88	85.6	85.2
P05091	Aldehyde dehydrogenase, mitochondrial OS=Homo sapiens OX=9606 GN=ALDH2 PE=1 SV=2	560.313	69	36	373	32	517	56.3	7.05	1277.58	100	100	83	73.4	90.6	94.8	80.7	89.5	77.8	66.8	87	86.8	79.5	86.6	120.6	95.6	137.4	139.8	95.6	122.4	117.5	102.5	126.5	124.3	91	129.2
Q86W92	Liprin-beta-1 OS=Homo sapiens OX=9606 GN=PPFIBP1 PE=1 SV=2	559.698	69	69	242	1	1011	114	5.55	787.16	100	100	76.6	86.5	71.8	87	98.3	101.4	97	106.6	84.5	105.3	130	112.1	94.9	99	93.7	119.4	93.5	100.9	107.8	101	102.2	118.5	136.2	114.8
O43852	Calumenin OS=Homo sapiens OX=9606 GN=CALU PE=1 SV=2	559.614	78	36	460	7	315	37.1	4.64	1546.82	100	100	59.7	96.6	100.4	92.1	115.4	122.2	104.3	53.9	114.5	107.2	144.8	133.3	41.9	58.5	51	73	79.6	92.4	55.9	72.5	72.8	95.7	118.9	99.1
O94855	Protein transport protein Sec24D OS=Homo sapiens OX=9606 GN=SEC24D PE=1 SV=2	559.234	53	45	339	42	1032	112.9	7.25	1104.27	100	100	106.3	92.6	95.6	93.8	113.3	88.2	126.9	117.8	105.3	101.1	125.1	95.8	95.5	108.6	99.7	88.4	97.7	87.1	103.4	110.4	102.3	92.3	115.1	82.6
Q96TA1	Protein Niban 2 OS=Homo sapiens OX=9606 GN=NIBAN2 PE=1 SV=3	557.774	65	39	300	39	746	84.1	6.19	975.54	100	100	98.1	94.4	89	96.7	133	102.6	112.6	86.2	98.4	100.1	135.9	107.9	77.8	90.8	89.7	94.7	115.8	86.3	78.7	94.5	96	95.3	129	83.7
P24752	Acetyl-CoA acetyltransferase, mitochondrial OS=Homo sapiens OX=9606 GN=ACAT1 PE=1 SV=1	557.363	85	34	368	34	427	45.2	8.85	1200.42	100	100	92.1	85.3	102.9	110.2	86	116.2	88.2	84.7	105.5	114	82.9	120.5	106.2	81.7	101.6	104.7	85.4	106.8	91.2	77	99.8	102.9	73.3	111.7
P17980	26S proteasome regulatory subunit 6A OS=Homo sapiens OX=9606 GN=PSMC3 PE=1 SV=3	555.93	80	37	393	37	439	49.2	5.24	1257.71	100	100	95	96.6	98.2	102.3	96.5	98.9	90.1	99.9	98.5	101.4	95.1	98.8	106.2	107.5	103.5	106	101.6	106.7	103.2	110.3	103.4	107.4	101.5	110.5
P04083	Annexin A1 OS=Homo sapiens OX=9606 GN=ANXA1 PE=1 SV=2	555.043	83	36	733	36	346	38.7	7.02	2209.33	100	100	100.5	98.1	106.1	103.6	100.1	105.8	93.3	116	102.2	95.5	90.2	106.2	107.8	95.6	110.9	97.3	96.5	101	90.3	94	99.8	89.2	83.1	95.6
Q15393	Splicing factor 3B subunit 3 OS=Homo sapiens OX=9606 GN=SF3B3 PE=1 SV=4	554.939	59	55	299	55	1217	135.5	5.26	929.82	100	100	78.4	85	85.4	98.1	93.4	86.4	76.6	80	89	91.4	85.1	82	104.2	106.2	87.4	107.2	107.1	101.9	102.3	92.6	98.7	106.2	99.2	97.7
Q13620-1	Isoform 2 of Cullin-4B OS=Homo sapiens OX=9606 GN=CUL4B	554.846	68	75	342	56	895	102.2	7.94	971.76	100	100	91.5	134.6	115.1	99.1	113.8	143.7	83.7	94.2	116.1	98.9	110.4	152.1	60.3	69.6	64.3	73	82.2	84.8	64	84.2	78.7	79.1	100.4	101
P14866	Heterogeneous nuclear ribonucleoprotein L OS=Homo sapiens OX=9606 GN=HNRNPL PE=1 SV=2	554.403	72	28	343	27	589	64.1	8.22	1144.09	100	100	96.9	91.5	104.9	95.7	93.7	92.5	91.8	99.6	104.9	96.2	91.8	93.6	107.3	102	102.7	105	92	100.9	104.3	100.8	104.4	101.3	91.3	101.2
Q9UHD8	Septin-9 OS=Homo sapiens OX=9606 GN=SEPTIN9 PE=1 SV=2	553.69	79	50	283	3	586	65.4	8.97	855.63	100	100	83.8	108.2	80.5	117.5	103	134.2	115.5	90.1	75.2	147.3	140	128.8	63	32.6	83.3	93.6	103.2	115	78.2	42.5	101.1	119	91.7	122.2
Q96QK1	Vacuolar protein sorting-associated protein 35 OS=Homo sapiens OX=9606 GN=VPS35 PE=1 SV=2	553.624	67	58	366	58	796	91.6	5.49	1101.34	100	100	100.5	98.8	100.1	104.5	96.9	100	95.7	113.5	99.2	102.2	93	101.8	111.2	101.4	107.1	107	98.1	99.7	106.5	106.2	96.5	101.5	93.2	102.5
Q9H3U1	Protein unc-45 homolog A OS=Homo sapiens OX=9606 GN=UNC45A PE=1 SV=1	553.155	68	58	302	57	944	103	6.07	938.22	100	100	114	102.4	96.6	105.9	99	96.6	102	103.7	91.5	103.5	96.4	95.2	108.7	105.7	109.2	105.9	110.4	102.8	110.6	110.3	104.5	108.1	107	105.8
Q9Y3I0	RNA-splicing ligase RtcB homolog OS=Homo sapiens OX=9606 GN=RTCB PE=1 SV=1	553.044	73	36	298	36	505	55.2	7.23	1010.31	100	100	86.8	87.9	86.8	99.2	95.3	92.9	95.6	80.2	93.1	101.6	103.2	96.9	95.1	96.6	88	99.7	97.8	101.2	95.9	87.5	102.9	103.7	102.6	100.6
P62258	14-3-3 protein epsilon OS=Homo sapiens OX=9606 GN=YWHAE PE=1 SV=1	552.925	81	33	787	30	255	29.2	4.74	2449.44	100	100	72	85.7	89.4	96.1	90.6	91.7	76.7	70.3	93.7	97.8	88.6	96.2	77.9	83.8	73.2	108.1	98.7	99	76.2	76.4	91.8	108.3	93.3	106
Q13409-6	Isoform 2F of Cytoplasmic dynein 1 intermediate chain 2 OS=Homo sapiens OX=9606 GN=DYNC1I2	552.58	68	34	253	2	611	68.3	5.29	986	100	100	108.6	117.2	131	120.1	133.8	126.3	128.7	102.8	115	127.6	133.1	125.2	117.9	129.1	119.5	114.9	144.1	136.6	103.9	148.8	115.2	127.9	117.8	128.1
P23381	Tryptophan--tRNA ligase, cytoplasmic OS=Homo sapiens OX=9606 GN=WARS1 PE=1 SV=2	551.444	87	40	383	40	471	53.1	6.23	1214.86	100	100	129.1	105.4	110.9	90	109.9	101.4	124	119.9	106.2	86.5	106.4	102.2	97.1	118.5	114.9	89.2	92	111.6	95.7	105.6	107.4	81.4	91.7	108.5
P08758	Annexin A5 OS=Homo sapiens OX=9606 GN=ANXA5 PE=1 SV=2	550.41	93	42	693	41	320	35.9	5.05	2029.8	100	100	114.3	85.6	92.9	93.4	120.5	96.6	109.4	93.8	100	92.7	117.8	100.2	123.2	91.4	91.4	107.7	107.6	85.3	104	89.6	88.1	94.5	93.5	86.3
P15121	Aldo-keto reductase family 1 member B1 OS=Homo sapiens OX=9606 GN=AKR1B1 PE=1 SV=3	549.756	84	21	782	20	316	35.8	6.98	2423.23	100	100	108.1	134.2	117.9	137.6	118.8	127.8	105.2	113.6	123.4	132.2	106.4	129.8	61	87.9	58	78.5	91.8	54.6	55.5	76.7	69.2	73.9	81	55.5
O00507	Probable ubiquitin carboxyl-terminal hydrolase FAF-Y OS=Homo sapiens OX=9606 GN=USP9Y PE=2 SV=2	548.685	24	64	346	5	2555	290.9	5.86	970.27	100	100	110.9	122.1	103.3	78	85.9	116.8	124.8	150.9	117.6	84	82.6	120.9	104.3	109.3	116.9	84	93.3	126.7	113.2	162.2	92.3	85.3	85.1	122.2
P35222	Catenin beta-1 OS=Homo sapiens OX=9606 GN=CTNNB1 PE=1 SV=1	548.391	66	43	310	37	781	85.4	5.86	980.9	100	100	87.8	96.4	84.4	88.3	92.1	87	92.4	84.8	89.4	91.3	99.9	91	89.6	85	91.1	106.2	105	102	112.3	87	97.3	113	108.3	105.9
P22676	Calretinin OS=Homo sapiens OX=9606 GN=CALB2 PE=2 SV=2	547.814	87	37	560	37	271	31.5	5.15	1441.44	100	100	104.9	94.6	97.2	122.3	87.5	120.6	108.7	74.4	92.3	122.7	91.4	117.4	86.6	71.5	109.7	89.9	85.2	109.7	79	58.8	119.2	90.6	75.9	112.6
P78344	Eukaryotic translation initiation factor 4 gamma 2 OS=Homo sapiens OX=9606 GN=EIF4G2 PE=1 SV=1	547.412	65	59	395	59	907	102.3	7.14	1190.68	100	100	101.3	109.1	109.5	97.3	100.1	104.3	111.3	117.2	109.9	105.2	109.9	105.6	83.4	90.4	99.1	94.2	99.9	98.8	103.8	107.2	106.2	101.7	105.6	103.8
Q9UGP8	Translocation protein SEC63 homolog OS=Homo sapiens OX=9606 GN=SEC63 PE=1 SV=2	547.029	62	50	285	50	760	87.9	5.31	953.15	100	100	92.2	100.8	103.8	103.2	108.4	98.4	100.2	89.8	103	105.1	116.5	102.7	75.3	92.1	85	101.9	95	93.4	78.4	92.3	92	102.5	101.3	95.8
O14745	Na(+)/H(+) exchange regulatory cofactor NHE-RF1 OS=Homo sapiens OX=9606 GN=SLC9A3R1 PE=1 SV=4	545.978	81	31	388	30	358	38.8	5.77	1266.58	100	100	86.3	100.9	84.5	106.9	93.8	95	68.9	64.6	80.7	89	67.3	85.7	121.6	125.3	119.9	117.4	112.3	132.5	97.6	82.9	115.4	107.8	77.9	116
P20020	Plasma membrane calcium-transporting ATPase 1 OS=Homo sapiens OX=9606 GN=ATP2B1 PE=1 SV=4	545.893	44	54	290	31	1220	134.6	5.91	976.65	100	100	115.8	80.8	99.7	93.6	98	78.2	135.2	88.1	97.7	94.4	93.2	82.9	132.9	89.7	116.6	105.2	86.6	94.1	119.9	94.6	108.4	97.7	85.8	92.3
Q15029	116 kDa U5 small nuclear ribonucleoprotein component OS=Homo sapiens OX=9606 GN=EFTUD2 PE=1 SV=1	544.923	76	62	268	61	972	109.4	5	865	100	100	86.4	93.4	88.9	102.8	96.5	97.3	89	84.3	96.7	99.9	97.1	89.9	114	111	90.1	112.6	105.9	105.4	102.2	98.1	101.7	110.2	105.8	102.9
O95373	Importin-7 OS=Homo sapiens OX=9606 GN=IPO7 PE=1 SV=1	544.369	54	53	311	52	1038	119.4	4.82	983.19	100	100	84.7	105.1	93	96.5	104.5	93.3	98.4	90	99.2	98.8	105.5	98.3	77.7	90.3	82.1	94.3	113.7	96.5	82.1	95.6	101.1	97.3	119.8	102.2
Q9Y4A5	Transformation/transcription domain-associated protein OS=Homo sapiens OX=9606 GN=TRRAP PE=1 SV=3	543.429	34	107	234	107	3859	437.3	8.19	632.35	100	100	83.6	93.8	87.5	103.2	94.8	86.7	85	82.6	90.4	95.8	90	84.5	109.7	100.3	87	114.8	105.8	103.5	105.6	91.9	94.2	107.4	100.4	99.6
Q9UHD8-5	Isoform 5 of Septin-9 OS=Homo sapiens OX=9606 GN=SEPTIN9	543.237	81	48	279	1	579	64.6	7.58	848.92	100	100	99.6	98.4	80.9	97.6	180.5	175.7	139.7	86.1	98.6	116	124.4	102	101.2	104.4	86.2	117	120.7	112.4	105.8	110.6	101.1	112.3	140.8	103
P33527	Multidrug resistance-associated protein 1 OS=Homo sapiens OX=9606 GN=ABCC1 PE=1 SV=3	543.127	46	61	281	59	1531	171.5	7.11	866.83	100	100	99.2	111.2	104.5	100.5	119.2	110.1	102.2	96.7	104.7	99.6	114.1	110.8	83.4	88.2	78.7	97.3	113.5	94.3	90.9	90	85.8	99.4	114.6	93.8
O94874	E3 UFM1-protein ligase 1 OS=Homo sapiens OX=9606 GN=UFL1 PE=1 SV=2	543.064	61	53	287	52	794	89.5	6.79	888.37	100	100	89.1	98.6	99.5	104.8	99.3	96.7	93.7	94.3	101.6	105.1	102.8	99.4	90.5	97.4	92.5	102.6	107.7	104.5	87.7	98.6	97.7	102.4	101.6	104.3
P21281	V-type proton ATPase subunit B, brain isoform OS=Homo sapiens OX=9606 GN=ATP6V1B2 PE=1 SV=3	542.818	86	36	317	36	511	56.5	5.81	1181.68	100	100	98.5	100.4	104.3	99.3	93.1	108.2	114.9	113	112.3	107.5	102.2	116.2	90	96.7	102.3	95.1	92.9	99.5	93.4	106.9	107.7	96	97.4	103.9
Q9Y6N5	Sulfide:quinone oxidoreductase, mitochondrial OS=Homo sapiens OX=9606 GN=SQOR PE=1 SV=1	541.664	80	41	455	41	450	49.9	9.11	1306.55	100	100	100.6	84.2	107.9	108.3	81.1	89.9	89.9	80.9	98.2	98.9	74.8	89	140.2	99.9	138.7	120.1	90.7	118.9	111.3	100	112.6	108.6	72.1	113.1
P14735	Insulin-degrading enzyme OS=Homo sapiens OX=9606 GN=IDE PE=1 SV=4	541.245	55	62	322	62	1019	117.9	6.61	901.95	100	100	104.2	101	91.6	98.4	96.3	93.3	88.5	93.1	83.5	92.7	84.6	85.1	115.8	121.9	121.2	114	112.2	112.3	108.4	105.6	109.3	109.2	94.9	109.4
P30153	Serine/threonine-protein phosphatase 2A 65 kDa regulatory subunit A alpha isoform OS=Homo sapiens OX=9606 GN=PPP2R1A PE=1 SV=4	539.694	74	41	382	32	589	65.3	5.11	1085.3	100	100	101	105.1	104.4	92.9	96.2	89.1	96.3	100.4	100.7	95.5	88.9	93.4	99.3	101	101.7	103.7	103.6	96.2	98.7	104.5	101.4	97.6	98.8	100
O15067	Phosphoribosylformylglycinamidine synthase OS=Homo sapiens OX=9606 GN=PFAS PE=1 SV=4	539.32	55	52	242	52	1338	144.6	5.76	917.33	100	100	94.2	83	80.4	94.6	95.2	83.6	82.1	85.3	80.5	88.2	89.8	82.5	131.5	112.6	97.8	107.3	120.5	104.1	119.7	108.9	95.2	98.2	104.7	101.4
P09104	Gamma-enolase OS=Homo sapiens OX=9606 GN=ENO2 PE=1 SV=3	539.077	83	29	459	22	434	47.2	5.03	1641.24	100	100	107.8	98.9	111.1	107	119.6	119.2	137.7	131.2	136.7	119.7	127.9	140.5	73	72.6	88.1	95.9	84	84.9	75.5	119.8	105.9	104.4	106.2	91.4
P53992	Protein transport protein Sec24C OS=Homo sapiens OX=9606 GN=SEC24C PE=1 SV=3	538.676	59	50	383	46	1094	118.2	7.06	1198.22	100	100	85.8	94.2	103.1	98.3	96.5	90.3	81.4	83.2	103.3	97.5	88.9	92.6	84.7	95.5	91.3	97.8	102.2	89.6	82.5	86	97.2	91.5	96.8	87.3
Q9BXJ9	N-alpha-acetyltransferase 15, NatA auxiliary subunit OS=Homo sapiens OX=9606 GN=NAA15 PE=1 SV=1	537.964	71	69	296	58	866	101.2	7.42	871.28	100	100	105.7	107.3	99.6	98.8	101.3	96.9	93.3	91.4	91.3	90.6	94.9	91	104.5	117.4	106.5	103.3	116.7	105.1	102.2	111.4	107.2	100.3	107.8	106.8
Q8N766	ER membrane protein complex subunit 1 OS=Homo sapiens OX=9606 GN=EMC1 PE=1 SV=1	535.96	60	54	323	1	993	111.7	7.66	1051.09	100	100	37.4	81.2	36.1	108.2	97.4	89.2	72.3	22.9	72.9	85.4	107.2	94.4	69.4	84	45.9	97	96.8	100.9	48.7	42.8	94.7	92	101	91.4
Q9BQG0	Myb-binding protein 1A OS=Homo sapiens OX=9606 GN=MYBBP1A PE=1 SV=2	535.261	56	65	278	65	1328	148.8	9.28	834.34	100	100	100.1	103.2	95	104.1	97.3	94.6	91.8	108	94.3	92	96	84	125.4	126.9	111.1	114.2	112.8	96.9	128.8	126.9	109	108.8	105.2	99.4
Q7RTP6	[F-actin]-monooxygenase MICAL3 OS=Homo sapiens OX=9606 GN=MICAL3 PE=1 SV=2	534.85	43	76	251	68	2002	224.2	5.55	756.07	100	100	93.9	135	114	90	102.4	130.7	104.6	113.4	115.7	96.6	98.6	125.4	76	82.1	87.6	75.3	100.5	104.6	88.7	81.2	93.1	77.2	99.1	101.7
Q9BZH6	WD repeat-containing protein 11 OS=Homo sapiens OX=9606 GN=WDR11 PE=1 SV=1	534.068	62	59	248	59	1224	136.6	6.92	766.52	100	100	86.5	96.1	101.8	106.3	99.6	98.9	91.6	78	103.4	101	96.8	96.2	83.9	92	90.1	101.1	107.1	100.7	83.3	88.3	100.5	101.3	102.2	99.1
O14974	Protein phosphatase 1 regulatory subunit 12A OS=Homo sapiens OX=9606 GN=PPP1R12A PE=1 SV=1	533.079	57	65	262	3	1030	115.2	5.4	785.38	100	100	69	94.4	93.1	85.5	96.2	114.1	76.1	74.4	104.4	106.9	133.5	104.4	64	67.8	60	88.9	90.7	86.1	64.1	69.6	74.8	109	111.4	99.4
Q15181	Inorganic pyrophosphatase OS=Homo sapiens OX=9606 GN=PPA1 PE=1 SV=2	532.706	91	34	399	33	289	32.6	5.86	1297.27	100	100	75.1	106.8	102.6	126.1	100.2	111.8	76.9	68	105.4	111.4	87.9	108.6	71.5	79.7	74	103.8	96.1	100.8	60	59.5	82	90.4	73.1	93.2
Q9H3S7	Tyrosine-protein phosphatase non-receptor type 23 OS=Homo sapiens OX=9606 GN=PTPN23 PE=1 SV=1	532.704	44	62	240	62	1636	178.9	6.92	771.16	100	100	91.9	88.4	97.5	100.1	91.2	86.3	88.2	84.3	96	94.5	86.7	86.7	112.4	105.6	116.2	106.8	98.4	105.6	96.5	93.1	110.4	98.1	89.6	94.7
P20908	Collagen alpha-1(V) chain OS=Homo sapiens OX=9606 GN=COL5A1 PE=1 SV=3	531.923	50	57	250	3	1838	183.4	5.06	848.74	100	100	128.1	111.3	82.7	93.5	120.2	90.2	286	238	106.3	147.9	198.1	121.1	74.4	82.8	62.4	70.7	79.5	66.9	139.4	122	74.7	78.1	136.9	69
Q9NY33	Dipeptidyl peptidase 3 OS=Homo sapiens OX=9606 GN=DPP3 PE=1 SV=2	530.36	77	47	343	47	737	82.5	5.1	1133.74	100	100	82.5	95.9	93.2	102.2	97.8	103.5	79.4	81	92.5	99.5	94.9	104.3	82.5	93.4	98	108.7	106.4	112.2	77.9	86.9	105.3	104.6	98.1	111.8
Q15046	Lysine--tRNA ligase OS=Homo sapiens OX=9606 GN=KARS1 PE=1 SV=3	530.279	72	44	323	44	597	68	6.35	953.47	100	100	94.8	91.6	91.6	94.3	95.8	85.9	88.2	85.4	93.3	91.7	93.2	88.7	101.5	111.1	100.6	106.2	116.7	100.7	102.7	107	105.2	105.6	109.8	105.5
Q8WVM8	Sec1 family domain-containing protein 1 OS=Homo sapiens OX=9606 GN=SCFD1 PE=1 SV=4	529.663	79	44	280	44	642	72.3	6.27	895.79	100	100	120.9	100.2	98.4	99.8	97.3	99.4	111.2	128.5	98	97.9	90.9	95.5	152	136.9	146.9	108.7	109.5	115.9	128.3	138.8	115.5	100.6	95.4	112.3
O15371	Eukaryotic translation initiation factor 3 subunit D OS=Homo sapiens OX=9606 GN=EIF3D PE=1 SV=1	529.267	69	36	306	36	548	63.9	6.05	1067.15	100	100	105.2	101.5	98.7	95.8	94.7	96.4	103.1	103.8	96.5	98.7	92.3	94.4	112.8	109.7	108.7	103.7	105.2	107.3	109.5	122.4	104.3	108.5	104.4	112.5
O95757	Heat shock 70 kDa protein 4L OS=Homo sapiens OX=9606 GN=HSPA4L PE=1 SV=3	528.947	73	58	297	52	839	94.5	5.88	859.97	100	100	103.2	99.8	93.2	121.1	110.3	104.3	77.4	69.8	81.6	100.1	82	91.5	108	107	96.8	115.5	144.1	123.8	93.9	86.1	90.2	103.2	100.9	119.2
Q9H2U2	Inorganic pyrophosphatase 2, mitochondrial OS=Homo sapiens OX=9606 GN=PPA2 PE=1 SV=2	528.762	81	31	361	30	334	37.9	7.39	1185.47	100	100	89.5	87.8	113.3	116.6	79.7	105.3	83.2	72.2	109.7	106.8	71.4	105	99.9	88.7	102.3	104.9	76.8	105.3	88.4	75.4	103.4	94.8	63.7	107.4
P20908-2	Isoform 2 of Collagen alpha-1(V) chain OS=Homo sapiens OX=9606 GN=COL5A1	528.465	50	57	247	3	1838	183.5	5.07	839.82	100	100	132.2	91.6	80.6	72.5	136.2	84.8	337.9	336	100.9	115.9	328.2	107.7	59	68.1	66.9	56.5	68.4	62.6	104.2	103.5	70.3	75.8	139	61.1
P35237	Serpin B6 OS=Homo sapiens OX=9606 GN=SERPINB6 PE=1 SV=3	527.507	85	30	438	29	376	42.6	5.27	1390.52	100	100	95.1	111.2	107.8	105.1	94.4	125.4	116.9	131.6	114.2	116.4	114.1	135.9	93.1	96	103.1	86.5	96.1	101.7	79.6	97.8	98.6	85	96.4	102.4
O60271-9	Isoform 6 of C-Jun-amino-terminal kinase-interacting protein 4 OS=Homo sapiens OX=9606 GN=SPAG9	527.287	61	61	256	3	1177	128.5	5.43	823.29	100	100	50.4	82.6	112.1	101.4	104.5	115.2	56.8	29.2	95.9	89	101.3	102	32.1	53.9	42.3	77.3	100	97.4	38.1	49.3	83.1	90.5	103.5	100.7
O94979-7	Isoform 7 of Protein transport protein Sec31A OS=Homo sapiens OX=9606 GN=SEC31A	527.152	52	45	355	2	969	105.7	8.44	1146.46	100	100	112.4	113.2	116.9	102.7	93.8	110.3	128.3	127.9	122.5	101.6	117	112	87.9	94.1	110.7	91.5	87.6	93.3	86.8	107.6	105	109.1	99	89.6
O14841	5-oxoprolinase OS=Homo sapiens OX=9606 GN=OPLAH PE=1 SV=3	526.909	53	53	213	53	1288	137.4	6.58	740	100	100	91	94.8	102.1	99.5	88.5	96.9	85.8	92.8	98.9	98	84	94.5	113.3	106	113.6	106	101	110.3	101.9	95.8	107.3	99.6	88.9	103.4
O75153	Clustered mitochondria protein homolog OS=Homo sapiens OX=9606 GN=CLUH PE=1 SV=2	524.947	63	62	271	62	1309	146.6	6.13	818.21	100	100	96.3	105.4	96.8	104.7	96.3	84.6	70	65.5	83.3	89.2	67.3	71.9	101.5	110.5	104.3	106.4	126.3	100.7	86.6	85.2	103.8	96	88.2	96
Q15365	Poly(rC)-binding protein 1 OS=Homo sapiens OX=9606 GN=PCBP1 PE=1 SV=2	524.16	87	23	415	14	356	37.5	7.09	1305.39	100	100	81.9	89.5	91.6	102	94.9	92.6	80.9	79.3	97.4	98.2	84.6	93.8	111	113	101.4	110.6	108.9	109.5	94.8	90	106.2	99.7	94.2	106.2
Q93009	Ubiquitin carboxyl-terminal hydrolase 7 OS=Homo sapiens OX=9606 GN=USP7 PE=1 SV=2	524.072	66	64	261	64	1102	128.2	5.55	778.23	100	100	83.3	89.4	81.7	94.3	93.4	82.8	94.8	81	86.5	93.9	96.4	84.8	115.7	107	97.2	111.9	105.9	97.1	106.7	101.9	99.8	106.6	109.8	96.6
P31040	Succinate dehydrogenase [ubiquinone] flavoprotein subunit, mitochondrial OS=Homo sapiens OX=9606 GN=SDHA PE=1 SV=2	522.134	70	37	333	37	664	72.6	7.39	1224.65	100	100	84.7	81.6	98.7	102.8	96	99.4	80.5	69.1	96.1	96.7	86	98.6	103.7	87.4	84.2	104	91.8	98.2	95.8	77.8	93.3	99.8	82	101
Q9NR45	Sialic acid synthase OS=Homo sapiens OX=9606 GN=NANS PE=1 SV=2	521.672	74	27	309	27	359	40.3	6.74	1061.19	100	100	94.8	78.9	90	97.4	94.8	89.4	98.5	69.5	95.1	94.6	96.3	94.3	106.3	97.4	106.2	113.8	99.9	110.1	94.4	83	111.2	99.8	90.1	104.3
Q9NZN4	EH domain-containing protein 2 OS=Homo sapiens OX=9606 GN=EHD2 PE=1 SV=2	521.423	84	43	318	36	543	61.1	6.46	1019.32	100	100	128.5	89.4	104.5	115.3	140.8	109.5	127.4	99.7	114.1	120.4	128	111.4	98.9	83.1	84	98.7	84.1	70.3	110	116.4	79.4	100.5	104.1	73.4
Q14160-3	Isoform 3 of Protein scribble homolog OS=Homo sapiens OX=9606 GN=SCRIB	521.329	52	62	218	59	1655	177.6	5.11	757.87	100	100	89.3	91.1	89.2	100.9	92.7	92.2	86.5	85.8	91.2	96.1	84	92	106.7	96.9	97.9	111.1	104.8	106.4	104.3	86.9	99.1	103.4	95.3	106.1
P54886-2	Isoform Short of Delta-1-pyrroline-5-carboxylate synthase OS=Homo sapiens OX=9606 GN=ALDH18A1	520.661	62	48	315	1	793	87	7.12	958.88	100	100	74.5	78.4	144.2	96	89.3	88.5	91.4	69.7	128.2	130.9	123.1	127.9	49.4	76.5	59.1	83.8	95.4	103.8	79.8	63.7	91.2	99.2	90.2	117
Q6SZW1	NAD(+) hydrolase SARM1 OS=Homo sapiens OX=9606 GN=SARM1 PE=1 SV=1	520.283	82	55	304	55	724	79.3	6.55	1003.72	100	100	147.7	194.7	176.4	156.8	137.7	182.8	117.3	118	137.4	131.6	92.4	147.3	57.5	79.7	61.5	61.8	75.1	78.4	52.5	56.9	61.3	60.5	53.4	71.4
Q4V328	GRIP1-associated protein 1 OS=Homo sapiens OX=9606 GN=GRIPAP1 PE=1 SV=2	519.303	65	50	202	50	841	95.9	5.11	727.87	100	100	95.5	99.8	103.8	101.4	92.6	106.3	99.1	97.4	103.2	102.6	95.8	103	95.7	100.4	103.2	100.3	95.7	105.3	100.7	98.1	103.8	104.5	96.9	105.3
Q12959-3	Isoform 3 of Disks large homolog 1 OS=Homo sapiens OX=9606 GN=DLG1	518.037	68	47	243	1	871	97	5.86	874.51	100	100	80.8	93.2	104	99.9	80.5	98.8	84.7	90.5	96.3	95.6	83.9	94.7	98.6	95.3	98.8	95.8	87.6	123.2	98.8	77.9	106.6	106.3	78.6	126.5
Q96KP4	Cytosolic non-specific dipeptidase OS=Homo sapiens OX=9606 GN=CNDP2 PE=1 SV=2	517.497	88	42	326	42	475	52.8	5.97	1012.08	100	100	117.6	96.7	92.2	105	93.8	98.9	104.5	111.7	91.2	104.5	93.4	99.9	125.3	111.5	108.9	98.6	95.3	106.3	111.9	106.2	98.4	95.6	91.6	106.1
Q92817	Envoplakin OS=Homo sapiens OX=9606 GN=EVPL PE=1 SV=3	517.455	48	82	232	82	2033	231.5	6.96	689.1	100	100	92.4	80.1	100.6	107	99.8	99.7	81	67	92.8	96.3	81.4	87.2	110.1	81.6	131.4	106.4	109.5	125.9	94.7	62.9	118.1	94.3	79.7	108.6
P08237	ATP-dependent 6-phosphofructokinase, muscle type OS=Homo sapiens OX=9606 GN=PFKM PE=1 SV=2	516.433	68	46	316	1	780	85.1	7.99	986.53	100	100	89.7	77.2	100.5	90.6	62.8	87.5	93.6	78.2	101.1	86.2	88.8	91.2	70.7	82.2	92.2	78.5	91.6	106.9	90.5	80.9	86.9	82.5	89.1	89.3
P35749	Myosin-11 OS=Homo sapiens OX=9606 GN=MYH11 PE=1 SV=3	516.05	18	39	808	4	1972	227.2	5.5	2521.61	100	100	83.1	130	127	93.7	82.2	117.1	104.9	100.9	128.7	115.6	102.7	118	56.5	74.1	72.7	90.9	89.5	95.9	100.7	82.7	124.7	115.1	103.6	117.5
P51610	Host cell factor 1 OS=Homo sapiens OX=9606 GN=HCFC1 PE=1 SV=2	514.857	39	54	247	1	2035	208.6	7.46	728.1	100	100	83.2	74.3	90.3	138.1	132.4	106.1	66.9	87.7	98.8	113.8	121.9	116.3	95.5	108.8	90	108.8	107.8	120.6	107.7	91.9	89.5	145.2	155.5	138.4
P00367	Glutamate dehydrogenase 1, mitochondrial OS=Homo sapiens OX=9606 GN=GLUD1 PE=1 SV=2	514.785	71	42	376	17	558	61.4	7.8	1095.11	100	100	98.5	94	107.2	104.9	105.8	117	95.5	92.7	103.3	102.3	103.4	110	129.2	95.6	98.8	99.4	100.1	101	106	97.4	96.7	103.1	93.8	107.1
Q8NEY1	Neuron navigator 1 OS=Homo sapiens OX=9606 GN=NAV1 PE=1 SV=2	514.774	40	70	251	4	1877	202.3	8.07	746.42	100	100	152.7	102	85.3	92.1	108.4	111.7	210.3	203.1	93.6	120.6	160.6	137.7	98.6	109.3	116.1	81.1	97.3	89.3	122.6	135.6	101.2	104.9	132.2	99.9
Q12959-4	Isoform 4 of Disks large homolog 1 OS=Homo sapiens OX=9606 GN=DLG1	514.719	66	48	244	2	893	99.9	6.04	873.65	100	100	152.9	118.8	97.4	104.8	93.8	104.4	124.1	160.9	91.2	91.3	94.5	100.4	182.2	119	146.8	93	113.7	92.1	160.5	130	124	80.5	108.2	92.4
O75874	Isocitrate dehydrogenase [NADP] cytoplasmic OS=Homo sapiens OX=9606 GN=IDH1 PE=1 SV=2	513.906	83	36	417	34	414	46.6	7.01	1270.28	100	100	105.3	106	91.9	95.4	94.5	94.2	98.3	97	90.8	90.7	88.1	95.5	103.7	103.1	124.9	101	106.2	123	89.1	93.5	111.4	90.1	96.1	115.7
P35998	26S proteasome regulatory subunit 7 OS=Homo sapiens OX=9606 GN=PSMC2 PE=1 SV=3	513.778	78	39	366	39	433	48.6	5.95	1087.55	100	100	98.8	101	99.6	100.8	97.2	97.2	92.1	102.4	97.7	103.4	95.9	97.9	98.4	106.3	99.7	108.4	105.8	105	97.3	107.3	101.3	109.1	101.5	110.3
P19320	Vascular cell adhesion protein 1 OS=Homo sapiens OX=9606 GN=VCAM1 PE=1 SV=1	513.318	64	45	275	45	739	81.2	5.22	911.6	100	100	156.6	151.9	99.7	153.1	149.9	150.5	59.2	33.2	78.3	91.7	59	88.8	74.2	141.8	54.2	91.6	151.4	87.2	67.6	98.3	53.4	82.3	96	80
Q12768	WASH complex subunit 5 OS=Homo sapiens OX=9606 GN=WASHC5 PE=1 SV=1	512.955	63	64	265	64	1159	134.2	6.98	780.84	100	100	93.3	106.9	106.9	108.3	100.4	102.8	93.8	90.1	102.7	106.7	100	97.4	90.2	87.5	93	103.7	99.4	104.9	94.1	90.1	95.5	105.6	99.1	101.2
Q7Z3J2	VPS35 endosomal protein-sorting factor-like OS=Homo sapiens OX=9606 GN=VPS35L PE=1 SV=2	510.056	61	62	254	62	963	109.5	7.21	717.76	100	100	86.7	101.6	109.9	109.2	95.6	106.4	91.8	76.3	102.7	106.2	97.7	98.8	80.3	88.6	87.7	106	99.9	103.6	78.8	79.6	98.4	105.8	93.1	101.9
O00571	ATP-dependent RNA helicase DDX3X OS=Homo sapiens OX=9606 GN=DDX3X PE=1 SV=3	509.574	72	49	367	17	662	73.2	7.18	1056.42	100	100	92.2	112.3	80	101.7	105	82.5	103.2	91.1	83.9	105.9	105.6	85.7	88.1	104.1	82.6	104.8	106.6	89.9	92.7	88.1	93	109.6	104.3	89.6
P51610-4	Isoform 4 of Host cell factor 1 OS=Homo sapiens OX=9606 GN=HCFC1	508.934	38	55	250	2	2079	213.3	7.33	734.48	100	100	104.8	114.5	105.8	95.6	86.4	93.4	106.8	119.4	95.8	93.2	108.6	86.1	97.1	112.8	109	136.6	101.2	126.3	124.5	125.7	104.9	104.5	134.7	99.3
P28838	Cytosol aminopeptidase OS=Homo sapiens OX=9606 GN=LAP3 PE=1 SV=3	508.342	84	37	344	37	519	56.1	7.93	1170.49	100	100	91.7	95.3	101.1	110.7	96.7	99.7	90.3	79.2	107.8	101.1	91.7	98.2	102.5	93.2	93	103.2	102	99.5	89.5	84.2	100.1	99.9	95	100
Q9UBF2	Coatomer subunit gamma-2 OS=Homo sapiens OX=9606 GN=COPG2 PE=1 SV=1	508.054	80	51	242	44	871	97.6	5.81	757.63	100	100	95.8	124	98.6	91.1	83.2	106.1	93.6	104.6	102.6	87.1	77.8	107.8	90.5	130.2	80.6	81.3	81.7	92.5	83.1	115.2	88.9	81.7	81.3	94.6
Q7Z2Z2	Elongation factor-like GTPase 1 OS=Homo sapiens OX=9606 GN=EFL1 PE=1 SV=2	507.889	62	54	263	54	1120	125.4	5.91	837.29	100	100	105	98.7	104.2	102.4	97.6	104.8	101.7	95.8	98	103.5	98.1	96.9	92.8	94.7	104.1	97.8	104.6	100.4	97.5	101.8	100.5	97.8	97.3	99.5
P04179	Superoxide dismutase [Mn], mitochondrial OS=Homo sapiens OX=9606 GN=SOD2 PE=1 SV=3	507.703	94	22	995	2	222	24.7	8.25	3135.42	100	100	66.1	125.5	135.5	134.6	106.1	117.4	108.2	43.7	160.1	110.8	94.9	129.2	61.9	94.2	46.6	92	91	77.3	59.1	60.1	92.8	80.1	79.8	85.6
Q5SW79	Centrosomal protein of 170 kDa OS=Homo sapiens OX=9606 GN=CEP170 PE=1 SV=1	507.667	52	68	244	6	1584	175.2	7.11	754.05	100	100	102.9	79.4	99.2	85.5	101.8	98.9	155.4	177.1	139.5	113.8	154	131.6	86.6	97	82.6	83.1	85.7	85.7	130.2	144.1	96.7	105.2	143.2	100.4
Q9UHB6-4	Isoform 4 of LIM domain and actin-binding protein 1 OS=Homo sapiens OX=9606 GN=LIMA1	507.357	76	54	310	1	760	85.2	6.76	1040.52	100	100	152	157.3	141	142	150.9	202.1	90.9	182.1	113.9	115	110.8	138	69.5	92.3	96.6	86.8	102.6	95.2	104	88.2	76.2	109.3	103.5	105.8
Q13618	Cullin-3 OS=Homo sapiens OX=9606 GN=CUL3 PE=1 SV=2	506.933	64	53	258	53	768	88.9	8.48	783.08	100	100	96	84.8	96.2	104.7	90.6	83.2	94.8	86.8	98.3	101.7	88.8	83.9	124.5	110.7	114.2	115.1	107.1	107.7	113.2	103.3	107.2	108.7	93.2	108.4
Q9UHB6	LIM domain and actin-binding protein 1 OS=Homo sapiens OX=9606 GN=LIMA1 PE=1 SV=1	506.096	76	54	311	1	759	85.2	6.84	1042.68	100	100	237.5	131.5	163.4	101.9	130	189.4	128.5	254.9	119.5	113.7	89.6	121.3	101.2	117.9	161.1	117	69.3	112.2	139.1	128.2	122.7	116.9	83.3	156.9
Q6UB35	Monofunctional C1-tetrahydrofolate synthase, mitochondrial OS=Homo sapiens OX=9606 GN=MTHFD1L PE=1 SV=1	505.861	63	58	299	57	978	105.7	8.06	936.51	100	100	91.1	99.7	109.3	96.8	106.3	134	87.2	88.9	100	97.6	94	122.6	91	98.8	84.1	88.1	90.4	118.4	96.1	94.1	93.6	93.8	91.6	133.4
O94808	Glutamine--fructose-6-phosphate aminotransferase [isomerizing] 2 OS=Homo sapiens OX=9606 GN=GFPT2 PE=1 SV=3	505.313	75	50	313	42	682	76.9	7.37	1007.5	100	100	59.6	102.1	113.9	103.4	117	83	72	97.3	106.1	106	140.5	88.2	46.9	94.1	119.5	79.9	117.6	96.9	51.8	92.4	120.2	84.9	134.8	85.1
Q7L014	Probable ATP-dependent RNA helicase DDX46 OS=Homo sapiens OX=9606 GN=DDX46 PE=1 SV=2	504.511	57	60	279	60	1031	117.3	9.29	837.56	100	100	95.2	85.3	88.8	98.6	92.4	79.9	90.7	92.8	85.2	98.4	93	80.4	130.4	109.6	107.6	115.6	105.7	104	120.9	111.6	104.9	112.4	102.4	101.4
Q13616	Cullin-1 OS=Homo sapiens OX=9606 GN=CUL1 PE=1 SV=2	503.906	66	57	258	57	776	89.6	8	796.74	100	100	86.9	90.4	101.6	99.1	94.6	90.9	89.6	84.4	101.3	102.4	95.6	92.3	86.6	93.5	94.1	100.9	99.8	97.9	92.9	92.2	105.9	108.5	98	102.3
Q4LDE5	Sushi, von Willebrand factor type A, EGF and pentraxin domain-containing protein 1 OS=Homo sapiens OX=9606 GN=SVEP1 PE=1 SV=3	503.809	32	80	210	80	3571	389.9	5.5	665.4	100	100	131.8	118.9	139	96.5	145.8	114.1	64.7	54.3	108	74.5	74.4	83.9	113.8	136.5	105.2	89.3	100.9	98.6	74.5	109	78.4	82.5	88.5	78.6
Q16222-2	Isoform AGX1 of UDP-N-acetylhexosamine pyrophosphorylase OS=Homo sapiens OX=9606 GN=UAP1	502.487	79	37	319	1	505	57	6.38	1006.45	100	100	64.8	120.8	98.7	145.8	123.1	211.8	72.6	51	88.7	57.3	62.1	103.1	57	98.3	66.4	85.5	242.9	124.9	47.9	64.3	91.2	41	78.2	90
Q16222	UDP-N-acetylhexosamine pyrophosphorylase OS=Homo sapiens OX=9606 GN=UAP1 PE=1 SV=3	502.037	78	37	327	1	522	58.7	6.33	1041.36	100	100	88.3	141.6	112.5	100.4	163	136.8	83	46.6	108	94.6	129.1	116.7	30.4	54.4	38.1	65.7	120.7	74.9	37.6	42.1	60.8	75	121.2	80
Q15042	Rab3 GTPase-activating protein catalytic subunit OS=Homo sapiens OX=9606 GN=RAB3GAP1 PE=1 SV=3	501.679	60	54	289	54	981	110.5	5.55	790.9	100	100	99.7	102.9	103.6	101.1	96.3	98.5	94.3	92	97.7	98.9	91.3	93.9	89.6	108.4	101.8	100.6	107.6	106.5	89.7	101.2	107.4	98.9	98.8	107.8
O75592-2	Isoform 2 of E3 ubiquitin-protein ligase MYCBP2 OS=Homo sapiens OX=9606 GN=MYCBP2	501.547	26	95	220	95	4675	512.9	7.02	627.38	100	100	105.9	100.6	105.3	98.6	105.8	97.3	100.2	98.9	102.6	93.9	102.6	97.9	99.5	107.9	103	95	100.8	101.1	101.8	101.4	97.9	92.1	102	94.2
P37802	Transgelin-2 OS=Homo sapiens OX=9606 GN=TAGLN2 PE=1 SV=3	500.923	93	28	619	27	199	22.4	8.25	1749.87	100	100	153.9	140.9	119.3	106.2	88.4	158.1	187.7	214.1	115.4	117.9	106.2	160.1	121.3	129.9	116.9	89.3	75.1	109	154.4	184	108	118.4	91.8	130.2
Q6WCQ1	Myosin phosphatase Rho-interacting protein OS=Homo sapiens OX=9606 GN=MPRIP PE=1 SV=3	500.42	69	68	242	4	1025	116.5	6.21	754.81	100	100	120.2	99.5	103	102.3	112.8	123.3	120.2	125.1	100.2	106.6	130.1	114.4	119.4	104.1	107.5	112.6	97.7	106	128.1	117.1	94.6	120.2	119.2	105.6
Q9Y4L1-2	Isoform 2 of Hypoxia up-regulated protein 1 OS=Homo sapiens OX=9606 GN=HYOU1	500.412	62	34	315	1	559	62.7	7.77	1094.89	100	100	109.1	85.1	88.9	69.2	72.3	54.9	142.3	142.2	80.5	79.8	62.5	64.2	109.8	129	111.5	86.3	95.8	60.5	124.9	124.2	109.2	86	80.8	67.6
Q8IUD2-2	Isoform 2 of ELKS/Rab6-interacting/CAST family member 1 OS=Homo sapiens OX=9606 GN=ERC1	499.505	60	75	264	1	992	113.9	6.33	779.54	100	100	94.2	107.3	105.8	93.2	114	111.4	102.5	93.1	115.6	103.7	118.7	124.7	89	82.6	91.7	95.8	82.8	83.1	88.2	100.3	94.6	96.7	121.6	81.8
Q14185	Dedicator of cytokinesis protein 1 OS=Homo sapiens OX=9606 GN=DOCK1 PE=1 SV=2	499.438	51	84	220	81	1865	215.2	7.56	660.02	100	100	91	91.5	92.2	92.3	88.6	85.6	96.5	81.4	94.9	104.1	98.2	88.9	108.4	94.6	93.9	101.9	91	95.3	107.9	90.7	102.5	107.1	101.8	97.4
Q16706	Alpha-mannosidase 2 OS=Homo sapiens OX=9606 GN=MAN2A1 PE=1 SV=2	499.112	57	58	282	56	1144	131.1	7.58	861.52	100	100	93.4	115.9	103.4	109.8	121.5	119.9	103.9	97.2	100.8	103.6	127.7	115.6	75	98.7	72	91.9	115.4	83.6	88.9	90.5	84.4	93.2	140.7	86.9
P16144	Integrin beta-4 OS=Homo sapiens OX=9606 GN=ITGB4 PE=1 SV=5	497.907	47	68	216	68	1822	202	6.09	715.14	100	100	86.9	93.7	113	116	115.8	121.1	65.5	49.4	76.4	76.1	61.6	75.1	93.9	85.9	152.6	110.2	128.2	155.6	70.2	48.9	127.2	84.8	67	112.2
Q8WUY3	Protein prune homolog 2 OS=Homo sapiens OX=9606 GN=PRUNE2 PE=1 SV=3	497.547	37	77	201	76	3088	340.4	4.45	622.73	100	100	163.1	257.3	121.2	107.1	180.2	223.3	80.9	88	98	85.5	74.8	124.1	54.4	99.2	65.7	62.9	111	79.3	68.1	102.1	68.3	75	133.9	67.3
Q02252	Methylmalonate-semialdehyde dehydrogenase [acylating], mitochondrial OS=Homo sapiens OX=9606 GN=ALDH6A1 PE=1 SV=2	497.161	69	37	230	36	535	57.8	8.5	806.31	100	100	103.9	88.7	105.2	128.9	89.3	139.4	86.6	85	101.9	114.6	78.4	135.1	116.9	96.2	103.5	113.6	78.7	124.8	94.5	91.9	87.4	103.9	68.7	123.2
Q8WX93	Palladin OS=Homo sapiens OX=9606 GN=PALLD PE=1 SV=3	497.068	39	40	310	39	1383	150.5	7.09	1017.38	100	100	103.5	101.8	85.4	70.8	95	97	129.6	176.6	99.7	103.8	128.7	116.4	74.8	82.7	62.4	68.6	84.4	68.6	166.9	153.6	78.1	110.1	168.6	86.3
O94915	Protein furry homolog-like OS=Homo sapiens OX=9606 GN=FRYL PE=1 SV=2	497.06	29	77	255	62	3013	339.4	5.58	684.57	100	100	84.9	103.4	105.2	102.2	100.7	102.4	86.9	89.9	96.1	96.4	97.5	95.7	85.2	108.2	96.7	110.6	115.6	102.4	83.3	93.7	99	102.1	106.8	97.7
Q15436-2	Isoform 2 of Protein transport protein Sec23A OS=Homo sapiens OX=9606 GN=SEC23A	496.835	74	32	291	1	563	63.1	7.74	971.26	100	100	105.4	112.9	118.4	107.9	93.2	107.3	107.5	101	105.5	107.1	113.6	104.3	63.2	84.9	82.2	91.9	89	87.1	72.8	94.8	79.8	108.9	88.8	101.9
P62191	26S proteasome regulatory subunit 4 OS=Homo sapiens OX=9606 GN=PSMC1 PE=1 SV=1	496.551	75	44	341	42	440	49.2	6.21	1112.49	100	100	86	100.1	91.4	103.5	96.6	100	87.1	85.4	91	102	100.1	98	87	94.8	89.1	104.8	103.2	102.8	85.8	98.1	97.5	107.2	103	106.3
O95573	Long-chain-fatty-acid--CoA ligase 3 OS=Homo sapiens OX=9606 GN=ACSL3 PE=1 SV=3	496.54	69	36	325	33	720	80.4	8.38	1012.88	100	100	105.6	99.5	94.3	99.3	101.4	100.5	102.3	99.9	104.7	102.6	107.7	107.9	81	90.8	82.7	103	105.2	91.5	78.5	77	91.4	90.8	97	86
Q13435	Splicing factor 3B subunit 2 OS=Homo sapiens OX=9606 GN=SF3B2 PE=1 SV=2	495.867	58	53	222	53	895	100.2	5.67	707.15	100	100	97.7	86.9	98.6	95.8	84.8	100.8	93.4	107.4	96.8	90	82.1	90.3	123.4	123.9	117.5	115.8	91.1	113.1	130.8	123.5	112.6	123.9	92.6	113.8
P19022	Cadherin-2 OS=Homo sapiens OX=9606 GN=CDH2 PE=1 SV=4	495.685	45	39	229	37	906	99.7	4.81	809.49	100	100	100.4	104.8	87.6	90.3	95.4	97.1	135.9	143.2	97.9	112	130.1	113	102.6	88.6	91.7	87.7	92.9	96.3	138.7	105.6	97.3	101.9	126.4	104.7
Q8WUM0	Nuclear pore complex protein Nup133 OS=Homo sapiens OX=9606 GN=NUP133 PE=1 SV=2	495.571	59	61	206	61	1156	128.9	5.1	675.9	100	100	93.4	94.6	74.6	102	96.2	65.9	96.1	97.1	88.8	100.2	91	74.8	107.2	100.8	96.2	118.2	108.5	102.9	115	106.6	97.3	117.7	108.8	102.9
Q15293	Reticulocalbin-1 OS=Homo sapiens OX=9606 GN=RCN1 PE=1 SV=1	494.924	80	31	301	4	331	38.9	5	1054.09	100	100	167.8	135	130.7	85.1	129.6	126.5	158.7	124.9	130.2	90.5	124.9	122.2	74.7	122	114.9	67.7	84.7	110.4	106.4	138.3	111.5	83.7	98.6	117
P07996	Thrombospondin-1 OS=Homo sapiens OX=9606 GN=THBS1 PE=1 SV=2	494.857	55	60	271	56	1170	129.3	4.94	833.52	100	100	140.1	46.2	123.5	61.1	146.6	78.9	387.3	270.2	203.8	110.3	315.2	144.5	50.6	39.1	52.1	48.1	53	45.5	72.3	68.2	62.3	59.3	147.7	43.7
P55265	Double-stranded RNA-specific adenosine deaminase OS=Homo sapiens OX=9606 GN=ADAR PE=1 SV=4	494.597	50	59	279	3	1226	136	8.65	856.31	100	100	101.6	116.5	115.4	106.8	114.2	111.3	86.8	97	113.1	97.3	109.9	107.6	90.7	94.3	105.4	90.7	117.3	119.2	98	88.6	121.4	112.2	105.4	113.7
Q9UNF0	Protein kinase C and casein kinase substrate in neurons protein 2 OS=Homo sapiens OX=9606 GN=PACSIN2 PE=1 SV=2	494.583	61	39	325	37	486	55.7	5.2	929.92	100	100	106	99.9	96.6	99.3	88.6	86.4	103.8	148.1	96.5	107.5	89.7	97.5	118.1	113.9	126.6	107	95.7	95.8	122.8	136.6	113.1	115.5	107	98.7
P21399	Cytoplasmic aconitate hydratase OS=Homo sapiens OX=9606 GN=ACO1 PE=1 SV=3	494.473	65	48	283	48	889	98.3	6.68	882.66	100	100	96.2	99.6	107.2	110.8	122.8	101	93.3	86.7	108	108.8	114.7	112.5	75.3	99.8	94.2	101.7	95	88.4	73.1	99.6	93.8	88.3	101.7	82.5
Q76M96	Coiled-coil domain-containing protein 80 OS=Homo sapiens OX=9606 GN=CCDC80 PE=1 SV=1	494.097	55	53	265	51	950	108.1	9.72	763.56	100	100	148.6	99.6	112	128.1	147.8	136.5	131.6	116.1	111.2	91	132.3	107.7	94.7	87.8	89.5	83.6	69.3	92.6	80.4	85.2	90.8	73.7	66.9	87.5
Q9BWD1	Acetyl-CoA acetyltransferase, cytosolic OS=Homo sapiens OX=9606 GN=ACAT2 PE=1 SV=2	492.999	90	27	252	27	397	41.3	6.92	984.85	100	100	72	75.7	71	78.1	82.4	87.3	62.4	74.3	71	69.3	66.6	81.8	80.6	124.1	232	97.6	125.8	200.5	72.5	100.1	180.3	85.8	107	155.6
Q6XZF7	Dynamin-binding protein OS=Homo sapiens OX=9606 GN=DNMBP PE=1 SV=1	492.755	54	74	214	74	1577	177.2	5.39	648.94	100	100	84.3	86.8	90.5	93.1	87.9	99.3	94.2	95.4	93.3	96.2	105.1	101.5	90	94.1	89.9	103.7	103.8	104.9	95.3	94.9	97.4	104.6	115.3	102
Q12931	Heat shock protein 75 kDa, mitochondrial OS=Homo sapiens OX=9606 GN=TRAP1 PE=1 SV=3	492.221	71	51	305	50	704	80.1	8.21	937.73	100	100	92.5	96	106.5	98.7	101.3	71.1	81	87.2	97	82.3	87.8	62.3	120.5	122.8	134.2	108.7	128	77.3	123.2	108.2	122.2	98.1	99.8	74.7
O75179	Ankyrin repeat domain-containing protein 17 OS=Homo sapiens OX=9606 GN=ANKRD17 PE=1 SV=3	491.719	32	60	206	39	2603	274.1	6.52	720.17	100	100	101	118.3	102.6	100.7	105.2	103.8	90.8	90.4	97.4	100.6	97	100.9	84.8	100.6	90.8	102.9	110.7	101.3	92	98.7	95.2	102.3	109.6	102.6
P35658	Nuclear pore complex protein Nup214 OS=Homo sapiens OX=9606 GN=NUP214 PE=1 SV=2	491.581	35	54	234	54	2090	213.5	7.47	758.63	100	100	88.3	98.1	85.1	99.4	95.9	80	88.2	84.7	90.3	98	95.1	83.4	91.3	96.1	89	105.4	103.8	105.6	94.2	95	92.2	109.9	106.9	104
P11940	Polyadenylate-binding protein 1 OS=Homo sapiens OX=9606 GN=PABPC1 PE=1 SV=2	491.394	62	39	410	9	636	70.6	9.5	1113.76	100	100	88.7	84.8	84.7	98.9	98.5	85.9	82.1	89.2	93.8	99.3	92.8	89.2	102.5	105	85.6	102.5	108.1	96.9	102	90	103.4	101.9	106.1	97.3
O94826	Mitochondrial import receptor subunit TOM70 OS=Homo sapiens OX=9606 GN=TOMM70 PE=1 SV=1	491.014	76	45	271	45	608	67.4	7.12	883.11	100	100	102.8	91.6	102	107.8	90.9	98.3	95.8	98.9	99.2	100.5	86	101	123.8	105	106.8	103.9	91	99.7	106.8	101.3	101.3	100.2	83.3	104
Q14126	Desmoglein-2 OS=Homo sapiens OX=9606 GN=DSG2 PE=1 SV=2	490.814	55	46	252	46	1118	122.2	5.24	882.85	100	100	89.9	103.8	114.9	86.2	92.3	143.4	75.5	105.5	91.5	79.8	70.1	101.6	84.2	91.8	157.8	83.7	91.7	156.3	79.6	70.3	135.7	78.5	74.6	124.2
Q8N163	Cell cycle and apoptosis regulator protein 2 OS=Homo sapiens OX=9606 GN=CCAR2 PE=1 SV=2	490.456	61	52	227	52	923	102.8	5.22	781.88	100	100	80.1	78.2	83.2	97.2	84.6	77.8	75.2	72.3	81.2	97.4	84.4	72.7	120.2	100.7	92.6	122	101.5	104.1	115.4	99.3	100.5	122.1	96.8	108.7
P21359	Neurofibromin OS=Homo sapiens OX=9606 GN=NF1 PE=1 SV=2	490.386	37	89	248	89	2839	319.2	7.39	681.31	100	100	90	102.3	97.9	101	101.2	97	98.1	92.9	100.9	106.6	104.6	99.1	94.6	93.6	92.1	98.5	104.2	95.4	102.9	94.9	94.1	103	114.1	96.3
P15170-3	Isoform 3 of Eukaryotic peptide chain release factor GTP-binding subunit ERF3A OS=Homo sapiens OX=9606 GN=GSPT1	490.205	55	47	288	20	637	68.7	5.33	917.26	100	100	102.2	110	98.9	97.5	101.3	98.8	108.1	105	95	101	101	95.5	88.5	104.3	104	99.6	109.2	104.7	96.4	107.9	106.5	105.4	106.9	107.1
O95714	E3 ubiquitin-protein ligase HERC2 OS=Homo sapiens OX=9606 GN=HERC2 PE=1 SV=2	489.927	26	91	200	91	4834	526.9	6.28	588.87	100	100	91.3	102.8	97.2	98.1	95.7	88.7	89.4	91.6	96.2	89.2	83.5	85.9	91	104.3	102.9	100.1	106.6	104.4	91.5	94.5	103.5	92.2	96.8	91.8
P07195	L-lactate dehydrogenase B chain OS=Homo sapiens OX=9606 GN=LDHB PE=1 SV=2	489.66	76	31	651	29	334	36.6	6.05	1986.39	100	100	85.8	93.7	97.1	102.6	92	96.1	77.5	81.2	100.3	94.4	84.2	94.3	82.1	90.4	88.6	98.2	95.3	103.4	74.5	80.1	95.1	93.5	83.4	99.8
P05121	Plasminogen activator inhibitor 1 OS=Homo sapiens OX=9606 GN=SERPINE1 PE=1 SV=1	489.368	73	29	509	29	402	45	7.2	1386.56	100	100	98.1	130	86.3	79.3	127.7	138.4	171.5	180	112.8	84.1	214.3	161.5	51.4	80.9	58.4	63.6	82.2	85.1	74.4	121.4	87.7	76.9	178	92.2
Q9P273	Teneurin-3 OS=Homo sapiens OX=9606 GN=TENM3 PE=2 SV=3	488.572	36	71	228	66	2699	300.8	6.42	720.74	100	100	88.5	112.5	90.7	83.9	127.7	138.7	95.8	81.2	81	81.8	95.7	110.2	105.7	113	68.7	90.4	148.7	123	97.3	73	70.6	89.7	86.8	111.1
P13674-3	Isoform 3 of Prolyl 4-hydroxylase subunit alpha-1 OS=Homo sapiens OX=9606 GN=P4HA1	488.432	73	41	363	3	516	58.9	6.02	1118.28	100	100	139.4	154.8	124	92.1	114.2	81.4	151.2	148.7	116.1	119	154.2	100.3	82.5	85.8	97.1	87.3	93	83.4	104.9	160.9	70.2	99.1	166.8	89.1
Q460N5	Protein mono-ADP-ribosyltransferase PARP14 OS=Homo sapiens OX=9606 GN=PARP14 PE=1 SV=3	488.049	55	82	240	82	1801	202.7	7.18	698.74	100	100	104.3	104.1	104.3	109.9	98.6	96	97.1	72.8	113.4	98.7	93.8	97.3	99.9	112	108.6	107.2	103.8	98.2	92.8	85.9	115	103.8	87.4	100.4
Q5SW79-2	Isoform 2 of Centrosomal protein of 170 kDa OS=Homo sapiens OX=9606 GN=CEP170	486.863	53	64	233	2	1460	161.3	7.01	718.7	100	100	87.8	93.8	110.8	77.4	91.8	82	130	124	123.6	99.5	100.9	84.1	53.5	64	64.9	120	61.7	92.3	97.2	104.2	82.6	92.4	113.9	98.3
Q9Y6Y8	SEC23-interacting protein OS=Homo sapiens OX=9606 GN=SEC23IP PE=1 SV=1	486.444	47	52	272	52	1000	111	5.54	860.7	100	100	100.3	94.9	95.5	104.3	96	98.8	93.6	85.6	95.1	103.4	104.4	97.7	98.9	108.2	89.2	98.6	96.2	94.9	91.6	96.2	92.3	104	96.8	100.2
P43304	Glycerol-3-phosphate dehydrogenase, mitochondrial OS=Homo sapiens OX=9606 GN=GPD2 PE=1 SV=3	485.698	72	43	265	43	727	80.8	7.69	834.89	100	100	90.7	95.3	98.1	108.3	92.9	100.3	90.6	83.6	96.7	103.4	87.1	101.2	110.5	95.3	93.1	113.4	92.6	105.1	103.4	100.1	98.9	112.7	90.4	110.7
P04040	Catalase OS=Homo sapiens OX=9606 GN=CAT PE=1 SV=3	484.616	73	39	281	39	527	59.7	7.39	970.62	100	100	101.9	106.4	131	102.1	126.1	87.7	84.3	95.6	118.4	83.1	96.3	78.7	93.4	119.8	126.5	97	117.7	87.3	71.6	95	117.9	81.7	85.4	79.6
Q5T1M5	FK506-binding protein 15 OS=Homo sapiens OX=9606 GN=FKBP15 PE=1 SV=2	484.361	50	57	244	57	1219	133.5	5.2	778.59	100	100	95.8	108.2	105.6	102.5	98	101	85	98.6	100.9	99.4	93	91.4	96.7	107.6	104.4	103.1	107.1	100.6	94.5	101.6	97.9	101.5	102.5	98.3
P62195	26S proteasome regulatory subunit 8 OS=Homo sapiens OX=9606 GN=PSMC5 PE=1 SV=1	484.023	76	40	384	38	406	45.6	7.55	1154.38	100	100	83.8	93.4	91.6	98.9	97.4	96.5	84.6	84.7	95.4	100.1	99.3	98.8	89.6	97.5	85.8	100.1	103.1	103.1	86.4	90.6	98.2	101	103.7	102.6
P63244	Receptor of activated protein C kinase 1 OS=Homo sapiens OX=9606 GN=RACK1 PE=1 SV=3	483.973	87	29	529	29	317	35.1	7.69	1707.42	100	100	88.4	97.5	97.5	95.5	99.1	88.9	90.9	86.2	95.1	98	100.4	91.6	91.6	97.9	87.3	100.6	101.8	95.5	94.8	98.2	96.9	101	105.3	99
O43491	Band 4.1-like protein 2 OS=Homo sapiens OX=9606 GN=EPB41L2 PE=1 SV=1	482.384	62	63	248	11	1005	112.5	5.44	726.84	100	100	182.6	104.8	129.8	102	124.8	103	150.1	93.7	107.8	76.9	100.3	83.6	160.2	148.2	149.9	116.9	101.2	107.2	137.1	132.3	112.4	95	84.6	88.5
P19338	Nucleolin OS=Homo sapiens OX=9606 GN=NCL PE=1 SV=3	481.824	50	59	425	59	710	76.6	4.7	1137.44	100	100	98.1	92.9	88.1	101.7	92.9	88.7	88.2	96.1	84	97	87.6	85.2	135	115.4	95.7	118.5	100	102	132.3	120.3	92.4	113.7	93.6	106.7
P78347	General transcription factor II-I OS=Homo sapiens OX=9606 GN=GTF2I PE=1 SV=2	481.672	57	56	288	53	998	112.3	6.39	900.72	100	100	97.5	100.8	87.6	110.2	93.2	85.4	82.1	79.3	85.7	92.5	83.4	83.6	133.1	115	109.7	129.6	114.9	107	117.9	104.2	101.4	118.2	100.8	101.1
O43242	26S proteasome non-ATPase regulatory subunit 3 OS=Homo sapiens OX=9606 GN=PSMD3 PE=1 SV=2	481.435	69	44	351	17	534	60.9	8.44	1067.3	100	100	93.1	97.6	95.1	97.6	96.1	98.4	85.1	103	96.6	99.7	95.2	93.6	91.9	102.3	102.9	106.8	105.7	105	96.2	107.7	99.7	102.5	104	106
Q86UE4	Protein LYRIC OS=Homo sapiens OX=9606 GN=MTDH PE=1 SV=2	481.057	73	42	272	42	582	63.8	9.32	894.06	100	100	110.7	107.6	113.5	102.8	109.6	107	107.3	102.4	105.7	106.2	111.6	104.2	80.8	85.4	98.3	101.3	97.3	96.6	93	114.4	95.4	108.3	108.4	102.3
Q12965	Unconventional myosin-Ie OS=Homo sapiens OX=9606 GN=MYO1E PE=1 SV=2	480.975	56	55	243	47	1108	127	8.92	706.95	100	100	101	131.7	103.8	89	106.5	104.2	114.1	126.2	112.7	108.5	122.7	113.5	72.5	91.3	76.6	80.6	102.4	80.2	90.2	110	92.3	95	137.7	83.1
Q14571	Inositol 1,4,5-trisphosphate receptor type 2 OS=Homo sapiens OX=9606 GN=ITPR2 PE=1 SV=2	480.95	36	88	233	76	2701	307.9	6.43	669.03	100	100	94.2	94.7	100	93.8	100.8	86.6	112.6	97.9	109.3	110.4	112.6	98.3	81.9	85.2	77	91.8	95.9	83.8	99.6	96.4	91.9	97.1	120.9	91
Q13228	Methanethiol oxidase OS=Homo sapiens OX=9606 GN=SELENBP1 PE=1 SV=2	480.9	88	42	394	42	472	52.4	6.37	1067.71	100	100	94.4	94.2	101.4	127.9	82.5	95.4	85.2	74	94.7	107.7	70.6	88.7	113.2	107.1	110.8	122.1	90.1	113.5	82.9	74.8	98.1	97.6	61.2	96.7
P67936-2	Isoform 2 of Tropomyosin alpha-4 chain OS=Homo sapiens OX=9606 GN=TPM4	480.803	93	59	748	10	284	32.7	4.73	1709.12	100	100	115.4	112.4	92.1	44.5	99.5	105.5	199.9	203.3	122.4	132	121.5	157.1	36.3	51.5	50.8	37.1	71.6	41.2	172.7	169.2	91.2	104.8	235.5	72.9
P07951	Tropomyosin beta chain OS=Homo sapiens OX=9606 GN=TPM2 PE=1 SV=1	480.536	91	56	737	17	284	32.8	4.7	1748.28	100	100	124.9	147.9	102.2	81.7	104.3	102.1	112.1	213.9	99.9	116.3	93	104.1	71.8	97.2	96.3	67.1	100	78.7	159.4	150.2	93.1	111	121.7	92.1
Q9H845	Complex I assembly factor ACAD9, mitochondrial OS=Homo sapiens OX=9606 GN=ACAD9 PE=1 SV=1	479.494	72	48	259	48	621	68.7	7.96	767.9	100	100	101.7	93.7	116.7	76	89.8	113.2	98.1	96.8	109.5	72.7	88.5	108.2	117.5	97.4	120.8	83.8	94.9	119.6	115.9	102.3	113.8	85.9	89.1	127.6
Q32P28	Prolyl 3-hydroxylase 1 OS=Homo sapiens OX=9606 GN=P3H1 PE=1 SV=2	478.672	63	38	259	37	736	83.3	5.14	852.8	100	100	123.8	101	95.5	85.7	121.8	86.1	148.3	126.4	109.8	102.7	136.6	101.9	99.8	102.9	94	82.4	84.2	85.8	111	116.3	101.1	88.1	107.7	88.4
O43237	Cytoplasmic dynein 1 light intermediate chain 2 OS=Homo sapiens OX=9606 GN=DYNC1LI2 PE=1 SV=1	478.215	76	36	242	34	492	54.1	6.38	775.04	100	100	93.3	101.8	97.1	95.5	105.1	102	98.8	95.8	97.7	97.9	106.2	106.5	84.2	92.5	95.6	89.9	103.2	96.9	84.9	89.7	98.4	90.3	105	97.4
Q9ULV4	Coronin-1C OS=Homo sapiens OX=9606 GN=CORO1C PE=1 SV=1	477.526	62	39	409	37	474	53.2	7.08	1111.64	100	100	109.5	146.4	114.8	102.8	110.7	118.4	79.9	95	105	100.1	89.3	105.1	84.1	88.9	88.9	93.1	113.9	95.7	77.9	83.9	91.4	93.3	88.6	92
Q13177	Serine/threonine-protein kinase PAK 2 OS=Homo sapiens OX=9606 GN=PAK2 PE=1 SV=3	477.506	70	34	321	23	524	58	5.96	1034.85	100	100	113.7	98.9	116.2	98.3	98.9	103.2	95.9	114	110.6	98.5	96.9	107	118.3	101	113.3	92.3	92.4	88.2	115.8	118.6	97	99	104.1	94.4
Q15813	Tubulin-specific chaperone E OS=Homo sapiens OX=9606 GN=TBCE PE=1 SV=1	477.003	87	46	231	46	527	59.3	6.76	730.46	100	100	93.2	97.8	105.1	94.7	105.8	112.7	74.9	83.5	98.5	86.5	93.1	103.8	97.4	107.8	111.5	100.3	120.9	118.5	85.3	90.8	109.7	92.1	103.3	115.4
Q05397	Focal adhesion kinase 1 OS=Homo sapiens OX=9606 GN=PTK2 PE=1 SV=2	476.523	53	49	222	12	1052	119.2	6.62	676.69	100	100	70.8	98	93.2	98.6	111.4	102.6	84.8	88.9	98.2	96.8	116.4	113.9	89.4	106.6	74.6	95.2	106.8	99.9	83.8	92.8	84.1	94	112.1	93.3
Q9Y4W6	AFG3-like protein 2 OS=Homo sapiens OX=9606 GN=AFG3L2 PE=1 SV=2	476.236	62	56	290	55	797	88.5	8.66	877.32	100	100	113.3	93	113.6	111.3	76.6	108.9	101.5	96	102.5	104.5	72.1	106.2	134.4	99.8	113.8	107.5	76.1	101.4	117.4	98.5	100.1	100.8	64.8	108.1
P08559	Pyruvate dehydrogenase E1 component subunit alpha, somatic form, mitochondrial OS=Homo sapiens OX=9606 GN=PDHA1 PE=1 SV=3	476.156	78	30	256	30	390	43.3	8.06	828.92	100	100	99.7	94.8	105.9	105.2	86.5	114.9	94.4	79.8	98.7	100	81.2	109.2	107	95.4	103.1	109.7	91.1	112.4	95.4	90.4	104.5	104.3	80.4	119.2
P30041	Peroxiredoxin-6 OS=Homo sapiens OX=9606 GN=PRDX6 PE=1 SV=3	475.625	90	33	447	33	224	25	6.38	1421.74	100	100	77.7	81.1	87.6	105	100.3	87.5	94.2	65.3	92.3	96.5	101.6	95.7	77.2	109.1	86.6	112.9	96.1	100.5	72.8	85.1	105.2	99.6	86.7	97.7
P49419-2	Isoform 2 of Alpha-aminoadipic semialdehyde dehydrogenase OS=Homo sapiens OX=9606 GN=ALDH7A1	475.548	71	33	292	1	511	55.3	6.86	992.21	100	100	121.5	110.6	110.6	103.7	98.8	100.5	125.5	94.5	103	95	90	108.3	99.5	87.2	105.2	96.1	95	107	94.6	87.6	100.8	91.2	73.1	92.8
Q9NQC3	Reticulon-4 OS=Homo sapiens OX=9606 GN=RTN4 PE=1 SV=2	475.425	40	31	597	15	1192	129.9	4.5	2098.83	100	100	106.1	115.9	98.7	91.4	140.9	90.5	104.6	86.4	97.8	85.8	122.8	84.9	68.3	98.2	94.7	99	156.9	92.9	77.3	103.7	105.7	89.1	146.8	83.5
Q5GLZ8	Probable E3 ubiquitin-protein ligase HERC4 OS=Homo sapiens OX=9606 GN=HERC4 PE=1 SV=1	474.766	55	54	234	54	1057	118.5	6.19	705.84	100	100	105.2	128.5	104.1	109.9	131	120.9	102.3	90.2	102.8	106.8	114.7	110	72.2	95.2	81.6	92	105.6	89	72.2	84.4	88	93.8	107	86.1
Q13617	Cullin-2 OS=Homo sapiens OX=9606 GN=CUL2 PE=1 SV=2	474.61	73	53	261	52	745	86.9	6.92	773.03	100	100	91.3	95.5	101.4	98.7	94.3	93.5	88.8	86.1	100.8	98.4	87.3	92.8	102.7	103.6	95.9	105.5	109.6	99.1	94.9	97.5	100.9	101.7	99.1	98.4
Q07866-6	Isoform N of Kinesin light chain 1 OS=Homo sapiens OX=9606 GN=KLC1	474.48	72	56	267	4	628	71	6.67	826.32	100	100	112.3	101.4	126.2	97.7	91.5	130.3	138	163.6	123.8	99	111.5	129.3	69.6	86.8	100.5	86.3	77.5	91.4	116.9	145.3	110.9	107.1	92.1	103.6
P54577	Tyrosine--tRNA ligase, cytoplasmic OS=Homo sapiens OX=9606 GN=YARS1 PE=1 SV=4	474.216	82	51	339	51	528	59.1	7.05	1039.32	100	100	94.5	91.2	105.3	86.9	99.8	94.5	102.9	109.8	107.5	99.4	109.9	99.2	80.8	82.3	93.7	86.3	88.6	93.1	98.7	103.8	109	98.7	107.9	105.3
P27487	Dipeptidyl peptidase 4 OS=Homo sapiens OX=9606 GN=DPP4 PE=1 SV=2	473.733	50	46	469	46	766	88.2	6.04	1311.88	100	100	104.1	110.6	111.6	129.5	103.8	104.5	101.5	90.7	116.3	116.1	94.1	114.5	97.2	98.2	69.4	91.3	82.4	77	77	84.1	70.6	79.8	79.7	71.9
O75534	Cold shock domain-containing protein E1 OS=Homo sapiens OX=9606 GN=CSDE1 PE=1 SV=2	473.508	68	56	246	3	798	88.8	6.25	784.18	100	100	136.1	160.6	111.1	94.9	113.1	96.2	91.9	99.3	91.8	80.9	81.9	81.4	76.3	110.3	72.1	82.4	110.1	82.1	74.7	85.5	78.6	69.8	109.1	71.5
Q8TCS8	Polyribonucleotide nucleotidyltransferase 1, mitochondrial OS=Homo sapiens OX=9606 GN=PNPT1 PE=1 SV=2	473.401	66	54	272	54	783	85.9	7.77	802.71	100	100	88.6	93.5	106.6	106.6	88.1	97.8	84.4	68.5	99.1	97.4	81.3	91.5	101.4	85	97.1	103.4	98.7	105.7	94.9	82.5	100.1	101.5	87.5	109.1
Q96RT1	Erbin OS=Homo sapiens OX=9606 GN=ERBIN PE=1 SV=2	473.339	59	65	211	65	1412	158.2	5.5	629.38	100	100	103.6	115.1	103.2	102.5	115	104.6	80.9	85.2	97.4	92.2	90.4	100.4	92.6	97.4	88.6	97.3	106.6	100.3	91.4	94.9	82.9	96.4	95.7	100.1
O43143	Pre-mRNA-splicing factor ATP-dependent RNA helicase DHX15 OS=Homo sapiens OX=9606 GN=DHX15 PE=1 SV=2	473.017	72	55	367	54	795	90.9	7.46	1083.37	100	100	85.9	91.8	87.9	100.4	92.7	86.8	83.9	84.3	85.2	97.2	87	84.2	111.5	101.1	106.5	119.5	108.3	113.3	110.2	98.6	105	114.7	96.4	112.9
P09525	Annexin A4 OS=Homo sapiens OX=9606 GN=ANXA4 PE=1 SV=4	471.491	79	33	415	7	319	35.9	6.13	1273.02	100	100	124.4	92.2	93.5	101.1	95.4	111.3	118.7	141.4	98.9	102	104.2	117.4	150.2	110.4	135.6	102.2	90.7	108.8	133.1	112.6	110.1	90.9	87.1	108.7
Q99613	Eukaryotic translation initiation factor 3 subunit C OS=Homo sapiens OX=9606 GN=EIF3C PE=1 SV=1	471.466	45	46	276	46	913	105.3	5.68	920.75	100	100	99	97.9	97.1	100.3	98.6	95.5	92.6	98.4	94.3	99.8	96.8	90.3	105.7	109.7	106.4	113.8	112.4	107.6	110	114.2	104.8	111.8	113.5	112.3
Q99536	Synaptic vesicle membrane protein VAT-1 homolog OS=Homo sapiens OX=9606 GN=VAT1 PE=1 SV=2	470.877	75	26	403	26	393	41.9	6.29	1314.99	100	100	111.9	97.5	110.8	102.9	98.2	103.2	105.1	108.7	110.5	105.8	84.2	105.6	100	82.8	102	91.8	85.4	90.7	90.1	87.8	104.9	85.9	81.1	92.1
P05455	Lupus La protein OS=Homo sapiens OX=9606 GN=SSB PE=1 SV=2	470.871	66	46	314	46	408	46.8	7.12	907.4	100	100	73	84.1	68.9	101.8	92.3	77.1	66.1	63.1	74.3	90.9	81.4	72.9	118.5	105.6	83.5	126.4	114.5	102.6	93.3	93.1	91.1	121.9	97.5	107.9
Q641Q2	WASH complex subunit 2A OS=Homo sapiens OX=9606 GN=WASHC2A PE=1 SV=3	470.81	68	64	173	18	1341	147.1	4.81	596.94	100	100	163	106.2	109.9	95.1	93.3	128.5	138.7	153.9	116.4	101.7	87.5	123.7	188.6	145.6	148.5	91.6	86.2	115.6	180.7	149	131	102.4	89.5	116.8
O60784	Target of Myb protein 1 OS=Homo sapiens OX=9606 GN=TOM1 PE=1 SV=2	470.543	71	23	218	2	492	53.8	4.7	776.62	100	100	42.4	79.2	97.3	94.6	98	121.6	53.7	35.9	117.6	98.3	102.6	120.4	36.5	60	40.1	78.7	86.5	108.4	39.2	42	73.2	80.2	100.4	101.7
Q02790	Peptidyl-prolyl cis-trans isomerase FKBP4 OS=Homo sapiens OX=9606 GN=FKBP4 PE=1 SV=3	470.413	83	39	338	39	459	51.8	5.43	1024.46	100	100	79.4	88.6	92.4	103.2	91.2	89.9	67.1	71.3	94	93.5	78.8	87.7	93.4	103.9	92	104.2	110.3	101.8	83.3	87.8	102.4	100.3	98.6	104.1
O60333-2	Isoform 2 of Kinesin-like protein KIF1B OS=Homo sapiens OX=9606 GN=KIF1B	470.1	48	74	220	34	1770	199.1	5.55	666.83	100	100	92.8	111.7	105.2	108	105.2	109.7	73.8	71	92.1	95.3	81.7	93.3	88.4	100.2	101.3	111.9	120.9	113.1	79.9	82.4	104.6	98.3	91.1	102.3
Q96I99	Succinate--CoA ligase [GDP-forming] subunit beta, mitochondrial OS=Homo sapiens OX=9606 GN=SUCLG2 PE=1 SV=2	469.474	74	35	302	34	432	46.5	6.39	949.3	100	100	97	85.5	109.4	106.5	85.8	114.1	82.1	81.5	104.4	98.3	76.4	112.2	124	97.7	114.2	104.6	84.5	119.4	108.3	84.3	102.4	95.5	70.9	122.2
Q8WWI1-3	Isoform 3 of LIM domain only protein 7 OS=Homo sapiens OX=9606 GN=LMO7	469.298	60	70	233	70	1349	153.6	7.75	711.51	100	100	181.2	63.1	151.3	72	148.9	194.3	236.2	170.8	184.7	109.7	231.6	205.2	64.2	56.8	73.5	53.8	62.6	61.4	100.1	71.6	80.6	68.8	90.6	68.2
P24844	Myosin regulatory light polypeptide 9 OS=Homo sapiens OX=9606 GN=MYL9 PE=1 SV=4	469.244	84	19	529	8	172	19.8	4.92	1571.35	100	100	134	137	87	71.9	79.6	145.1	191.9	219.6	111.4	117.5	112.4	147.5	73	111.9	111.2	73.2	75.8	101	270.6	173.9	118.5	151.6	158.5	149.1
Q08AD1	Calmodulin-regulated spectrin-associated protein 2 OS=Homo sapiens OX=9606 GN=CAMSAP2 PE=1 SV=3	469.097	55	64	222	63	1489	168	6.8	670.68	100	100	105.4	118.4	126.3	114.1	104.7	117.7	89.6	86.2	105.8	101.6	84.7	98.4	85.5	102.5	102.3	98.3	101.5	102.3	93.6	97	104.2	104.1	88.9	100.2
P48444	Coatomer subunit delta OS=Homo sapiens OX=9606 GN=ARCN1 PE=1 SV=1	468.961	64	42	324	42	511	57.2	6.21	969.38	100	100	109.9	107	98	104.3	110.4	100.7	107.4	107.7	98.6	105.2	118.5	101	92.4	100.4	92.5	101.7	103.6	93.4	91.1	110.9	91.3	112.3	111.9	95.9
Q8IWE2	Protein NOXP20 OS=Homo sapiens OX=9606 GN=FAM114A1 PE=1 SV=2	468.51	63	35	247	35	563	60.7	4.68	869.86	100	100	112.3	90.8	113	89.4	106.3	100.2	133.5	110.6	114.4	107.3	114.1	102.2	86.5	94.4	110.4	87.7	87.5	89.9	95.7	116.1	114.9	99.9	102.4	94
Q07866-10	Isoform D of Kinesin light chain 1 OS=Homo sapiens OX=9606 GN=KLC1	468.049	73	53	262	1	618	69.7	5.88	805.03	100	100	94.4	84.1	72.5	98.7	101.9	134.1	117.3	115.7	98.9	108.7	144.8	125.9	93.5	87.2	80.8	122.2	89.6	90	83.4	100.6	94.6	116.7	130.7	111.9
P80303	Nucleobindin-2 OS=Homo sapiens OX=9606 GN=NUCB2 PE=1 SV=3	468.028	76	40	228	40	420	50.2	5.12	769.27	100	100	131	109.4	123.6	106.5	110.2	103.6	129.9	101.1	115.4	103.4	104.9	98.5	88.2	101.9	109.6	90.2	86.5	88.3	96.8	98.6	105.5	95.5	84.6	89.2
P32455	Guanylate-binding protein 1 OS=Homo sapiens OX=9606 GN=GBP1 PE=1 SV=2	467.631	63	39	301	27	592	67.9	6.32	977.56	100	100	106.7	122	117.9	93.5	82.9	92.6	89.1	89.4	113.4	102.3	70.5	87.2	83	118	96.3	88.1	93.8	96.3	105.9	97.7	112.3	98.7	85.5	105.1
Q86WI1	Fibrocystin-L OS=Homo sapiens OX=9606 GN=PKHD1L1 PE=2 SV=2	467.452	26	79	203	79	4243	465.4	6.11	592.69	100	100	68.1	65.6	70.1	85.3	69.1	67.3	59.4	53.9	67.7	66.8	64.1	64.8	155.8	121.4	158.3	157.7	103.9	125	103.8	91.4	119.7	125.1	70.3	102.3
P13647	Keratin, type II cytoskeletal 5 OS=Homo sapiens OX=9606 GN=KRT5 PE=1 SV=3	467.095	59	54	417	31	590	62.3	7.74	986.95	100	100	111.3	45.4	51.5	170.3	127.6	43.2	88	52.9	55.9	155.2	98.5	51.6	132.2	98.4	123.5	224	132.3	57.5	96.3	78.7	82.5	200.2	91	50.7
Q14247	Src substrate cortactin OS=Homo sapiens OX=9606 GN=CTTN PE=1 SV=2	466.947	65	44	289	44	550	61.5	5.4	894.29	100	100	107.9	98.4	102.1	93.1	103.1	104.1	103.4	110.6	97.7	102.1	106.4	110.7	105.5	88.3	108.6	93.5	95.2	102.3	116.3	99.9	101.4	103.1	104.8	109.1
Q5VYS8	Terminal uridylyltransferase 7 OS=Homo sapiens OX=9606 GN=TUT7 PE=1 SV=1	466.747	51	71	228	68	1495	171.1	6.83	702.1	100	100	101	107.8	100.6	112.4	126.4	124.2	68.2	66.5	83	83.9	83.9	90.9	93.5	109.8	98	88.3	131.5	131.6	79.3	84.5	91.7	85.4	100.6	118.6
P09972	Fructose-bisphosphate aldolase C OS=Homo sapiens OX=9606 GN=ALDOC PE=1 SV=2	466.564	80	29	382	23	364	39.4	6.87	1488.23	100	100	112.3	100.7	114.5	97.4	120.9	99.4	104.9	131.7	120.5	105.4	112.4	111.5	76.8	100.9	116.1	96.9	93.4	98.2	84.8	157.8	106	99.8	113.1	101.3
Q13315	Serine-protein kinase ATM OS=Homo sapiens OX=9606 GN=ATM PE=1 SV=4	465.803	35	88	212	88	3056	350.5	6.81	568.05	100	100	86.6	97.9	88.2	113.8	104	88.7	80.3	85.3	84.7	101.3	101.7	81.2	96.9	114.3	95.2	116.4	114.8	95.5	87.2	102.6	91.4	109.5	109.8	84.4
Q9UH65	Switch-associated protein 70 OS=Homo sapiens OX=9606 GN=SWAP70 PE=1 SV=1	465.609	70	52	201	51	585	69	5.87	659.5	100	100	98.5	90.1	95.1	85.8	97.2	95.9	100.2	100.4	100.3	96.7	101.7	102	98.5	87.8	100.6	99.5	93.5	100.3	109.7	102.4	112.9	110.4	110.6	113.4
Q9Y570	Protein phosphatase methylesterase 1 OS=Homo sapiens OX=9606 GN=PPME1 PE=1 SV=3	465.413	58	30	253	5	386	42.3	5.97	862.01	100	100	97.1	86.7	78.3	79.2	92.1	64.4	129.7	122.3	102.4	97.2	122.3	92.3	62.7	68.6	79.9	64.7	94.1	95.4	118.5	133.6	107.9	85.6	184.3	131.7
O14920	Inhibitor of nuclear factor kappa-B kinase subunit beta OS=Homo sapiens OX=9606 GN=IKBKB PE=1 SV=1	465.317	70	40	215	39	756	86.5	5.78	658.59	100	100	118	107.5	112.8	108.7	106.4	109.7	99.9	94.2	101.7	101.2	92.7	100.2	110.2	115.5	117.8	101.6	104.7	95.2	97.3	101.1	104.5	94.1	92.8	90
Q7Z478	ATP-dependent RNA helicase DHX29 OS=Homo sapiens OX=9606 GN=DHX29 PE=1 SV=2	465.211	57	67	225	65	1369	155.1	8.09	668.09	100	100	106.3	97	95.5	101	97.7	99.2	99.6	86.9	94.7	98.3	102.4	95.7	97.4	105.8	101.9	101	104.2	98.6	100.6	101.4	102.5	103.1	110.2	96.4
Q9Y5B9	FACT complex subunit SPT16 OS=Homo sapiens OX=9606 GN=SUPT16H PE=1 SV=1	464.646	59	67	255	67	1047	119.8	5.66	707.63	100	100	95.9	101.3	95.3	109.1	95.6	100.6	81.2	83.6	84.4	94.7	81.6	86.6	141.6	117.6	104.2	110.9	119.5	105.6	114.7	89.9	94.1	97.4	99.5	102.8
O95831	Apoptosis-inducing factor 1, mitochondrial OS=Homo sapiens OX=9606 GN=AIFM1 PE=1 SV=1	464.322	57	29	294	29	613	66.9	8.95	996.63	100	100	101.8	98.6	109.5	113.9	88.6	108.4	95.7	106.3	103.7	112.1	87.5	109.2	117	95.1	105.5	105.6	87.9	109.9	104.7	100.1	95.5	102.1	81.8	114.2
Q6YN16	Hydroxysteroid dehydrogenase-like protein 2 OS=Homo sapiens OX=9606 GN=HSDL2 PE=1 SV=1	464.237	91	38	296	38	418	45.4	7.99	887.06	100	100	89.6	93.7	113	109.3	95.7	105.7	81.9	72.8	106.4	97.5	82.3	100.7	91.4	87.8	99.6	116.5	99.5	112.6	79.2	71.9	99.3	104	77.3	110
O43252	Bifunctional 3'-phosphoadenosine 5'-phosphosulfate synthase 1 OS=Homo sapiens OX=9606 GN=PAPSS1 PE=1 SV=2	464.039	81	45	259	42	624	70.8	6.86	884.11	100	100	93.8	103.5	93.5	102.9	96.1	94.4	87.3	75.5	83.9	98.6	88.8	82.9	113	114.2	104.3	116	118	109.2	108.6	106.5	101.6	120.3	107.2	105.5
Q9UQE7	Structural maintenance of chromosomes protein 3 OS=Homo sapiens OX=9606 GN=SMC3 PE=1 SV=2	463.269	48	67	217	66	1217	141.5	7.18	701.6	100	100	87	82	84.9	98.9	89.3	78.8	80.3	87.1	84.6	94.2	83	76.3	147.5	110.2	115.6	132.9	109.7	112.7	128.2	110.4	106	121.6	93	111
P09493-7	Isoform 7 of Tropomyosin alpha-1 chain OS=Homo sapiens OX=9606 GN=TPM1	462.973	90	53	849	4	284	32.7	4.74	2099.24	100	100	83.6	87.9	85.1	78.5	82.8	88.2	109.6	124.2	116.1	104.6	97	113.9	68.7	79.5	74.6	74.4	76.5	84.8	132.1	100.9	102.4	90.3	108.5	92.7
Q5VZ89	DENN domain-containing protein 4C OS=Homo sapiens OX=9606 GN=DENND4C PE=1 SV=3	462.815	46	71	200	70	1909	212.6	6.83	624.07	100	100	96.9	109.8	110.7	104.1	103.8	106.6	92.1	80.6	102.7	98.2	94.3	99.9	104.1	101.2	102.8	102.7	98.9	104.2	90.2	96.6	104.4	97.4	93.8	100.4
O43865	S-adenosylhomocysteine hydrolase-like protein 1 OS=Homo sapiens OX=9606 GN=AHCYL1 PE=1 SV=2	462.396	71	40	260	7	530	58.9	6.89	810.13	100	100	119.4	114.2	110.6	96.6	93.9	111.3	95.3	110.7	98.8	87.9	82.3	100.1	130.1	108.2	146.5	100.7	108.7	116.8	112	104.8	111.1	95.8	88.8	105.8
O95819-3	Isoform 3 of Mitogen-activated protein kinase kinase kinase kinase 4 OS=Homo sapiens OX=9606 GN=MAP4K4	461.816	46	57	211	5	1320	150.9	7.42	596.67	100	100	80.5	111.1	83.4	103.4	107.3	90	86.7	79.5	88.2	116.2	106	85.5	65.8	104.5	71.4	111	115.8	78.7	74.7	86.6	88.2	114.5	130.9	83.9
Q9H4A4	Aminopeptidase B OS=Homo sapiens OX=9606 GN=RNPEP PE=1 SV=2	461.594	75	42	321	42	650	72.5	5.74	998.86	100	100	91.4	97.8	95.4	105.4	100.6	97.2	90.4	92.5	101.5	108.2	102.9	100.6	92.7	91.2	95.7	110.4	104.7	100.2	95.4	90.1	100.8	113	102.3	104.4
Q9UPU5	Ubiquitin carboxyl-terminal hydrolase 24 OS=Homo sapiens OX=9606 GN=USP24 PE=1 SV=3	461.318	36	74	210	74	2620	294.2	6.14	651.86	100	100	94.6	103.8	102.8	102.8	103.8	96.6	88.4	86.3	100.5	99.6	95.9	95.4	91	98.8	99.7	102.9	112.2	101.1	91.5	96.5	102.1	99.1	102.6	100.2
Q96K76-4	Isoform 4 of Ubiquitin carboxyl-terminal hydrolase 47 OS=Homo sapiens OX=9606 GN=USP47	460.322	51	64	234	1	1355	154.6	5.06	691.06	100	100	57	61.4	64.9	107.4	98.6	98.7	49.2	41.7	87.8	97.5	97	88.6	55.2	67.8	45.1	111.1	102.2	87.6	56.2	47.8	71.4	108.5	105.6	105.2
Q2M389	WASH complex subunit 4 OS=Homo sapiens OX=9606 GN=WASHC4 PE=1 SV=2	460.047	54	58	248	58	1173	136.3	7.44	719.57	100	100	99.5	107.5	105.7	103.2	97.8	99.5	96.7	94.8	99.6	101.7	96.8	94	100.3	90.3	100.8	104.6	99.8	104.1	98.1	95.1	100.1	101.9	96.6	101.7
P00390	Glutathione reductase, mitochondrial OS=Homo sapiens OX=9606 GN=GSR PE=1 SV=2	459.995	79	30	288	30	522	56.2	8.5	994.23	100	100	117.7	95.9	85.6	119.6	143.6	112.5	112.4	124.2	88.5	137.8	133	104.6	114.1	122.8	94.6	137.3	134	109.6	104.8	113.2	87.1	134.8	125.1	97.7
Q96K76	Ubiquitin carboxyl-terminal hydrolase 47 OS=Homo sapiens OX=9606 GN=USP47 PE=1 SV=3	459.984	50	64	234	1	1375	157.2	5.08	689.34	100	100	131.7	129.2	125.2	117.4	135.4	129.8	108.4	121.6	103.4	121.1	134.7	130.5	89.5	106.5	87.5	109.4	98	105	106.3	91.5	92.1	126.6	118.8	126.8
O00231	26S proteasome non-ATPase regulatory subunit 11 OS=Homo sapiens OX=9606 GN=PSMD11 PE=1 SV=3	459.804	71	36	288	36	422	47.4	6.48	929.99	100	100	92.3	100.7	99.1	99	95.8	92.8	97.5	89.1	99.1	99.8	93.6	95.1	87.5	100.2	94.5	100.7	101.4	100.9	91	101.8	103.5	103.2	100.1	102.8
Q14997	Proteasome activator complex subunit 4 OS=Homo sapiens OX=9606 GN=PSME4 PE=1 SV=2	458.321	42	63	229	63	1843	211.2	6.9	694.27	100	100	86.1	103.4	89.5	89.4	98.1	96.1	109.5	113.7	100.3	113.3	134.8	105.1	76.7	90.6	81.5	86.7	111.8	97.9	91.8	94.7	93.9	99.6	150.9	100
A1L0T0	2-hydroxyacyl-CoA lyase 2 OS=Homo sapiens OX=9606 GN=ILVBL PE=1 SV=2	458.158	66	36	231	36	632	67.8	8.15	764.77	100	100	99.5	98.8	106.3	114.8	104.6	100.8	100.2	90.4	110.2	101.2	89.4	100.6	114.5	100.6	103.7	99.5	97	101.3	80.5	83.1	100.4	86.6	79.5	92.9
Q16513	Serine/threonine-protein kinase N2 OS=Homo sapiens OX=9606 GN=PKN2 PE=1 SV=1	458.101	61	54	211	51	984	112	6.3	632.62	100	100	89.3	104.4	96.7	111	98.4	97.3	82.3	80	95.2	102.5	91.6	93.6	93.9	88.6	99.4	111.7	104.6	106.7	90	86.4	99.2	104.2	98.4	107.1
Q07157	Tight junction protein ZO-1 OS=Homo sapiens OX=9606 GN=TJP1 PE=1 SV=3	458.092	50	71	211	4	1748	195.3	6.7	640.23	100	100	88	96	66.6	84.6	79.2	84.9	84.6	109	62.7	89.9	92.6	78.7	88.7	65.8	106.9	105.2	95.4	103.2	76.6	67	78.7	108.4	101.7	94.5
O60664-3	Isoform 3 of Perilipin-3 OS=Homo sapiens OX=9606 GN=PLIN3	458.052	85	29	332	15	433	46.9	5.44	1163.12	100	100	117.5	107.5	118.5	94.9	111.4	104.3	113.8	122.9	112	99.9	114.7	103.2	75.5	86.7	99	93.6	93.5	88.4	79.6	105.3	95.5	95.5	98.4	90.1
P52209	6-phosphogluconate dehydrogenase, decarboxylating OS=Homo sapiens OX=9606 GN=PGD PE=1 SV=3	458.05	73	35	315	35	483	53.1	7.23	1127.49	100	100	87.4	100.1	87.8	102.2	111.8	84.8	113.7	91.5	95.9	104	118.8	82.2	80.6	83.7	91.4	103.2	116.6	94.1	72.8	81.6	109.6	107.8	125.6	90.7
P49257	Protein ERGIC-53 OS=Homo sapiens OX=9606 GN=LMAN1 PE=1 SV=2	457.793	59	34	312	34	510	57.5	6.77	1041.04	100	100	81.8	92.5	94.1	98.2	106	85	93.9	72.5	102.5	102.1	109.4	96.6	71.5	85	67.9	90.8	93.9	81.3	69.1	79.1	79.1	85.5	93	80.4
Q9BQS8	FYVE and coiled-coil domain-containing protein 1 OS=Homo sapiens OX=9606 GN=FYCO1 PE=1 SV=3	457.659	54	70	190	70	1478	166.9	4.92	647.25	100	100	123.6	115.2	117.5	122.1	102.7	107.9	84.4	79.6	99.6	97.9	84.1	87	110.1	105.5	96.4	102	99.8	91	100.3	91.7	96.3	93.9	80.2	86.5
P23246	Splicing factor, proline- and glutamine-rich OS=Homo sapiens OX=9606 GN=SFPQ PE=1 SV=2	457.013	50	39	280	38	707	76.1	9.44	903.61	100	100	87	79.3	85.5	91.8	83.6	77.3	82.2	99	85.9	95.5	89.4	80.7	145.2	113.9	104.5	122.4	100.6	98	151	119.3	95.5	125.1	107.9	104.8
Q15084	Protein disulfide-isomerase A6 OS=Homo sapiens OX=9606 GN=PDIA6 PE=1 SV=1	456.889	70	30	387	30	440	48.1	5.08	1262.72	100	100	112	97	104.2	95.2	107	94.2	114.5	101	102.8	99.1	109.7	94.4	105.2	125.3	106.1	100.1	91.8	90.2	103	126	96.4	100.5	94.6	93.1
P52306-3	Isoform 3 of Rap1 GTPase-GDP dissociation stimulator 1 OS=Homo sapiens OX=9606 GN=RAP1GDS1	456.814	72	34	216	2	559	61.1	5.44	762.63	100	100	101.8	105.8	109.5	101.4	110	108.1	110.3	112.9	109.6	99	96.2	109	90.7	114.7	102.4	101	110.4	105.7	100.8	112.1	118.5	111.5	124.9	103.6
P49419	Alpha-aminoadipic semialdehyde dehydrogenase OS=Homo sapiens OX=9606 GN=ALDH7A1 PE=1 SV=5	456.514	66	33	278	1	539	58.5	7.99	945.54	100	100	80	77.2	69.2	83.5	67.5	83.7	67.6	106.6	64.7	81.3	57.8	64.5	115.9	80.4	92.4	90.4	73.4	89.6	91.3	84.2	97.5	58.4	63.3	75.1
P52306-4	Isoform 4 of Rap1 GTPase-GDP dissociation stimulator 1 OS=Homo sapiens OX=9606 GN=RAP1GDS1	456.477	69	36	219	4	607	66.3	5.31	767.19	100	100	145.3	105.2	106.7	82	95.6	93	129.5	134.1	103.5	97	101.9	96.9	125.2	111.9	150.1	97.1	112.8	86.8	123.8	133.7	110.8	96.2	117.8	91.5
P16435	NADPH--cytochrome P450 reductase OS=Homo sapiens OX=9606 GN=POR PE=1 SV=2	456.337	71	44	244	44	677	76.6	5.58	817.38	100	100	85	106.5	102.7	94.9	108.9	103.7	90.2	89.8	101.8	97.4	111.1	105	70	94.6	100.1	93.3	108.1	107.8	75.7	101.3	110.6	94.8	112	110.9
P26641	Elongation factor 1-gamma OS=Homo sapiens OX=9606 GN=EEF1G PE=1 SV=3	456.261	77	34	432	34	437	50.1	6.67	1167.83	100	100	90.8	94.3	93.4	99.1	105.8	95.4	96.8	85.2	97.2	101.6	113.1	101.5	82.7	91.6	82.1	95.8	100	90.5	86.1	92.1	91.6	101.3	107.4	95.3
P22307	Sterol carrier protein 2 OS=Homo sapiens OX=9606 GN=SCP2 PE=1 SV=2	456.223	78	41	333	41	547	59	6.89	1000.47	100	100	133.9	109.7	102.9	103.3	102.9	101.4	106.6	110.6	88.4	87.8	82.3	93.5	136.6	142.6	137	100	99.6	114	102.4	125	115.4	90.8	70.5	114.2
Q99959-2	Isoform 1 of Plakophilin-2 OS=Homo sapiens OX=9606 GN=PKP2	456.089	54	41	235	41	837	92.7	9.29	769.58	100	100	64.1	78.3	69.5	91.1	90.2	74.3	63.6	61.9	68.1	75.5	79	75.7	118.2	77.4	161.6	119.9	114.5	161.8	101.1	57.8	130.1	94.3	76.6	119
Q08J23	RNA cytosine C(5)-methyltransferase NSUN2 OS=Homo sapiens OX=9606 GN=NSUN2 PE=1 SV=2	455.794	80	54	232	54	767	86.4	6.77	708.6	100	100	94.2	100.8	89.8	99.9	98.9	88	96	102.1	93.8	97.2	100.7	88.6	104.9	104.8	94.8	105.5	106.5	96.9	112.1	115.4	94.3	106.4	109.7	99
Q9P265	Disco-interacting protein 2 homolog B OS=Homo sapiens OX=9606 GN=DIP2B PE=1 SV=3	455.216	54	65	212	59	1576	171.4	8.09	653.04	100	100	94.2	108.7	91.3	98.8	90.6	104.6	127.5	142.9	104.9	123.8	127.7	128.1	82.3	86.8	84.1	87.6	85.8	100.9	96	98.4	97.3	95.4	112.9	103.8
P23526	Adenosylhomocysteinase OS=Homo sapiens OX=9606 GN=AHCY PE=1 SV=4	454.86	61	32	416	30	432	47.7	6.34	1220.48	100	100	100.9	98.5	93.6	100.2	100.1	101.9	91.5	98.2	92.8	94.2	96.3	99.8	101.6	100.6	95.5	99.7	105.7	104.2	94	92.4	97	98	95	104.9
Q6PKG0	La-related protein 1 OS=Homo sapiens OX=9606 GN=LARP1 PE=1 SV=2	454.711	67	61	233	55	1096	123.4	8.82	685.19	100	100	94.4	100	97.3	107.6	106.6	101.1	85.2	84.1	94.9	105.4	102.3	96.1	98.2	95.4	85.4	109.1	116.3	104	92.3	100.5	92.9	102.3	110.8	100.2
Q9H269	Vacuolar protein sorting-associated protein 16 homolog OS=Homo sapiens OX=9606 GN=VPS16 PE=1 SV=2	454.361	58	41	187	41	839	94.6	6.77	686.92	100	100	91.2	112.7	97.1	121.1	103.2	108.4	97.1	81.2	99.5	108.7	97	102.4	98.5	102	92.8	103.8	102.3	104.5	87.5	89.4	98.4	99.1	90.8	98.5
O43175	D-3-phosphoglycerate dehydrogenase OS=Homo sapiens OX=9606 GN=PHGDH PE=1 SV=4	454.093	67	32	322	32	533	56.6	6.71	1071.53	100	100	77.1	49	56.9	69.7	81.1	46.7	130.4	146.4	72.3	112.7	112	58.7	102.9	76	156.7	132.9	77.9	103	156.4	117	164.4	137	118	116.1
Q8IY17	Patatin-like phospholipase domain-containing protein 6 OS=Homo sapiens OX=9606 GN=PNPLA6 PE=1 SV=3	453.733	50	56	212	56	1375	150.9	7.74	697.14	100	100	95.2	109.3	98.2	106	100.8	105.1	98.6	97.5	101.1	106.5	106.4	108.9	91.3	98.8	94	93.6	94.1	104.2	89.2	99.6	97.5	99	103.5	105.5
Q14690	Protein RRP5 homolog OS=Homo sapiens OX=9606 GN=PDCD11 PE=1 SV=3	453.478	40	70	215	70	1871	208.6	8.87	596.66	100	100	90	98.8	87.3	96.9	104.9	93.6	83	108.2	88.5	90.7	93.7	85	108.4	120.3	94.3	102.1	115.1	103	108.8	107.3	97.5	97.8	108.3	98.4
Q5VT25-2	Isoform 2 of Serine/threonine-protein kinase MRCK alpha OS=Homo sapiens OX=9606 GN=CDC42BPA	453.452	47	76	211	7	1754	199.7	6.44	597.83	100	100	97.7	116.8	107.6	102.5	110.8	97.1	111.1	84.5	108.2	98.6	119.3	106.3	72.1	96.5	81.6	87.5	88.4	83.8	81.5	92.9	94.1	91.2	116.7	80
Q9ULV0-2	Isoform 2 of Unconventional myosin-Vb OS=Homo sapiens OX=9606 GN=MYO5B	453.426	63	61	204	1	963	111.7	6.25	618.55	100	100	113.5	125.6	109.7	118.1	104.3	109.6	119.9	106.3	125.3	105	102.2	117.7	82.1	93.7	94.1	90.7	99.2	97.4	92.7	65.2	107.7	93.3	95.7	103.1
Q5JSH3	WD repeat-containing protein 44 OS=Homo sapiens OX=9606 GN=WDR44 PE=1 SV=1	453.151	66	57	209	57	913	101.3	5.45	653.92	100	100	93.7	99.2	97.4	96	100.1	96.4	98.2	99.2	98.8	98	110	98.9	80.9	97.1	91.5	94.8	109.4	98.3	93.1	100.9	97.4	100.1	118.1	101.9
P20700	Lamin-B1 OS=Homo sapiens OX=9606 GN=LMNB1 PE=1 SV=2	452.994	70	52	234	47	586	66.4	5.16	671.88	100	100	70.5	66.1	77.6	88	74.9	64.3	67.8	76	77.2	81.1	73.7	63.9	144.8	107.9	100.3	132.4	99.2	124.6	139.4	114.9	101.5	130.7	90.4	124.9
P04181	Ornithine aminotransferase, mitochondrial OS=Homo sapiens OX=9606 GN=OAT PE=1 SV=1	452.829	82	30	311	30	439	48.5	7.03	1046.5	100	100	77.4	78.8	96	96.7	87.2	95.7	76.7	70.7	91	81.1	73.4	84.1	101.1	95.9	136.7	98.9	81.9	143.5	76.1	80.1	128.5	82.8	64.4	131.5
O95602	DNA-directed RNA polymerase I subunit RPA1 OS=Homo sapiens OX=9606 GN=POLR1A PE=1 SV=2	451.905	47	66	191	65	1720	194.7	7.03	600.04	100	100	86.6	97.9	88.4	104.9	98	93.9	77.6	66.3	84.9	89.1	81	87.1	104.9	107.9	83.8	110.6	122.4	112.6	92.5	85.6	94.4	103.2	98.2	107.2
P34897	Serine hydroxymethyltransferase, mitochondrial OS=Homo sapiens OX=9606 GN=SHMT2 PE=1 SV=3	451.843	73	35	328	34	504	56	8.53	1072.54	100	100	75.8	82.2	83.1	97.8	86.9	79	79.1	72.5	88.7	88.7	77	83.2	106.5	102.9	94.3	107.6	95.6	99.8	97.8	91.6	105.8	92.3	87.4	102.3
P09622	Dihydrolipoyl dehydrogenase, mitochondrial OS=Homo sapiens OX=9606 GN=DLD PE=1 SV=2	451.754	69	25	266	25	509	54.1	7.85	990.84	100	100	98.8	90.5	102.8	106.4	94.1	107.1	90.6	77.9	101.3	101.5	83.3	107.4	108.5	95.8	98.9	99.4	90.2	103.3	96.5	87.2	99.7	94.9	80.3	104.9
O95248-4	Isoform 4 of Myotubularin-related protein 5 OS=Homo sapiens OX=9606 GN=SBF1	451.731	52	65	193	63	1894	211	7.11	606.31	100	100	97.7	102	99.1	100.6	107.5	107.1	94.4	98.7	99.8	97.8	103.6	100.6	93.9	94.7	98.9	101.5	110.2	101.1	99.3	97.7	98.7	98.9	114.5	97.4
Q92841	Probable ATP-dependent RNA helicase DDX17 OS=Homo sapiens OX=9606 GN=DDX17 PE=1 SV=2	451.698	60	47	334	37	729	80.2	8.27	949.52	100	100	86	86.3	85	101.4	91.9	89.7	82.9	87.4	86	100.8	99	91.7	127.7	106.2	100.2	133.2	108.3	113.6	119.4	111.9	99.4	127.8	111.6	116.2
Q15418	Ribosomal protein S6 kinase alpha-1 OS=Homo sapiens OX=9606 GN=RPS6KA1 PE=1 SV=2	451.167	71	45	218	32	735	82.7	7.83	693.51	100	100	96	103.8	99.8	100.6	93.9	94.3	82.5	81.5	93.8	90	78.7	87.8	105	108.2	111.1	107.9	130.8	115.7	92.3	95.1	108.2	98.2	101.3	108.2
Q9UBT2	SUMO-activating enzyme subunit 2 OS=Homo sapiens OX=9606 GN=UBA2 PE=1 SV=2	451.166	67	40	215	40	640	71.2	5.29	736.14	100	100	86.3	95.4	89.3	100.9	96.5	79.6	85.1	74.1	90.1	105.3	94.6	80.1	108.6	93.1	80.7	114.6	101.1	91.5	100.9	95.4	89	113.3	98.7	94.1
Q9Y263	Phospholipase A-2-activating protein OS=Homo sapiens OX=9606 GN=PLAA PE=1 SV=2	450.752	65	46	245	46	795	87.1	6.37	792.72	100	100	99.3	102.7	102	101.6	102.9	99.8	95	96.7	100.9	101	103.7	99.5	92.7	99.5	93.7	93.2	102.9	93.1	91.3	95.7	98.8	95.4	101.9	93.6
P04179-4	Isoform 4 of Superoxide dismutase [Mn], mitochondrial OS=Homo sapiens OX=9606 GN=SOD2	450.555	100	21	955	1	176	19.7	8.03	3013.25	100	100	24.7	110.9	117.2	136.4	108.4	139.6	36.2	9	151.4	122.8	122.9	148.4	18.3	25.7	17.8	46.9	76.5	48.7	16.5	12.6	46.4	38.7	71.8	47.7
O95819-6	Isoform 6 of Mitogen-activated protein kinase kinase kinase kinase 4 OS=Homo sapiens OX=9606 GN=MAP4K4	450.489	47	57	205	5	1273	144.9	7.49	568.46	100	100	74.5	124.8	95.9	97.7	92.9	84.3	90	73	88.8	98.5	104.1	80.2	66.4	73.5	76.9	109.3	103.6	87.4	78.1	82.3	82.7	99.2	110.7	85.7
Q9NV70-2	Isoform 2 of Exocyst complex component 1 OS=Homo sapiens OX=9606 GN=EXOC1	449.847	66	51	220	51	879	100.2	6.6	707.21	100	100	99.5	99.5	107.1	105.5	102.2	110.3	86.2	93.9	102.8	104.5	95.8	107.1	97.9	88.5	98.2	91.4	94.8	99	87.3	91.7	92.7	95.7	94.8	97.6
Q9HCC0	Methylcrotonoyl-CoA carboxylase beta chain, mitochondrial OS=Homo sapiens OX=9606 GN=MCCC2 PE=1 SV=1	449.514	75	39	220	39	563	61.3	7.68	746.71	100	100	131	109.7	110.2	114.3	95	115.2	103.6	100.9	94	102.4	83.9	107.5	127.2	114.1	113.5	104	89.1	109.9	115.1	101.2	94.8	97.9	75.2	111.9
Q6NUK1	Calcium-binding mitochondrial carrier protein SCaMC-1 OS=Homo sapiens OX=9606 GN=SLC25A24 PE=1 SV=2	449.267	66	33	316	33	477	53.3	6.33	1064.7	100	100	98.5	91.6	111.8	99.3	91.8	106.8	99.5	107.3	106.8	103.7	94.4	115.4	115.5	86.8	120.1	100.2	82.6	110.4	112.6	101.4	110.6	103.5	86.7	120.7
P61221	ATP-binding cassette sub-family E member 1 OS=Homo sapiens OX=9606 GN=ABCE1 PE=1 SV=1	448.93	69	43	253	43	599	67.3	8.34	863.41	100	100	102.8	103.7	95	108.6	100.8	99	94.2	100.3	94.9	102.7	97.7	95.9	104.8	122.8	105.8	105.9	117.8	104.3	94.6	120.7	100.3	106.8	109.8	106.5
P23921	Ribonucleoside-diphosphate reductase large subunit OS=Homo sapiens OX=9606 GN=RRM1 PE=1 SV=1	448.468	69	43	215	43	792	90	7.15	680.74	100	100	82.8	105.8	82.6	117.3	108.5	90.8	66.8	56.4	70.6	85.8	80.4	71.9	98.2	133.2	90.9	134.2	164.3	122.4	83.6	93.1	96.8	108.7	100.5	95.5
Q53EP0	Fibronectin type III domain-containing protein 3B OS=Homo sapiens OX=9606 GN=FNDC3B PE=1 SV=2	448.135	45	44	213	44	1204	132.8	5.95	686.75	100	100	112.2	106.4	92.5	99.1	110.7	104.9	134.4	144.4	100.7	101.5	150.1	113.2	98.9	116.5	101.2	98.8	110.1	98.8	112.9	136.4	101	105.2	152	99.5
O43747	AP-1 complex subunit gamma-1 OS=Homo sapiens OX=9606 GN=AP1G1 PE=1 SV=5	447.959	54	42	302	41	822	91.3	6.8	919.15	100	100	89.2	96.3	95.2	105.4	102.4	102.7	87.7	89.3	94.6	100.7	99.6	101.5	93.6	103.4	102.4	105.6	109.3	105.4	87.3	96.3	105	105	104.8	101.7
Q9Y4E1	WASH complex subunit 2C OS=Homo sapiens OX=9606 GN=WASHC2C PE=1 SV=4	447.467	66	62	162	16	1320	144.8	4.79	557.34	100	100	97.7	110.8	119.2	87.3	102.6	109.3	94.2	104.4	115.3	83.5	94.8	103.6	105.9	113.2	127	86.2	95.8	102.8	110.2	108	121.2	89.2	93.6	104.9
Q96AY3	Peptidyl-prolyl cis-trans isomerase FKBP10 OS=Homo sapiens OX=9606 GN=FKBP10 PE=1 SV=1	447.425	62	39	459	39	582	64.2	5.62	1380.41	100	100	102.3	97.1	102.6	97.7	128	94.5	120.9	96.5	117.3	107.8	157.2	105.6	75.9	84.3	69.7	78.6	85.4	78.8	86.1	95.9	79.1	88	106.1	81.8
P52907	F-actin-capping protein subunit alpha-1 OS=Homo sapiens OX=9606 GN=CAPZA1 PE=1 SV=3	447.025	78	20	369	17	286	32.9	5.69	1378.67	100	100	82.6	94.8	94.5	95.2	97.9	98.9	81.8	83.2	102.3	97.2	95.7	102.9	80	98.3	74.3	95.3	103.4	92.7	80.3	84.7	93.4	96.6	100.7	95.3
P13798	Acylamino-acid-releasing enzyme OS=Homo sapiens OX=9606 GN=APEH PE=1 SV=4	446.932	58	34	285	34	732	81.2	5.48	980.02	100	100	94.6	87.1	100.9	107.2	94.9	107	84.3	74	100.2	97.7	84.1	101.3	98.8	101.4	102.9	106.7	106.7	113.4	84.7	86.2	97.3	94.4	83.3	108.5
P80404	4-aminobutyrate aminotransferase, mitochondrial OS=Homo sapiens OX=9606 GN=ABAT PE=1 SV=3	446.879	76	34	241	34	500	56.4	7.96	777.3	100	100	100.1	111	111.7	134.3	96.6	95	85.8	80.9	102.3	109.8	78.6	89.4	108.1	107.3	105.6	119.5	99.1	92.5	84.5	83.2	100.4	102.9	77.6	92.4
Q04446	1,4-alpha-glucan-branching enzyme OS=Homo sapiens OX=9606 GN=GBE1 PE=1 SV=3	446.871	66	42	300	42	702	80.4	6.32	911.61	100	100	97.3	104.8	99.5	93.7	111.7	96.7	108.1	115.2	117.4	99.4	105	115.3	81.5	107.8	86.8	98.5	94.8	72.7	81.9	143	94.9	95.5	109.6	73.6
P28482	Mitogen-activated protein kinase 1 OS=Homo sapiens OX=9606 GN=MAPK1 PE=1 SV=3	446.438	84	26	259	19	360	41.4	6.98	843.51	100	100	118.4	103	103.3	103.2	99.1	111.6	119.8	119.6	107.6	94	110.4	118.9	131.1	124.4	127	109.8	104.3	115.2	113.5	125.1	118.8	104.6	109.8	112
P22059	Oxysterol-binding protein 1 OS=Homo sapiens OX=9606 GN=OSBP PE=1 SV=1	446.244	64	47	249	45	807	89.4	7.3	801.95	100	100	90.8	99.3	98.6	102	97.6	97.6	92.8	91.9	96.7	99.8	106.3	99.7	88.1	97.1	101.4	94	101.8	99.8	86.9	93.7	103.5	98.2	102.7	98.3
O75122-3	Isoform 3 of CLIP-associating protein 2 OS=Homo sapiens OX=9606 GN=CLASP2	446.146	53	65	207	12	1515	165.8	8.31	588.73	100	100	99.3	118	97.7	93.9	102.2	102.1	103.7	113.2	101.1	98.3	96.9	102.3	84.9	104.2	87.8	89.4	103.7	92.1	88.1	95.4	98.6	92.1	102.8	97
P61978-2	Isoform 2 of Heterogeneous nuclear ribonucleoprotein K OS=Homo sapiens OX=9606 GN=HNRNPK	445.675	65	31	320	1	464	51	5.33	1044.14	100	100	68.5	61.1	104.7	107.9	94.5	87.4	69	73.1	109.6	101.6	74.8	108	138.2	117.1	85.1	110.3	110.1	115.5	135.3	89.9	119	107	89.5	101.3
P30876	DNA-directed RNA polymerase II subunit RPB2 OS=Homo sapiens OX=9606 GN=POLR2B PE=1 SV=1	445.529	53	54	195	54	1174	133.8	6.87	645.85	100	100	107.8	108.8	103.9	105	107.5	99.5	92.5	104.9	97	96.4	98.5	89.7	110.2	114.3	109.7	99.3	112.9	100.5	110.4	105.2	97	100.1	100.2	95.8
Q9NQW7-3	Isoform 3 of Xaa-Pro aminopeptidase 1 OS=Homo sapiens OX=9606 GN=XPNPEP1	445.432	71	38	212	38	666	74.8	5.88	697.4	100	100	98.2	96.9	103.4	96.2	94.9	97.2	96.7	90.5	103.5	100.3	93.6	101.4	92.6	93.7	106.6	98.1	94.9	102.2	89.6	96	106.3	97.8	94.1	102.1
P17844	Probable ATP-dependent RNA helicase DDX5 OS=Homo sapiens OX=9606 GN=DDX5 PE=1 SV=1	445.42	76	50	296	40	614	69.1	8.92	776.12	100	100	104.5	102.1	95.5	96.5	90.4	85.6	95.6	108.8	86.3	100.4	87.9	79.6	122.6	108.6	123.7	112.6	104.4	109.7	130.2	105.8	105.2	114	100	102
Q9H1H9-3	Isoform 3 of Kinesin-like protein KIF13A OS=Homo sapiens OX=9606 GN=KIF13A	445.058	43	64	203	2	1749	195.9	5.69	632.25	100	100	90.3	110.2	127.4	121.1	112.8	163	40.4	54.3	95.9	108.7	83.6	121.1	104.1	130.3	104.2	85.5	91	106.5	75.8	60.1	77.8	73.5	66	111.3
Q8N1F7	Nuclear pore complex protein Nup93 OS=Homo sapiens OX=9606 GN=NUP93 PE=1 SV=2	444.891	65	51	239	51	819	93.4	5.72	699.33	100	100	95.7	99	92.2	103.6	98	85	100	92.7	95.9	103	97.8	90.7	100.7	100	94.7	116.8	107.8	105.8	106.3	103.4	100.1	114.7	104.6	107.2
P05997	Collagen alpha-2(V) chain OS=Homo sapiens OX=9606 GN=COL5A2 PE=1 SV=3	444.559	52	44	166	43	1499	144.8	6.46	566.35	100	100	104.2	118.5	86	82.9	126.1	76.6	178	192.8	101.1	117.2	189.7	97.8	71.7	81.9	64.8	64	84.3	67.3	102.1	89.9	72.9	67.7	133	69.7
P60228	Eukaryotic translation initiation factor 3 subunit E OS=Homo sapiens OX=9606 GN=EIF3E PE=1 SV=1	444.444	81	39	296	39	445	52.2	6.04	887.92	100	100	89.2	101.5	93.3	100.9	97.7	94.5	88.9	89	90.9	96.7	97.9	93.5	92.6	91	90.2	99.7	107.4	101.2	90.5	93.8	96.8	104.7	105.2	106.7
Q9Y4D8	Probable E3 ubiquitin-protein ligase HECTD4 OS=Homo sapiens OX=9606 GN=HECTD4 PE=1 SV=5	444.382	28	81	190	66	3996	439.1	6.19	519.41	100	100	102.7	107	110.6	98.5	102.4	104.9	101	98	107.2	98.3	105	106.4	94.5	94.3	101.8	96.8	107	99.7	97.2	93.7	101.9	99.2	106.1	95.7
P63104	14-3-3 protein zeta/delta OS=Homo sapiens OX=9606 GN=YWHAZ PE=1 SV=1	444.268	73	25	629	19	245	27.7	4.79	1824.88	100	100	94.8	97.5	100.1	91.4	98.7	100	90.9	120.4	105.1	96.6	99.8	108	92.1	90.8	89.1	86	94.5	90.3	89.5	108.2	91.8	94.2	100.7	95.4
Q9NRY4	Rho GTPase-activating protein 35 OS=Homo sapiens OX=9606 GN=ARHGAP35 PE=1 SV=3	443.932	55	67	191	66	1499	170.4	6.64	598.36	100	100	113.8	105.6	100.3	103.9	106.5	95.5	100.4	96.2	96.4	96.7	96.7	91.7	118.6	112.8	104.3	105.3	113.6	97.5	109.5	106.4	100.4	100.8	108.6	91
Q9NR99	Matrix-remodeling-associated protein 5 OS=Homo sapiens OX=9606 GN=MXRA5 PE=1 SV=3	443.58	35	76	203	76	2828	312	8.32	578.7	100	100	108.6	191	103.3	59	125.2	127.3	186.3	151.1	146.2	117.7	233.1	183.5	64.2	68.1	55.9	48.9	67.3	63.4	123.9	107.1	64.4	65.6	161.6	74.1
P10253	Lysosomal alpha-glucosidase OS=Homo sapiens OX=9606 GN=GAA PE=1 SV=4	443.528	48	40	316	40	952	105.3	6	1062.53	100	100	114.3	121.3	82.2	119	101.3	101.9	138.7	121.2	90.1	126.3	110.1	113.8	113.8	102.1	71.2	94.1	79.2	85.9	107.1	102.3	71.6	97.1	82.5	90.6
Q9NY65	Tubulin alpha-8 chain OS=Homo sapiens OX=9606 GN=TUBA8 PE=1 SV=1	443.075	44	19	983	4	449	50.1	5.06	3024.57	100	100	86.8	108.2	87.7	97.6	102	87.4	87.8	84.6	104	92.5	86.5	101	92.4	102.9	75.6	89.4	105.6	82.8	85.3	81.8	98.5	78.9	89	83.9
O00754	Lysosomal alpha-mannosidase OS=Homo sapiens OX=9606 GN=MAN2B1 PE=1 SV=3	442.658	51	38	249	38	1011	113.7	7.28	860.21	100	100	111.1	97	100.5	111.9	84.1	92.9	119.3	95	100.9	109.7	87.5	103.1	150.6	114.7	120	113.6	87.2	105.8	128	106.9	115.3	111.7	86.8	107.3
Q06124-1	Isoform 2 of Tyrosine-protein phosphatase non-receptor type 11 OS=Homo sapiens OX=9606 GN=PTPN11	442.451	76	47	273	1	597	68.4	7.3	859.46	100	100	107.9	105.7	103.8	100.6	103.5	99.5	100.6	105.8	95	102.8	95.2	89.4	107.5	102.1	101.2	104.8	94.3	101.1	85.7	108	90	102.1	92.4	94.3
P49591	Serine--tRNA ligase, cytoplasmic OS=Homo sapiens OX=9606 GN=SARS1 PE=1 SV=3	442.414	68	41	241	41	514	58.7	6.43	735.22	100	100	97.3	92.8	92.2	92.8	93.6	87.6	111.2	106	99.1	97.2	102.7	98.3	97.3	101.9	105.4	103	104.7	104.8	102.5	106.3	106.6	101.7	109.4	108.8
P04632	Calpain small subunit 1 OS=Homo sapiens OX=9606 GN=CAPNS1 PE=1 SV=1	442.226	93	21	376	21	268	28.3	5.2	1193.43	100	100	97.6	94.3	91.8	94.8	89.9	106.3	95.6	96.2	96.7	99.7	98.3	113.4	93.3	90.8	89.4	96.5	90	104.9	89.6	92	93.3	102.2	95.5	112.2
Q96A65	Exocyst complex component 4 OS=Homo sapiens OX=9606 GN=EXOC4 PE=1 SV=1	440.67	64	59	264	59	974	110.4	6.49	820.63	100	100	105.1	104.1	109.9	102.1	101.1	107	98.6	95.6	107.4	99.5	95.9	104.9	94.1	93	99.8	90.1	92.8	94.3	88.9	95.1	99	90.2	90.8	94.3
Q9Y265	RuvB-like 1 OS=Homo sapiens OX=9606 GN=RUVBL1 PE=1 SV=1	439.812	82	32	254	32	456	50.2	6.42	818.84	100	100	92.2	93.5	86.2	101.3	94.9	83.1	85.2	87.9	89.8	89.8	84	89.8	112.7	110.3	96.4	112.6	105.4	105.7	106.1	99.2	98.3	98.4	97.5	103.4
P0DP25	Calmodulin-3 OS=Homo sapiens OX=9606 GN=CALM3 PE=1 SV=1	439.795	95	17	481	16	149	16.8	4.22	1702.89	100	100	231.9	185.7	98.9	142.9	102.5	247.6	221.8	183	94.3	106.8	218.5	169.4	215.2	217.3	253.1	281.9	117.9	257.3	227.8	226.5	152.5	216.6	248.4	205.2
Q16787	Laminin subunit alpha-3 OS=Homo sapiens OX=9606 GN=LAMA3 PE=1 SV=2	439.655	32	74	179	74	3333	366.4	7.24	547.91	100	100	92.3	106.1	85.6	100.8	121.1	101.3	53.4	50.8	69.1	62.8	60.3	65	106.8	129	149.5	103.9	146.9	148.1	70.3	61	123.2	84.5	65.3	114.2
A0MZ66	Shootin-1 OS=Homo sapiens OX=9606 GN=SHTN1 PE=1 SV=4	439.062	73	56	207	56	631	71.6	5.33	645.75	100	100	80.1	86.6	104.7	95.2	85.6	98.2	63.4	63	89.1	78.4	67	79.1	101.9	96.1	127.7	107.8	123.7	130.4	84	72.7	122.3	91.8	78	118
O95817	BAG family molecular chaperone regulator 3 OS=Homo sapiens OX=9606 GN=BAG3 PE=1 SV=3	438.485	87	36	252	36	575	61.6	6.95	722.2	100	100	106.4	109.4	106.2	90.8	98.1	116.7	105.2	110.4	110.2	94.8	105.6	114.6	89.5	96.4	108.8	90.3	103.1	107.1	100.9	107.1	110.1	104.6	117.3	107.9
Q15276	Rab GTPase-binding effector protein 1 OS=Homo sapiens OX=9606 GN=RABEP1 PE=1 SV=2	438.195	69	62	194	62	862	99.2	5.01	626.23	100	100	94.4	103.5	105.7	95.8	100.7	104.5	93.5	98.4	103.1	100.6	106.2	101.8	82.8	91.8	94.2	93.5	99.9	97.6	88.4	92.7	98.8	98.1	100.9	100.6
Q14258	E3 ubiquitin/ISG15 ligase TRIM25 OS=Homo sapiens OX=9606 GN=TRIM25 PE=1 SV=2	437.827	65	41	273	41	630	70.9	8.09	818.19	100	100	100.2	94.2	105.4	107.1	100	92.4	92	87.3	108.7	98.3	84	93.5	114.9	114.6	113.5	105.2	103.5	94.5	96.2	102.7	107.2	92.3	84.4	95.8
Q96JH7	Deubiquitinating protein VCPIP1 OS=Homo sapiens OX=9606 GN=VCPIP1 PE=1 SV=2	436.972	67	65	202	65	1222	134.2	7.2	629.3	100	100	107.8	98.5	104.2	106.4	102.1	104.4	96.7	103.5	102.2	100.7	97.7	106	105.4	100.6	106.2	117.6	105.9	106.8	102.5	110.7	103.2	106.8	108	105.4
Q6P2E9	Enhancer of mRNA-decapping protein 4 OS=Homo sapiens OX=9606 GN=EDC4 PE=1 SV=1	436.768	49	47	228	47	1401	151.6	5.86	754.79	100	100	98.8	107.5	99.9	100.8	101.8	97.2	88.7	91.1	94.3	94	93.1	84.8	97	101.9	95.4	95.3	109.2	96.3	94.6	99.4	97	95.5	101.7	91.8
P35527	Keratin, type I cytoskeletal 9 OS=Homo sapiens OX=9606 GN=KRT9 PE=1 SV=3	435.85	61	34	247	33	623	62	5.24	738.32	100	100	164.6	164.3	82.7	68.3	86.3	88.5	75.3	144.7	114.2	79.3	485	75.9	197.6	145.6	52.2	60.7	81.5	76.7	60.8	63.8	58.5	61.6	104.8	45.9
Q9NSD9	Phenylalanine--tRNA ligase beta subunit OS=Homo sapiens OX=9606 GN=FARSB PE=1 SV=3	434.553	64	43	309	43	589	66.1	6.84	975.85	100	100	89.4	99.8	105.5	106.7	100	108.7	85.6	85.9	98.5	102.8	92.6	104.4	91.2	97.8	100.3	108.2	105.6	111	86.9	98.1	95.8	104.6	95.9	111.7
O00232	26S proteasome non-ATPase regulatory subunit 12 OS=Homo sapiens OX=9606 GN=PSMD12 PE=1 SV=3	434.483	80	48	259	48	456	52.9	7.65	775.12	100	100	87.5	102.2	102.7	101.3	96.8	99.8	91.1	90	98.6	104.5	100.4	98.9	89.1	93.9	94	103.9	104.6	104	88.2	97.5	99.6	107.9	107.6	106.6
O00151	PDZ and LIM domain protein 1 OS=Homo sapiens OX=9606 GN=PDLIM1 PE=1 SV=4	434.47	84	27	277	26	329	36	7.02	949.34	100	100	126.9	170.9	114.1	79	105.4	154.9	135.8	201.4	108.9	86.5	100.9	169.8	125.2	145.2	87.7	68.4	91.2	93.6	131.5	147.2	87.1	79.8	95.5	104.7
O43592	Exportin-T OS=Homo sapiens OX=9606 GN=XPOT PE=1 SV=2	434.327	52	41	207	41	962	109.9	5.39	732.59	100	100	77.8	90.4	81.6	92.1	111.5	87.6	109.9	83.7	92.3	95.2	123.3	100.4	72.8	90.3	67.9	85.6	97	91.5	81.6	89.7	87.2	92.9	112.6	93.4
P61158	Actin-related protein 3 OS=Homo sapiens OX=9606 GN=ACTR3 PE=1 SV=3	434.234	82	33	420	28	418	47.3	5.88	1319.35	100	100	101.4	108	99.8	93.4	100.8	105.9	105.3	124.4	104.1	106.4	108.8	112.4	91.5	92	97.8	91.4	96.7	93.6	108.4	113.7	100.1	101.4	112.8	101
O75044	SLIT-ROBO Rho GTPase-activating protein 2 OS=Homo sapiens OX=9606 GN=SRGAP2 PE=1 SV=3	433.748	46	45	187	19	1071	120.8	6.7	577.16	100	100	104.4	110.5	101.7	105	102.8	94.7	93.2	91.8	101.2	96.2	89.9	91.7	89	93.2	97.6	106.2	110.8	106.7	94	79.1	98.5	92.6	94.9	103.6
Q16822	Phosphoenolpyruvate carboxykinase [GTP], mitochondrial OS=Homo sapiens OX=9606 GN=PCK2 PE=1 SV=4	433.625	67	42	253	39	640	70.7	7.62	860.03	100	100	99.8	79.3	103.5	98.9	109	97.3	126.2	142.4	115.3	106	136.1	106.8	117.2	90.3	108.8	97.9	86.3	104.5	129.9	124.7	104.2	99.7	118.9	110.4
P18084	Integrin beta-5 OS=Homo sapiens OX=9606 GN=ITGB5 PE=1 SV=1	433.361	62	40	205	39	799	88	6.06	698.21	100	100	85.5	64.1	74.8	74.5	92.5	74.8	161.7	101.8	98	125.4	155.9	100	105.2	63.4	85	83.8	66.3	87.7	170.9	101.1	103.2	122.9	123.4	102
Q9P0V9	Septin-10 OS=Homo sapiens OX=9606 GN=SEPTIN10 PE=1 SV=2	433.358	69	28	233	26	454	52.6	6.8	829	100	100	79.9	86.6	81.8	96.6	91.7	85.8	73.1	69	83.2	94.4	76.3	86	137.2	111.7	104	112.6	104	107.4	117.9	98.8	106.5	104.6	92.8	104.5
P00505	Aspartate aminotransferase, mitochondrial OS=Homo sapiens OX=9606 GN=GOT2 PE=1 SV=3	433.275	80	36	363	36	430	47.5	9.01	1063.5	100	100	101.8	92.2	101.4	102.7	86.6	102.4	93.2	95.9	95.5	104.2	79.4	106	115.6	103.1	96.2	103.2	82.8	107.8	99.6	101	96.3	104.4	80	115.7
Q96HE7	ERO1-like protein alpha OS=Homo sapiens OX=9606 GN=ERO1A PE=1 SV=2	433.193	74	30	264	28	468	54.4	5.68	883.35	100	100	110	103.4	102	99.5	125.7	100.5	120.9	111	115	102.7	127.2	120.5	88	96	94.8	84.2	84.4	78.8	80.6	122.2	93.8	83.5	98.5	78.5
P62495	Eukaryotic peptide chain release factor subunit 1 OS=Homo sapiens OX=9606 GN=ETF1 PE=1 SV=3	432.852	70	34	246	34	437	49	5.71	712.76	100	100	94.2	101.9	93.9	105.3	104.2	101.7	95.6	92.7	93.7	98.7	104.9	98.9	87.9	97.6	93.7	98.2	113.1	97	89.1	102.5	100.1	102.6	113.8	96.6
Q5VT25-3	Isoform 3 of Serine/threonine-protein kinase MRCK alpha OS=Homo sapiens OX=9606 GN=CDC42BPA	432.456	47	70	199	1	1638	186	6.33	574.92	100	100	99.9	102.3	134.4	107.8	136.1	127.6	105.9	86.1	139.4	107.3	127.2	113.3	81	98.6	111.5	95.8	105.3	94.6	87.1	89.3	124.2	104.6	104.5	106.3
P08865	40S ribosomal protein SA OS=Homo sapiens OX=9606 GN=RPSA PE=1 SV=4	431.75	66	22	341	21	295	32.8	4.87	1137.96	100	100	75.2	94.2	88	99.9	98.6	95	87.3	67.5	98.2	96	100.3	101.2	83.8	91.2	83.2	102.7	102	100.6	83.1	86	94	101.8	103.1	105.9
Q8NI35	InaD-like protein OS=Homo sapiens OX=9606 GN=PATJ PE=1 SV=3	431.739	51	62	158	60	1801	196.2	4.94	525.93	100	100	84.6	82.1	99.3	102.5	82.7	97.8	73.8	59.5	92	90.8	74.7	94.4	116.5	98	147.2	107.6	103.9	136.1	84.8	67.8	136.5	98.8	73.2	120.4
Q9Y3P9	Rab GTPase-activating protein 1 OS=Homo sapiens OX=9606 GN=RABGAP1 PE=1 SV=3	431.149	52	56	202	53	1069	121.7	5.25	621.96	100	100	103	106	110.4	97	97.3	100	79.9	83.5	97.2	87.5	70.1	84.9	104.6	108.5	130.1	96.8	105.4	105.7	101.4	106.7	111	92.8	88.4	105.1
Q9NTK5	Obg-like ATPase 1 OS=Homo sapiens OX=9606 GN=OLA1 PE=1 SV=2	430.388	85	36	289	36	396	44.7	7.81	832.55	100	100	88.3	94.9	104.4	108.1	99.4	100.5	83.1	73.6	102.5	105.4	96.1	98	88	90.4	85.1	109.5	104.3	101.5	78.4	82.1	94.1	103.9	95.2	102.9
Q8N8S7	Protein enabled homolog OS=Homo sapiens OX=9606 GN=ENAH PE=1 SV=2	430.365	55	41	243	2	591	66.5	6.93	821.18	100	100	90.1	135.8	89.1	92.6	104.5	105.8	95	96.6	87.3	106.9	99.5	100.1	62.6	81.9	100	97.7	114.8	122.5	80.7	92.7	109.3	106.8	109	130
P07339	Cathepsin D OS=Homo sapiens OX=9606 GN=CTSD PE=1 SV=1	430.316	55	21	464	21	412	44.5	6.54	1454.82	100	100	102.7	98	98.3	107.2	95.3	98.9	111.1	100.4	99.1	102	103.7	101.6	112.2	102.8	133.8	94.3	93.3	121.9	86.7	97	122.9	87.2	94.4	118.1
P13807	Glycogen [starch] synthase, muscle OS=Homo sapiens OX=9606 GN=GYS1 PE=1 SV=2	429.296	59	37	234	37	737	83.7	6.18	813.94	100	100	95.2	102.4	123.5	101.9	96.2	132.8	87.1	93.7	137.2	96.9	94.9	125.7	63.3	74.8	73.8	93.2	94.2	87.1	64.8	101.7	84.6	91.1	79.6	83.5
Q13308	Inactive tyrosine-protein kinase 7 OS=Homo sapiens OX=9606 GN=PTK7 PE=1 SV=2	429.014	50	45	240	45	1070	118.3	7.09	808.43	100	100	90.5	97.4	85.3	101.1	92.1	88.8	117.7	104.8	93	109.8	114.8	95.5	101	90.1	85.4	101.1	100.8	100	102	88.2	90.2	103.6	99.1	98.4
Q13136	Liprin-alpha-1 OS=Homo sapiens OX=9606 GN=PPFIA1 PE=1 SV=1	428.757	51	65	207	55	1202	135.7	6.29	603.66	100	100	107.5	107.9	101.8	104	95.9	103.7	118.8	133.9	106.5	118.3	110.4	108.5	98.9	97.1	99.4	97.1	91	91.8	114	113.5	98.1	110.9	102.1	102.7
Q8IWZ3-6	Isoform 6 of Ankyrin repeat and KH domain-containing protein 1 OS=Homo sapiens OX=9606 GN=ANKHD1	428.594	37	69	179	35	2617	277	5.86	549.98	100	100	86	97.5	99	100.8	94.5	95.2	82.4	77.4	94.8	96.6	93.3	93.4	96.1	108.1	92.1	100.8	105.2	99.1	89.4	90.9	103.8	98.4	101.9	96.4
P46063	ATP-dependent DNA helicase Q1 OS=Homo sapiens OX=9606 GN=RECQL PE=1 SV=3	428.522	66	35	218	34	649	73.4	7.88	731.76	100	100	81.7	81.1	80.8	99.4	95.9	74.2	93.1	80.1	85.3	103.6	108.9	84	99.8	95.8	92.5	117	101.4	105.6	100.5	98	104.3	118.2	106.9	102.5
Q16643-3	Isoform 3 of Drebrin OS=Homo sapiens OX=9606 GN=DBN1	428.454	55	33	254	4	695	76.3	4.51	945.15	100	100	44.7	101.2	66.1	96.2	114.4	132.7	67.4	37.1	102	97.1	137.9	104.9	38.2	63.4	33.8	68	89.2	76.1	39.9	45.8	68.2	81.2	104.9	69.1
Q96AQ6	Pre-B-cell leukemia transcription factor-interacting protein 1 OS=Homo sapiens OX=9606 GN=PBXIP1 PE=1 SV=1	428.423	51	41	215	41	731	80.6	5.33	747.31	100	100	111	106.8	100.5	84.2	103.3	114.6	150	156.9	114.8	123.9	158.1	146.2	72.2	81.7	73.4	81	72	76.5	104.8	101.7	88	105.4	107.2	77.5
Q06830	Peroxiredoxin-1 OS=Homo sapiens OX=9606 GN=PRDX1 PE=1 SV=1	428.411	77	23	468	20	199	22.1	8.13	1271.21	100	100	113.5	93.8	109.1	93.4	98.5	100.1	109.6	122.4	102.6	99.7	97.2	105.3	102.9	98.7	123.9	105.3	100.4	100.7	106.2	112.2	112.4	103.1	103	107.7
P39880-3	Isoform 3 of Homeobox protein cut-like 1 OS=Homo sapiens OX=9606 GN=CUX1	428.194	42	62	205	25	1516	165.6	5.86	631.97	100	100	75.9	91.4	89	164.6	89.5	81.2	66.2	71	102.9	107.9	80.8	83.4	109.2	109.7	90.8	136.7	102.8	129.1	133.1	101.1	98.4	120.5	97.7	101.5
P04920	Anion exchange protein 2 OS=Homo sapiens OX=9606 GN=SLC4A2 PE=1 SV=4	427.975	43	41	228	41	1241	136.9	6.29	761.64	100	100	83.2	83.8	117.5	89.1	90.2	117.6	71.6	73.3	108.1	78.1	73.2	98.5	100.8	97.8	129.9	91.5	108.2	115	94.2	78.4	129.2	91.8	94.7	112.8
Q9UIA9	Exportin-7 OS=Homo sapiens OX=9606 GN=XPO7 PE=1 SV=3	427.948	54	48	217	48	1087	123.8	6.32	709.89	100	100	85.9	94.9	102.9	105.7	98	98.7	87.3	82.6	102.4	105.4	97.8	98.4	91.1	91.6	90.8	108	103	109.3	87.8	90.1	100.3	107.9	97.4	108.7
O15144	Actin-related protein 2/3 complex subunit 2 OS=Homo sapiens OX=9606 GN=ARPC2 PE=1 SV=1	427.93	83	33	407	33	300	34.3	7.36	1164.71	100	100	75.9	103.8	90.6	92.3	98.6	100.9	91.3	81.9	100.4	101.7	108.7	111.8	71.6	80.1	73.1	85.7	98.2	90.3	79.7	81.8	93.4	94.9	111.2	97.5
O00116	Alkyldihydroxyacetonephosphate synthase, peroxisomal OS=Homo sapiens OX=9606 GN=AGPS PE=1 SV=1	427.879	71	38	216	38	658	72.9	7.34	728.57	100	100	93.4	100.5	93	97.5	97.5	95.7	100.4	104.1	97	91.3	102.7	101.5	92.8	99.9	100.4	91.4	105.3	99.7	91.5	101.4	103.6	88.8	108.8	100.5
P14868	Aspartate--tRNA ligase, cytoplasmic OS=Homo sapiens OX=9606 GN=DARS1 PE=1 SV=2	427.715	76	42	294	42	501	57.1	6.55	881.47	100	100	92.1	93.7	94.3	95.9	103.3	97.6	91.8	94.6	94.9	97.5	104.6	100.9	98.4	102.5	96.4	99.8	106.3	102.2	91.9	114.1	99.3	105	109.9	104.2
P12081	Histidine--tRNA ligase, cytoplasmic OS=Homo sapiens OX=9606 GN=HARS1 PE=1 SV=2	427.692	76	45	242	37	509	57.4	5.88	744.77	100	100	105.3	94.5	97.3	95.4	96.4	94.3	97	107	96.2	100.1	98.9	96.3	107.1	112.3	115.5	99.8	108.5	98.6	105.9	120.6	112.5	104.9	115.2	105.7
O94822	E3 ubiquitin-protein ligase listerin OS=Homo sapiens OX=9606 GN=LTN1 PE=1 SV=6	427.647	45	70	217	70	1766	200.4	6.25	590.55	100	100	90	95.9	99.4	98.8	97.9	92.1	94.2	86.7	97.4	104.9	98.6	91.2	81.1	89.8	83.3	96.8	106	94.1	88.9	91	96.9	101	107.5	96.9
Q14C86	GTPase-activating protein and VPS9 domain-containing protein 1 OS=Homo sapiens OX=9606 GN=GAPVD1 PE=1 SV=2	427.631	42	55	223	55	1478	164.9	5.22	683.17	100	100	89.3	101.9	96.2	91.8	101.8	97.8	93.8	94.1	96.5	97.7	110.3	97.6	78.4	92.4	100.7	100.8	106.9	107.1	85.5	96.5	112.9	107.1	111	109.6
Q9NR12	PDZ and LIM domain protein 7 OS=Homo sapiens OX=9606 GN=PDLIM7 PE=1 SV=1	427.623	74	25	313	2	457	49.8	8.41	954.31	100	100	137	133.3	109.4	84.2	96.5	111.1	182.8	213.5	121.3	125.5	130.5	128.3	57.7	61.7	77.5	83.6	84.5	83.5	165	152.1	79.2	128.8	127.9	101
Q8N8S7-2	Isoform 2 of Protein enabled homolog OS=Homo sapiens OX=9606 GN=ENAH	426.946	56	40	243	1	570	63.9	6.43	821.66	100	100	148	189.8	123.9	76.5	113.7	161.1	157.3	261.8	116.4	139.3	119.6	173.3	54.7	90.4	80	65.3	81.6	86.9	115.6	163.1	86.5	110.4	126.1	127.4
Q9H0D6	5'-3' exoribonuclease 2 OS=Homo sapiens OX=9606 GN=XRN2 PE=1 SV=1	426.661	65	53	195	53	950	108.5	7.47	638.56	100	100	92.9	98.3	86.7	107.6	96.9	92	91.3	85.2	86.7	101	93.7	86.2	126.9	113.4	100	122	106.7	105.6	116	103	103.3	115.2	102.2	102.7
Q9Y2D4	Exocyst complex component 6B OS=Homo sapiens OX=9606 GN=EXOC6B PE=1 SV=3	426.177	66	50	209	47	811	94.1	6.46	654.68	100	100	98.2	110.7	107.8	103.9	104.5	115.5	99.5	99.7	112.3	109.2	103.5	118.7	86.1	88.1	84.8	89.7	95.7	99.5	85.8	88.9	90.1	93.2	99.3	101.2
Q14166	Tubulin--tyrosine ligase-like protein 12 OS=Homo sapiens OX=9606 GN=TTLL12 PE=1 SV=2	424.825	66	35	232	35	644	74.4	5.53	827.38	100	100	75.6	94.3	96.8	118.1	98.5	82.7	75.2	71.8	103.6	108	91.5	80.4	109.6	117.3	103.4	131.9	114.5	98	91.7	89.1	117.7	120.1	102.2	94.8
Q05086	Ubiquitin-protein ligase E3A OS=Homo sapiens OX=9606 GN=UBE3A PE=1 SV=4	424.65	65	46	188	46	875	100.6	5.22	622.63	100	100	79.2	99.1	89.8	101.4	91.8	95.3	85.7	83.8	94.1	105.6	93.9	94.8	84.9	92.9	91.2	105.5	104.1	107	92.2	87	105.3	109	97.7	111.8
P30084	Enoyl-CoA hydratase, mitochondrial OS=Homo sapiens OX=9606 GN=ECHS1 PE=1 SV=4	424.031	71	22	306	22	290	31.4	8.07	1062.2	100	100	112.2	92	100.7	104	85.9	109	108.7	96.8	104.4	100.4	80.2	114.9	142.2	101	110	95.7	86	102.6	114.9	100.9	102.4	98.8	77.7	109.7
Q96KP1	Exocyst complex component 2 OS=Homo sapiens OX=9606 GN=EXOC2 PE=1 SV=1	423.77	58	50	236	50	924	104	6.9	689.18	100	100	105	106.7	108.1	106.3	102.5	111.1	100.1	102.9	105.1	104.4	98	108.7	95.6	93.5	99.4	96	97.8	101	91.8	97.5	99	96.7	92.8	104.4
P36578	60S ribosomal protein L4 OS=Homo sapiens OX=9606 GN=RPL4 PE=1 SV=5	423.457	56	36	437	36	427	47.7	11.06	1224.47	100	100	104.6	101.1	96.4	100	98.3	93.4	104.2	105.8	90.7	98	103.4	95.2	123.3	121.1	112.5	127	109.2	113.7	122	118.6	112.4	120.4	112.6	117.1
Q9H270	Vacuolar protein sorting-associated protein 11 homolog OS=Homo sapiens OX=9606 GN=VPS11 PE=1 SV=1	423.151	62	56	207	56	941	107.8	7.05	637.92	100	100	95.5	102.5	110.3	114.7	96	114.4	92.4	100.3	106.9	101.4	96.2	108.2	92.3	92.4	96.8	103.8	100.1	104.4	91.8	88.8	98.3	95.1	92.5	101.6
P42566	Epidermal growth factor receptor substrate 15 OS=Homo sapiens OX=9606 GN=EPS15 PE=1 SV=2	423.057	65	48	175	48	896	98.6	4.64	538.5	100	100	103	101.6	113	93.5	92.5	101.4	102.1	96.1	102.3	90.1	78.8	92.5	105.9	100.8	137.9	97.8	88.3	112	106.1	111.4	116.3	92.5	83.3	107.1
Q13310-3	Isoform 3 of Polyadenylate-binding protein 4 OS=Homo sapiens OX=9606 GN=PABPC4	423.037	65	41	284	29	660	72.3	9.35	848.25	100	100	83.6	94.8	87	97.5	90.1	90.8	85.2	84.2	84.9	95.1	86.1	86.3	104.9	107.2	90.3	110.8	108	104	103.1	103	94.9	104.7	102.5	104
P27348	14-3-3 protein theta OS=Homo sapiens OX=9606 GN=YWHAQ PE=1 SV=1	422.744	71	24	452	18	245	27.7	4.78	1298.75	100	100	104.2	104	109.7	96.8	98.1	98.3	93.6	128	104.4	96.3	97.1	103.8	111.9	106.3	102.9	93.9	102.7	89.5	105.9	118.9	96.7	98.2	100.2	93.6
Q7Z460	CLIP-associating protein 1 OS=Homo sapiens OX=9606 GN=CLASP1 PE=1 SV=1	422.493	43	62	206	3	1538	169.3	9.03	600.61	100	100	95.2	122.6	91.2	95.7	101.9	106	106.4	102.1	93	112.3	100.8	105.2	105	101.2	98.6	85.7	86.5	87.8	99.9	107.7	116.1	96.8	103.9	96.2
Q14683	Structural maintenance of chromosomes protein 1A OS=Homo sapiens OX=9606 GN=SMC1A PE=1 SV=2	422.194	56	74	219	74	1233	143.1	7.64	637.5	100	100	90.5	87.2	83.6	105.3	92.5	75.8	79	87	79.8	95.2	85.4	69.3	148.6	115.8	115.6	129.6	115.3	106.5	132.5	105.9	103.7	115.2	97.2	98.6
P23368	NAD-dependent malic enzyme, mitochondrial OS=Homo sapiens OX=9606 GN=ME2 PE=1 SV=1	422.167	74	33	250	32	584	65.4	7.61	777.7	100	100	103.3	86	99.4	108.7	95.5	98.9	101	87.7	97.3	106.7	94.3	104.4	108.8	84.7	92.1	105	90.2	102.9	104.9	85.3	101.4	108.1	90.1	112
Q9UHB9	Signal recognition particle subunit SRP68 OS=Homo sapiens OX=9606 GN=SRP68 PE=1 SV=2	421.683	62	43	254	43	627	70.7	8.56	819.29	100	100	90.3	94.2	94.3	102.1	98.1	92	89.4	86.9	94.5	101.7	97.9	92.1	88.5	103.2	96	110.3	108	102.9	90.9	97.8	101.6	108.6	102.5	106
Q16666	Gamma-interferon-inducible protein 16 OS=Homo sapiens OX=9606 GN=IFI16 PE=1 SV=3	421.54	58	51	240	48	785	88.2	9.28	720.39	100	100	91.7	70.7	95.4	103.5	91.1	60.3	87	65.7	96.5	96.7	88.2	62.4	148.1	106.3	101	118	92.2	83.4	144	107.3	96.5	112.8	88.7	92.2
Q92797	Symplekin OS=Homo sapiens OX=9606 GN=SYMPK PE=1 SV=2	421.377	50	49	213	49	1274	141.1	6.13	619.22	100	100	87.6	86.3	86.6	100	93.1	86.8	86.6	86	88.5	100.1	96.8	84.6	122.7	109.2	101.1	118	109.9	105.8	118.5	108.7	106	120.8	110.1	109.2
Q13443	Disintegrin and metalloproteinase domain-containing protein 9 OS=Homo sapiens OX=9606 GN=ADAM9 PE=1 SV=1	421.134	55	41	211	41	819	90.5	7.52	709.68	100	100	99.1	101.5	101	105.1	114.2	104.7	87	79.6	96.4	96.2	99	97	90.8	99.4	91.5	108.2	113	101.5	89.2	98.5	97.9	108.4	102.9	105.2
O43815	Striatin OS=Homo sapiens OX=9606 GN=STRN PE=1 SV=4	420.923	69	49	202	44	780	86.1	5.27	610.9	100	100	90	103.1	104.4	96.9	81.2	76.7	93.6	91.1	103.4	74.1	76.9	76.3	91.3	93.9	98.1	87.1	77.5	84.4	92	94.1	105.4	89.8	79.8	84.1
P10155	60 kDa SS-A/Ro ribonucleoprotein OS=Homo sapiens OX=9606 GN=RO60 PE=1 SV=2	420.615	71	38	249	3	538	60.6	8.03	833.5	100	100	62	85.8	73.9	112.6	99.3	109.3	83.6	56.6	99.8	100	99.9	105.2	107.4	104.9	71.9	103.6	108.2	100.2	82.7	83.9	90.8	103.4	104.1	94.1
Q9UBC2-2	Isoform 2 of Epidermal growth factor receptor substrate 15-like 1 OS=Homo sapiens OX=9606 GN=EPS15L1	420.107	61	48	193	11	910	99.5	5.08	615.58	100	100	85.1	93.7	113.8	93.1	91.6	123.3	94.6	104.3	125.3	91.7	86	130.7	111	102.2	110	80.5	87.5	115	115.3	100.6	106.6	96.2	82.6	107.9
Q9UMX0	Ubiquilin-1 OS=Homo sapiens OX=9606 GN=UBQLN1 PE=1 SV=2	420.079	47	17	212	2	589	62.5	5.11	828.23	100	100	148.3	144.9	84.5	118.8	126.5	114.1	153.2	148.9	82.6	121.2	126.4	113.7	145	153.1	168.5	122.3	104.7	127.3	154.2	180.6	131.9	121.5	126.1	123.5
Q9UHG3	Prenylcysteine oxidase 1 OS=Homo sapiens OX=9606 GN=PCYOX1 PE=1 SV=3	419.515	72	28	308	28	505	56.6	6.18	1100.72	100	100	86.1	97.6	111	107.9	97.3	111.6	109.4	69.4	117.5	108.9	96	116.4	79.6	78.4	89	98	79.9	102.6	72.5	73	106.7	98.9	80.5	105.8
P67936	Tropomyosin alpha-4 chain OS=Homo sapiens OX=9606 GN=TPM4 PE=1 SV=3	419.168	97	49	712	10	248	28.5	4.69	1696.02	100	100	129.7	98.9	100.1	72.2	86.7	88.1	121.4	202.7	107.1	108.5	82.4	93.4	107.7	99.5	104	121.8	84.7	81.6	170.2	163.4	105.5	125.4	97.2	120.5
Q12797	Aspartyl/asparaginyl beta-hydroxylase OS=Homo sapiens OX=9606 GN=ASPH PE=1 SV=3	418.919	51	40	266	40	758	85.8	5.01	785.2	100	100	101.7	89.4	93.3	100.5	123.2	90.4	102.2	81.2	97.8	97.1	118	96.1	88.5	109.3	83.5	108.6	104.9	89.1	91.5	115.7	90.3	107.6	110.8	88.6
Q9UDY2	Tight junction protein ZO-2 OS=Homo sapiens OX=9606 GN=TJP2 PE=1 SV=2	418.75	49	53	167	53	1190	133.9	7.4	531.59	100	100	85.8	74.6	62.4	80.2	75.8	58	67.5	63	56.7	68.8	64.3	54.1	193.7	147.5	149.3	146.4	121	124.3	124.6	92.7	109.8	118.9	83.1	94.8
O60502	Protein O-GlcNAcase OS=Homo sapiens OX=9606 GN=OGA PE=1 SV=2	418.699	61	43	189	43	916	102.8	4.91	582.81	100	100	89	102.1	95.8	89	97.5	95.7	95.7	116.3	102.1	98	104.9	106.3	71.7	100.6	84.7	91.3	103.4	88.8	93.6	128.1	100.2	100	134.5	93.7
O00443	Phosphatidylinositol 4-phosphate 3-kinase C2 domain-containing subunit alpha OS=Homo sapiens OX=9606 GN=PIK3C2A PE=1 SV=2	418.124	44	68	202	68	1686	190.6	8.02	585.59	100	100	100	108.4	102.5	95.3	103.8	113.6	86.2	84.1	95.6	85.1	90.2	92	90.5	110	104.5	98.6	116.5	110.4	86.3	103.8	105	99.9	107.8	102
P98194-7	Isoform 7 of Calcium-transporting ATPase type 2C member 1 OS=Homo sapiens OX=9606 GN=ATP2C1	418.042	46	35	233	1	973	107.1	6.86	734.11	100	100	110.2	132.9	103.9	83.5	98.5	91.1	110.4	112.2	120.4	76.6	95.7	88.8	80.7	97.3	96.8	83.7	98	77.3	98.1	100.4	100	85.9	89.7	71.9
P61160	Actin-related protein 2 OS=Homo sapiens OX=9606 GN=ACTR2 PE=1 SV=1	417.66	63	23	425	23	394	44.7	6.74	1306.29	100	100	101	115.7	101.2	92.2	97.5	103.8	115.5	115.4	112	104.9	107.1	109.8	91.4	93.8	97.6	88	95.2	92.4	108.2	112.3	106.8	99.6	111.3	100.6
Q08426	Peroxisomal bifunctional enzyme OS=Homo sapiens OX=9606 GN=EHHADH PE=1 SV=3	417.103	72	49	242	5	723	79.4	9.14	740.15	100	100	91.9	109.2	110	89.6	98.1	99.8	73.8	85	106.5	83	90.2	104.1	86.2	106	113.8	80.8	101.8	98.4	69.4	85.9	99	86	81	97.3
O43157	Plexin-B1 OS=Homo sapiens OX=9606 GN=PLXNB1 PE=1 SV=3	416.689	37	55	193	54	2135	232.2	5.49	626.31	100	100	87	95.5	95.1	109.9	93.7	96.6	79.5	71.7	86.5	93.5	78.1	87.1	98.1	90.6	119.6	108.4	102.4	124.4	88.1	74.1	110.4	98.8	80.8	107.6
Q15020	Squamous cell carcinoma antigen recognized by T-cells 3 OS=Homo sapiens OX=9606 GN=SART3 PE=1 SV=1	416.551	57	49	193	49	963	109.9	5.57	593.3	100	100	91.5	84.4	91.5	95.3	86.6	77.7	92.9	81.7	93.9	99	85.7	83.3	117.3	96.9	90.2	103.6	95.8	92.1	110.5	101.5	96.5	104.5	89.9	98.8
Q03252	Lamin-B2 OS=Homo sapiens OX=9606 GN=LMNB2 PE=1 SV=4	416.401	68	56	225	51	620	69.9	5.59	653.03	100	100	90	74.4	92.9	86.5	90.5	85.8	101.1	98.7	93.9	93.5	103.6	89.4	111	94.1	101	112.1	82.9	108.5	112.7	108.1	106.4	110.2	94.7	110.2
Q92508	Piezo-type mechanosensitive ion channel component 1 OS=Homo sapiens OX=9606 GN=PIEZO1 PE=1 SV=4	416.218	28	54	216	54	2521	286.6	7.47	627.67	100	100	108.1	128.8	115.4	99.2	112.7	135.4	127.4	110.5	113.8	102.4	127.9	137.3	71	91.3	79.4	84.2	100.2	92.9	88	88.2	89.2	92.3	114	91.9
O60568	Multifunctional procollagen lysine hydroxylase and glycosyltransferase LH3 OS=Homo sapiens OX=9606 GN=PLOD3 PE=1 SV=1	416.117	69	41	298	41	738	84.7	6.05	888.87	100	100	107.1	100.1	105.2	91.2	110.4	96.2	119.8	106	113.3	99.6	118.7	103.9	93.6	100.2	95.6	84.6	90	87.5	100.7	110.3	100.4	89.1	104.4	90.2
P53355	Death-associated protein kinase 1 OS=Homo sapiens OX=9606 GN=DAPK1 PE=1 SV=6	415.625	57	57	209	55	1430	159.9	6.83	600.04	100	100	91.5	79.8	88.8	96.8	84.2	79.8	68.7	59.5	86.6	82.9	67.3	79.3	127.3	105	119.5	128.4	105.5	115.6	106.1	86.8	114.2	105.3	78.8	114.2
O00299	Chloride intracellular channel protein 1 OS=Homo sapiens OX=9606 GN=CLIC1 PE=1 SV=4	415.353	90	23	408	22	241	26.9	5.17	1271.39	100	100	100.8	102.9	103.7	100	104	102.5	96.3	104.5	100.5	101.2	104.9	108.6	95.8	104	99.8	104.5	112.8	98.5	89.8	108.3	98.6	100.9	107.6	96.7
Q9BZF9	Uveal autoantigen with coiled-coil domains and ankyrin repeats OS=Homo sapiens OX=9606 GN=UACA PE=1 SV=2	415.309	49	81	204	80	1416	162.4	7.03	534.53	100	100	126.2	69.6	92.1	92.5	123.4	92.2	174	137.4	89.2	95.4	197.9	98.8	115.8	105.3	91.2	106.3	103.2	78.2	97.6	87.7	78.2	96.2	93.1	68.2
P43243	Matrin-3 OS=Homo sapiens OX=9606 GN=MATR3 PE=1 SV=2	415.204	57	48	241	48	847	94.6	6.25	713.82	100	100	81.5	88	96.2	99.8	93.5	93.6	74.5	83.6	91.7	90.8	89.8	83.3	90.1	87.4	84.8	112.9	98.2	101	98.7	85.6	93.1	113.2	98.1	96.1
O43264	Centromere/kinetochore protein zw10 homolog OS=Homo sapiens OX=9606 GN=ZW10 PE=1 SV=3	414.744	67	49	203	49	779	88.8	6.27	654.18	100	100	99.2	85	107.1	104.2	98.3	102.3	104.1	77.9	103.3	100.9	102	104.5	103.4	94.5	106.6	102.1	109.6	108.3	99.9	92	105.5	100.8	104.1	105.8
P53675	Clathrin heavy chain 2 OS=Homo sapiens OX=9606 GN=CLTCL1 PE=1 SV=2	414.721	33	48	320	22	1640	186.9	5.85	936.67	100	100	96.3	94.9	90.1	97.6	99.1	97.7	115.2	114.3	101.5	106.1	116.7	104.5	82.8	85.8	97.7	89.3	90.3	96.2	99.2	103.5	107.4	101.7	113.4	99.3
Q13561	Dynactin subunit 2 OS=Homo sapiens OX=9606 GN=DCTN2 PE=1 SV=4	414.509	72	28	234	28	401	44.2	5.21	837.18	100	100	95.3	110	103.5	94	96.8	108.8	97.8	110.5	84.9	102.4	96.7	108	76.8	84.8	97.4	89.8	97.1	104.1	89.3	95	100.6	96.3	100.1	105.9
Q8TAQ2-3	Isoform 3 of SWI/SNF complex subunit SMARCC2 OS=Homo sapiens OX=9606 GN=SMARCC2	414.299	50	54	190	5	1152	126.8	5.55	558.59	100	100	143.9	112.1	101.6	100	89.6	92.6	96	98.8	104.1	102.7	97.3	79.9	140.1	103.3	87.4	126.6	109.4	123.8	132.4	86.1	85	122.8	101.8	97.8
P19174-2	Isoform 2 of 1-phosphatidylinositol 4,5-bisphosphate phosphodiesterase gamma-1 OS=Homo sapiens OX=9606 GN=PLCG1	414.21	52	51	176	2	1291	148.6	6.05	536	100	100	114.5	125.6	118.1	90.2	81.2	98.6	110.7	125.2	118.7	106.3	85.7	86.4	105.4	98.5	110.6	104.8	80.4	73.8	113	114.3	115.3	99.2	101.3	109.3
Q6VY07	Phosphofurin acidic cluster sorting protein 1 OS=Homo sapiens OX=9606 GN=PACS1 PE=1 SV=2	414.058	56	42	224	40	963	104.8	7.74	709.96	100	100	87.2	91.7	86.7	85.2	85.3	91.4	131	143.2	103.9	123.7	138.9	116.3	83	77.5	78.7	87.2	82.9	86.3	128	106.7	93.2	107.8	138.7	96.1
P31930	Cytochrome b-c1 complex subunit 1, mitochondrial OS=Homo sapiens OX=9606 GN=UQCRC1 PE=1 SV=3	413.678	66	28	270	27	480	52.6	6.37	997.59	100	100	82.2	93.3	99.6	110.8	94.1	103.2	94.3	70.2	104	105.7	84.9	108.2	86	85.5	79.5	94.3	88.6	100.7	82.5	71.7	96.9	87.2	80.1	101.9
Q8TD19	Serine/threonine-protein kinase Nek9 OS=Homo sapiens OX=9606 GN=NEK9 PE=1 SV=2	413.613	54	42	197	42	979	107.1	5.74	667.96	100	100	104.3	105.9	106.1	106.6	104.6	103.2	95	104.9	101.9	106.1	100.7	102.3	103	106.3	106.7	106.7	112.8	110.1	104.7	111.5	99.2	108.6	104.4	112.6
P00751	Complement factor B OS=Homo sapiens OX=9606 GN=CFB PE=1 SV=2	413.323	52	45	252	45	764	85.5	7.06	723.59	100	100	113.5	114.5	157.6	127.9	104.3	141.1	63.9	79.4	107	77.9	60.9	98.6	108.1	217.9	135.8	95.3	115.3	84	72.8	119.3	90.3	77.5	61.1	70.4
Q9NQC3-2	Isoform B of Reticulon-4 OS=Homo sapiens OX=9606 GN=RTN4	413.32	60	17	600	2	373	40.3	4.78	2145.41	100	100	69.7	100.2	48.8	98.1	107.6	95.8	131.5	52.2	91.8	103.9	116.5	109.5	75.8	83.1	63.7	90.3	103.8	90.9	59.2	66.7	117.2	85.4	103.2	93.8
P52788	Spermine synthase OS=Homo sapiens OX=9606 GN=SMS PE=1 SV=2	413.078	86	30	246	30	366	41.2	5.02	833.39	100	100	87.9	107.6	87.4	88	100.5	95.3	97.7	116.7	100.3	89.5	102.3	111.7	107.5	98.6	92.7	90.1	100.9	96.9	101	105.8	99.7	86.9	104.6	102.5
O95155	Ubiquitin conjugation factor E4 B OS=Homo sapiens OX=9606 GN=UBE4B PE=1 SV=1	412.875	50	51	185	51	1302	146.1	6.55	563.37	100	100	95.8	100.5	100	101.4	102.6	98.5	91.2	91.6	94.3	106.9	102	94.4	111.6	113.1	101.5	102.6	109.6	97	104.9	108.3	98.5	99.5	107.3	96.2
Q6P996	Pyridoxal-dependent decarboxylase domain-containing protein 1 OS=Homo sapiens OX=9606 GN=PDXDC1 PE=1 SV=2	412.871	73	48	180	48	788	86.7	5.38	598.6	100	100	106.6	105	109.5	98.2	118.4	94.3	117.6	101	102.5	93.6	120.8	91.8	79.6	107.9	96.2	89.2	111.1	91.9	89.9	106.1	99.8	93.3	114.7	82.7
Q96Q15	Serine/threonine-protein kinase SMG1 OS=Homo sapiens OX=9606 GN=SMG1 PE=1 SV=3	412.697	27	80	179	80	3661	410.2	6.46	518.69	100	100	94	98.1	92	92.9	97.4	95.5	95.1	87.9	96.8	99.5	100.7	96.7	86.6	90.8	86.7	94.4	103.8	94.4	95	91.8	95.3	98.9	113	95.4
O94911	ABC-type organic anion transporter ABCA8 OS=Homo sapiens OX=9606 GN=ABCA8 PE=1 SV=4	412.604	36	51	181	45	1621	183.6	7.25	602.4	100	100	85.6	75	124.7	99	91.2	96.7	86.9	74	127.3	92.4	80.8	101.8	132.4	83.5	128.2	108.4	73.1	111.4	128.3	79.9	123.2	97.6	64.6	108.2
Q99666	RANBP2-like and GRIP domain-containing protein 5/6 OS=Homo sapiens OX=9606 GN=RGPD5 PE=1 SV=3	412.427	41	70	194	11	1765	198.8	6.42	561.74	100	100	107.4	93.4	75.8	125.4	111.6	73.2	113.1	96.6	88.4	121.3	104.7	81.5	129.5	125.6	113.5	120.7	121.6	114.7	128.1	126.8	113.7	122.7	109.9	122.7
O15230	Laminin subunit alpha-5 OS=Homo sapiens OX=9606 GN=LAMA5 PE=1 SV=8	411.949	26	63	166	63	3695	399.5	7.02	533.59	100	100	96.5	125.7	94.6	90.7	128.6	108.3	68.6	59.7	77.7	70.9	70.1	74.8	96.7	120.5	116.8	88.7	165.8	143.2	75.1	62.1	98.6	73.7	77	101.2
Q96T51	RUN and FYVE domain-containing protein 1 OS=Homo sapiens OX=9606 GN=RUFY1 PE=1 SV=2	411.62	70	52	187	50	708	79.8	5.74	590.96	100	100	103.8	91.9	108.2	107.6	86.1	105.6	96	84.7	102.4	101.8	84.9	101.6	106.5	91.5	105.2	97.2	95	106.4	98	85.7	100.2	92.6	83.4	109.4
O95394	Phosphoacetylglucosamine mutase OS=Homo sapiens OX=9606 GN=PGM3 PE=1 SV=1	410.899	74	32	236	32	542	59.8	6.25	751.37	100	100	91.2	92.2	98.7	93.1	103.2	86.5	102.2	98.2	103.3	95.4	115.8	97.8	88.8	102.5	96.1	99.7	106.8	92.3	89.5	105.8	106.3	99.6	110.9	90.1
P54920	Alpha-soluble NSF attachment protein OS=Homo sapiens OX=9606 GN=NAPA PE=1 SV=3	410.825	85	25	236	21	295	33.2	5.36	795.88	100	100	106.9	100.6	112.4	97.7	95.2	101.6	100.9	91.8	116.3	98.2	84.7	100.4	89.4	96.7	95	98.3	88.3	93.2	83.4	89.5	111.6	97.3	91	99.7
Q99714	3-hydroxyacyl-CoA dehydrogenase type-2 OS=Homo sapiens OX=9606 GN=HSD17B10 PE=1 SV=3	410.712	89	17	299	17	261	26.9	7.78	1161.12	100	100	100.1	93.6	105.9	103.9	85	117.9	101.5	86.2	108.6	104.1	85.8	121.1	111.4	91.4	98.6	100.1	81.6	106.2	103.2	88	105.6	103.9	80.4	119
Q92945	Far upstream element-binding protein 2 OS=Homo sapiens OX=9606 GN=KHSRP PE=1 SV=4	410.51	57	39	231	34	711	73.1	7.3	738.18	100	100	115.4	101.9	91	97.1	92.3	95.4	111.8	123.3	74.7	103.1	104.3	98.4	146.6	125.9	122.7	105.5	88.4	102.8	157.1	147.6	111.3	123.3	103.8	107.5
O95810	Caveolae-associated protein 2 OS=Homo sapiens OX=9606 GN=CAVIN2 PE=1 SV=3	410.484	60	27	214	27	425	47.1	5.21	743.04	100	100	102.8	122	95.1	135.4	107.7	109.9	62.5	53	78.9	85.7	62.8	79.2	109.4	99.4	82.9	118	117.9	110.5	69.8	65.6	73.3	83	73.2	86.8
Q9BZ29-4	Isoform 4 of Dedicator of cytokinesis protein 9 OS=Homo sapiens OX=9606 GN=DOCK9	409.65	41	68	174	67	2093	238.7	7.62	487.5	100	100	91.8	86.1	86.2	99.9	95.5	88.2	103.2	86.6	88.1	99.6	95	89.9	122.9	92.5	95	107.8	107.2	98.8	113.9	79.9	98.8	101.6	98.8	92.6
Q96CV9	Optineurin OS=Homo sapiens OX=9606 GN=OPTN PE=1 SV=3	409.621	74	46	222	46	577	65.9	5.17	622.03	100	100	109	109	130.1	106.6	106	127.3	91	100.8	109.8	102.8	91.7	105.5	100.1	106.4	123.3	103.6	103.7	104	95	97.1	107.5	101.6	91.4	108.6
P42285	Exosome RNA helicase MTR4 OS=Homo sapiens OX=9606 GN=MTREX PE=1 SV=3	409.511	52	53	214	53	1042	117.7	6.52	649.67	100	100	88.1	89.6	89.4	101.6	91.5	83.4	82.3	79.2	86.7	89.3	85.8	80.8	129.8	112	102.5	112.2	111.4	108.2	114.4	104.2	103.9	102.4	97.8	101.2
P07602	Prosaposin OS=Homo sapiens OX=9606 GN=PSAP PE=1 SV=2	409.382	67	33	299	1	524	58.1	5.17	822.52	100	100	145.1	101.5	103.6	129.2	104	205.5	193	88	109	108.1	127.5	188.3	150.2	106.2	160.8	128.6	93.1	191.6	112.5	81.8	121.1	95.9	95.4	156.1
Q14678	KN motif and ankyrin repeat domain-containing protein 1 OS=Homo sapiens OX=9606 GN=KANK1 PE=1 SV=3	409.315	47	45	179	44	1352	147.2	5.3	602.25	100	100	95.8	102.2	113.5	108.8	103.5	110.3	85.5	71.6	98.5	96.8	83.7	89.4	89.9	96.1	104	108.1	100	101	86.1	76.6	109.7	114.7	79.9	97.4
Q9Y5X1	Sorting nexin-9 OS=Homo sapiens OX=9606 GN=SNX9 PE=1 SV=1	409.001	65	35	178	35	595	66.6	5.58	659.16	100	100	78.9	94.8	98.6	100.5	98.5	94.1	88	69.5	102.6	94.7	91	96.3	98.3	91	101.5	96.1	95.2	106.9	83.1	86.1	103.3	93.1	86.5	105.9
Q01581	Hydroxymethylglutaryl-CoA synthase, cytoplasmic OS=Homo sapiens OX=9606 GN=HMGCS1 PE=1 SV=2	408.671	75	34	223	34	520	57.3	5.41	738.68	100	100	78.4	97.4	62.6	72.6	96.1	80.3	48.9	40.5	55.2	53	49.2	51.1	52.9	158.2	200.5	79.3	231.3	236	44.5	66.1	155.6	62.1	109.5	127.8
Q69YQ0	Cytospin-A OS=Homo sapiens OX=9606 GN=SPECC1L PE=1 SV=2	408.341	51	53	178	52	1117	124.5	5.72	562.42	100	100	104.9	89.4	105.8	84	94.9	89.6	105	103.4	106.3	92.4	93.4	90.6	95	94.2	113.6	89.5	89	88.3	108.8	100.6	110.5	94.2	91.9	96.5
P05198	Eukaryotic translation initiation factor 2 subunit 1 OS=Homo sapiens OX=9606 GN=EIF2S1 PE=1 SV=3	407.873	77	36	303	36	315	36.1	5.08	946.06	100	100	101.5	94.8	100.6	96.5	98.8	95.3	101.4	104.6	100.7	98.6	102.1	97.9	101.7	100.7	104	101.2	100	98.4	101.5	114.4	100.6	105	102.3	104.8
P48449	Lanosterol synthase OS=Homo sapiens OX=9606 GN=LSS PE=1 SV=1	407.799	61	43	264	43	732	83.3	6.61	831.91	100	100	104.4	96.7	96.2	96	81.6	101.6	89	76.4	86.8	83	65.5	91.8	93.2	118.3	183.1	98.1	107.3	180.6	82.1	96.3	155.4	90.7	79.4	148.8
P98095	Fibulin-2 OS=Homo sapiens OX=9606 GN=FBLN2 PE=1 SV=2	407.122	48	39	174	39	1184	126.5	4.82	621.92	100	100	108.5	83	146.9	79.4	219	118	155	99	162.9	99.1	208	119.7	51.4	61.4	63	62.9	72	58.2	73.1	82.2	85.7	83.1	104.4	59.5
P05165	Propionyl-CoA carboxylase alpha chain, mitochondrial OS=Homo sapiens OX=9606 GN=PCCA PE=1 SV=4	407.084	64	41	193	41	728	80	7.52	643.87	100	100	105.4	88	105.2	111.3	87.6	100	97.7	77.7	101.1	110.3	81.1	98.7	118	88.6	106.2	101.7	84.6	110.1	102.7	78.3	99	96.6	71.5	108.2
Q8NEU8	DCC-interacting protein 13-beta OS=Homo sapiens OX=9606 GN=APPL2 PE=1 SV=3	406.796	77	41	195	40	664	74.4	4.94	666.76	100	100	101.3	96.6	102.9	92.8	102.7	99.5	95.5	96.5	104.6	96	102.3	102.1	90.6	93.5	87	93.7	92.3	97	94.1	99.5	97.3	98.8	100	99
P35908	Keratin, type II cytoskeletal 2 epidermal OS=Homo sapiens OX=9606 GN=KRT2 PE=1 SV=2	406.63	74	50	235	32	639	65.4	8	657.29	100	100	147.8	111.8	135.2	216.3	130.6	76.4	124.9	202.8	142.6	111.8	438.2	72.3	254.7	177.4	74.3	77.7	71.1	83	104	112.9	77.4	64.5	140.4	56.9
Q5VU43-13	Isoform 13 of Myomegalin OS=Homo sapiens OX=9606 GN=PDE4DIP	405.99	55	55	170	12	1116	126.9	5.27	553.04	100	100	91.5	89	79.1	104	111.4	83	100	108.8	76.3	103.8	117.3	85.3	94.1	106.7	95.3	102.4	112.6	95.6	96.9	107.6	89.2	99	124.5	83.4
Q96JG6	Syndetin OS=Homo sapiens OX=9606 GN=VPS50 PE=1 SV=3	405.672	63	53	203	53	964	111.1	6.2	640.03	100	100	107.9	111.6	109.9	111	99.7	108.5	102	95.4	100.6	101.6	89.9	100	101.4	110.9	116.8	104.2	106.2	107	96	98.1	106.5	100.6	91	103.1
Q86SQ0	Pleckstrin homology-like domain family B member 2 OS=Homo sapiens OX=9606 GN=PHLDB2 PE=1 SV=2	405.603	55	61	182	3	1253	142.1	7.43	535.55	100	100	132.2	138.9	112.6	96.5	97.8	152.7	93.9	117.5	103.5	74.8	87	129.7	102.1	126.7	74.3	54.1	74.5	91.9	119.8	117.4	75.3	64.1	76.6	82.3
Q92743	Serine protease HTRA1 OS=Homo sapiens OX=9606 GN=HTRA1 PE=1 SV=1	405.553	81	32	190	32	480	51.3	7.83	673.45	100	100	97	58.3	87.2	86.4	82.4	73.5	91.9	101.1	92.8	76.2	64.6	62.6	188.1	82.4	185.5	130.9	78.1	137.2	124.8	69	138.4	101.7	68.4	95.1
P57740	Nuclear pore complex protein Nup107 OS=Homo sapiens OX=9606 GN=NUP107 PE=1 SV=1	405.492	70	51	188	51	925	106.3	5.43	605.27	100	100	86.5	87.6	63.8	99.7	92.9	58.4	84.5	86.6	78.2	97.3	88.9	70.2	119.5	106.6	94.4	123.8	104.3	102.7	118.9	104.1	92.8	115.7	107.3	101.2
Q7Z2W4	Zinc finger CCCH-type antiviral protein 1 OS=Homo sapiens OX=9606 GN=ZC3HAV1 PE=1 SV=3	404.966	70	53	196	26	902	101.4	8.4	649.76	100	100	108.3	106.1	100.8	101.1	104.4	90	108.4	80.9	99.7	96	91.9	87.1	96.2	101.6	97.3	103.2	110.6	95.8	101	91.8	99	96.1	99.6	90.4
O15523	ATP-dependent RNA helicase DDX3Y OS=Homo sapiens OX=9606 GN=DDX3Y PE=1 SV=2	404.806	62	40	281	8	660	73.1	7.55	820.74	100	100	30.2	31.6	222.6	37.1	40.1	206.4	31.2	32.1	211.1	37.7	38.1	205.8	39.3	36.8	223.9	37.7	37.4	211.7	35.9	34.5	211.3	37.2	34.8	221.3
P61011	Signal recognition particle 54 kDa protein OS=Homo sapiens OX=9606 GN=SRP54 PE=1 SV=1	404.296	71	36	256	3	504	55.7	8.75	804.04	100	100	81.4	97.7	105.9	97.5	94.9	85.1	100	67.9	104.1	104.1	94.5	88.2	70.9	105.2	81.4	102.6	97.8	97.6	74.3	83.4	112.3	114	96.7	105.9
P22234	Multifunctional protein ADE2 OS=Homo sapiens OX=9606 GN=PAICS PE=1 SV=3	403.663	77	35	253	35	425	47	7.23	756.79	100	100	99.1	89.2	87.5	95.3	98.3	87.3	83.8	99.8	92.2	87	89	90.2	125.3	128.6	109	107.5	112.6	117.2	101.7	131.3	105.4	101.7	103.2	114.4
Q14966	Zinc finger protein 638 OS=Homo sapiens OX=9606 GN=ZNF638 PE=1 SV=2	403.6	41	67	174	67	1978	220.5	6.38	525.07	100	100	90.4	92.8	92.5	101.4	91.4	93.7	87	90.8	92.5	98.3	97.4	91.4	119.5	117.8	93.2	107.1	100.7	100.1	115.5	110.7	95.5	109	105.7	96.6
Q9NQC3-5	Isoform B2 of Reticulon-4 OS=Homo sapiens OX=9606 GN=RTN4	403.582	61	17	570	1	392	42.2	4.74	2036.18	100	100	71.4	115.9	71.3	115.1	129.2	140.5	135.3	47.4	96.5	113.3	142.6	118.6	60.3	71.8	66.6	94.2	100.7	92.2	53.5	67.3	99.4	102.8	108.5	89.1
Q5VT79	Annexin A8-like protein 1 OS=Homo sapiens OX=9606 GN=ANXA8L1 PE=2 SV=2	403.442	82	32	450	4	327	36.9	5.78	1399	100	100	32.7	132.8	73.9	143.5	84.4	119.8	35.1	43.5	66.6	123.5	84.1	119.3	31.1	79.1	39.6	131.7	98.7	130.3	28.9	44.4	56.9	112.5	90.6	113.9
P11177	Pyruvate dehydrogenase E1 component subunit beta, mitochondrial OS=Homo sapiens OX=9606 GN=PDHB PE=1 SV=3	403.392	62	19	282	19	359	39.2	6.65	881.72	100	100	96.2	92.6	107.6	103.4	89.2	109.3	89.3	81.2	100.6	98.5	81.3	106.3	103.3	93.9	112.1	103.6	88.9	111	101	92.4	104.6	101.7	80.2	117.3
P12429	Annexin A3 OS=Homo sapiens OX=9606 GN=ANXA3 PE=1 SV=3	403.003	84	39	509	39	323	36.4	5.92	1410.62	100	100	84.4	82.6	101.6	116.7	85.3	94.6	73	85.9	96.6	104.9	71	87	122	92.6	133.8	109.4	92.8	114.4	94	78	114.6	90.7	72.4	105.3
P22695	Cytochrome b-c1 complex subunit 2, mitochondrial OS=Homo sapiens OX=9606 GN=UQCRC2 PE=1 SV=3	402.677	73	27	300	27	453	48.4	8.63	942.98	100	100	92	91	105.9	110.6	92.4	100.7	91	81.2	102	105.2	88.6	104.8	92	80.9	83.6	90.2	89.6	97.9	85.5	77.1	88.3	86	84.2	98.6
P31327	Carbamoyl-phosphate synthase [ammonia], mitochondrial OS=Homo sapiens OX=9606 GN=CPS1 PE=1 SV=2	402.63	49	60	181	57	1500	164.8	6.74	532.19	100	100	103.6	75.7	101.9	105.8	79.6	135.2	97.6	68.6	99.3	98.3	74.2	126.5	125.6	85.6	108.7	103.8	80.4	119.7	119.7	77.5	101.7	98.4	69.9	121.9
Q9UGI8	Testin OS=Homo sapiens OX=9606 GN=TES PE=1 SV=1	402.603	63	32	242	32	421	48	7.68	765.75	100	100	121.8	160.6	127.7	103.8	101.2	124.7	126.2	169.4	120.1	115.3	113.6	129.1	67.8	84	88.3	82.2	85.1	71.1	90.7	108.9	90.9	99.4	99.8	76.4
Q9NVI7-2	Isoform 2 of ATPase family AAA domain-containing protein 3A OS=Homo sapiens OX=9606 GN=ATAD3A	402.38	65	41	273	18	586	66.2	9.25	880.75	100	100	86.4	89.7	99.9	105.1	92.3	109.1	87.9	80.5	95.2	103.7	94.7	108	113.1	91.4	105.3	109.7	102.7	116.1	104.8	89.9	105	113.8	100.4	118
Q8N3R9	Protein PALS1 OS=Homo sapiens OX=9606 GN=PALS1 PE=1 SV=3	402.051	71	39	190	2	675	77.2	6.14	592.16	100	100	79.2	90	95.7	91	90.9	104.8	59.1	68.9	87.4	90.3	78.6	81.1	102	94.8	84.7	98.4	107.3	101.7	85.9	63.9	98.5	83.6	80.3	89.8
Q13724	Mannosyl-oligosaccharide glucosidase OS=Homo sapiens OX=9606 GN=MOGS PE=1 SV=5	401.953	68	43	236	43	837	91.9	8.9	762.39	100	100	90.6	97.2	101.2	101.6	98.2	100.7	102.5	93.4	107.3	102.7	105.9	102.9	90.5	94.7	94.5	98.8	93.7	97.9	89.8	94	102.3	100.9	95.1	98.1
Q8TAT6	Nuclear protein localization protein 4 homolog OS=Homo sapiens OX=9606 GN=NPLOC4 PE=1 SV=3	401.493	67	42	208	42	608	68.1	6.38	642.67	100	100	93.4	106.5	103.3	99.1	105	109.4	98.3	86.7	103.4	107.5	107.9	106.6	74.6	83.1	83.7	94.1	103.9	100.3	77.4	88.3	96.3	101.7	106.1	103.5
Q15833	Syntaxin-binding protein 2 OS=Homo sapiens OX=9606 GN=STXBP2 PE=1 SV=2	401.367	75	46	209	44	593	66.4	6.55	684.41	100	100	92.2	106.3	101.5	96.2	95.3	95.7	87.6	98.7	95.9	87.8	91.8	96.3	109.2	107.2	111.3	104.4	112.2	107.2	95.1	96.4	108	94.9	92.6	99.4
O75746	Calcium-binding mitochondrial carrier protein Aralar1 OS=Homo sapiens OX=9606 GN=SLC25A12 PE=1 SV=2	401.237	72	42	217	33	678	74.7	8.38	687.26	100	100	76.1	97	102.7	106.2	88.8	103.2	87.6	80.4	104.7	107.6	94.4	105.1	89.6	83.7	98.5	102.6	92.7	108.8	87.8	80	104.5	103.6	86.1	112.8
Q15233	Non-POU domain-containing octamer-binding protein OS=Homo sapiens OX=9606 GN=NONO PE=1 SV=4	400.985	72	37	346	34	471	54.2	8.95	1023.34	100	100	94.8	85.2	89	96.4	87.2	81.7	92	107.4	91.5	101.2	89.5	83.2	135.6	107.3	109.9	112.9	99.3	100.5	142.9	119.7	104.8	117.8	104	107.9
Q06323	Proteasome activator complex subunit 1 OS=Homo sapiens OX=9606 GN=PSME1 PE=1 SV=1	400.966	84	29	269	29	249	28.7	6.02	892	100	100	88.3	97.4	96.4	105.3	90.4	97.7	74.6	71.9	91.8	96.6	84.1	96.1	87.5	106.7	89	111.5	101.2	108.1	80.7	82.9	100.1	104	90.1	109.6
Q99459	Cell division cycle 5-like protein OS=Homo sapiens OX=9606 GN=CDC5L PE=1 SV=2	400.774	63	48	181	48	802	92.2	8.18	515.2	100	100	86.3	90.8	92.4	98	90.7	84.9	89.5	95.3	94.1	99.6	86.7	88.4	119.8	102.9	101.2	112.8	102.8	107	120.3	111.1	107.7	111.9	99.8	109.9
Q13619	Cullin-4A OS=Homo sapiens OX=9606 GN=CUL4A PE=1 SV=3	400.644	64	59	224	40	759	87.6	8.13	625.51	100	100	80.5	99	98.2	102.4	106.8	96.6	85.2	62.1	99.3	98.4	100.5	92.3	79.9	90.9	85.4	100.4	112.6	103.6	77.8	73.3	102.7	98.5	108.3	102.4
P09936	Ubiquitin carboxyl-terminal hydrolase isozyme L1 OS=Homo sapiens OX=9606 GN=UCHL1 PE=1 SV=2	400.54	90	19	420	19	223	24.8	5.48	1431.79	100	100	130	96.7	80.3	87.1	106	117.6	142.8	131.9	79.9	92.7	122.5	121.3	104.5	105.7	106	105.4	105.7	108	114.3	121.9	103.2	117.6	127.9	110.7
Q9H4A3	Serine/threonine-protein kinase WNK1 OS=Homo sapiens OX=9606 GN=WNK1 PE=1 SV=2	400.452	26	59	210	48	2382	250.6	6.34	665.32	100	100	101.8	136.7	115.6	99.9	110	142.7	104.5	100.1	108.5	101.7	122.7	123.3	66.4	84.1	72.7	96.3	103.2	100	85	87.7	81.2	107.2	122	101.6
Q9Y3F4	Serine-threonine kinase receptor-associated protein OS=Homo sapiens OX=9606 GN=STRAP PE=1 SV=1	399.891	86	30	247	30	350	38.4	5.12	888.38	100	100	102.5	101.4	103.4	97.9	100.2	94	91.2	94	97.7	96.4	94.4	94.6	92.4	107.1	95.7	93.1	102.5	92.3	99.4	93.7	102.3	94.2	103.7	92.3
Q92609-2	Isoform 2 of TBC1 domain family member 5 OS=Homo sapiens OX=9606 GN=TBC1D5	399.78	62	45	168	45	817	91.2	6.33	504.8	100	100	102.4	103	94.4	112.4	104.3	102	88.2	77.9	93.7	101.4	91.4	91.7	112.1	112.9	101.8	116.9	112.6	112.9	99.9	100.9	100.5	109	97.6	109
P10586	Receptor-type tyrosine-protein phosphatase F OS=Homo sapiens OX=9606 GN=PTPRF PE=1 SV=2	399.497	49	65	167	59	1907	212.7	6.3	539.93	100	100	81.2	95.9	93.5	86	91.9	98.2	104.4	97.7	95	95.6	96	101	99.7	93.4	103.5	107.8	95.5	106	98.1	91.5	115.2	108.9	105.3	111.7
P31689	DnaJ homolog subfamily A member 1 OS=Homo sapiens OX=9606 GN=DNAJA1 PE=1 SV=2	399.464	73	31	204	30	397	44.8	7.08	693.52	100	100	117.2	107.6	92.9	99.9	94.5	85.2	97.4	108.4	94.2	97.4	79.8	86.1	127	113.3	118.1	103	106.4	96	115.9	102.8	107.3	99.7	93.2	105
O15460-2	Isoform IIa of Prolyl 4-hydroxylase subunit alpha-2 OS=Homo sapiens OX=9606 GN=P4HA2	399.334	73	36	301	2	533	60.6	5.71	810.48	100	100	379.4	222.5	88.5	114	136.6	180.8	643	569.1	67.2	91	501.9	274.5	243.8	232.9	240.9	138.2	110.4	133.5	467	448.7	234.5	181.8	379	166.8
O43896	Kinesin-like protein KIF1C OS=Homo sapiens OX=9606 GN=KIF1C PE=1 SV=3	399.251	52	52	197	40	1103	122.9	6.9	568.35	100	100	96.5	101.4	96.1	101.5	105	100.3	94.4	99.5	95.5	104.2	99.6	97.1	92.6	95.8	94.2	96.9	112.8	96.7	91.1	91.8	93.8	95.3	115.5	89.6
Q14157	Ubiquitin-associated protein 2-like OS=Homo sapiens OX=9606 GN=UBAP2L PE=1 SV=2	399.197	38	33	181	2	1087	114.5	7.11	681.34	100	100	96.7	110.8	110.4	81.7	132.9	128.9	111.8	110.2	113.3	110.5	137.4	115.9	98	80.6	91.1	110.4	148	72.3	97.8	89.4	91.9	106.1	164.7	72.5
Q14257	Reticulocalbin-2 OS=Homo sapiens OX=9606 GN=RCN2 PE=1 SV=1	399.141	76	25	170	25	317	36.9	4.4	583.57	100	100	92.3	107.2	93.4	106.6	104.2	94.5	102.1	88.3	107.4	109.5	109.2	102.9	79.4	92	84.3	95.1	82.7	98.9	85.9	88.5	86.3	102.6	93.8	96.2
Q86V48	Leucine zipper protein 1 OS=Homo sapiens OX=9606 GN=LUZP1 PE=1 SV=2	399.116	57	59	186	59	1076	120.2	8.5	588.08	100	100	112.8	113.9	101.7	83.6	99.9	100.4	125.6	169.9	106.9	106.7	118.2	109	84.4	100.6	88.4	85.8	95.4	81.8	127	116.9	88.8	96.8	126	90.1
O75131	Copine-3 OS=Homo sapiens OX=9606 GN=CPNE3 PE=1 SV=1	398.303	59	35	264	34	537	60.1	5.85	754.47	100	100	107.9	107.4	103.1	108.3	107.8	99.7	96.6	93.9	99	103.4	95.6	96.7	96	89.2	106	93.5	101.7	104.1	80.7	88.4	106.3	92.3	93.1	102.9
Q9UQ35	Serine/arginine repetitive matrix protein 2 OS=Homo sapiens OX=9606 GN=SRRM2 PE=1 SV=2	398.121	30	63	207	63	2752	299.4	12.06	614.41	100	100	90.9	90.6	91.5	94.8	94.5	93.4	85	91.4	92.6	99.3	96.9	88.1	119.2	112	101.7	116.3	105.6	111.1	133.8	116.9	97.7	122.3	120.3	108.7
P08240	Signal recognition particle receptor subunit alpha OS=Homo sapiens OX=9606 GN=SRPRA PE=1 SV=2	398.101	64	39	253	39	638	69.8	8.95	789.34	100	100	94.6	93.1	101.2	92.9	97.1	90.3	104.4	93.1	98	94.6	104.4	94.9	84	117.5	101.6	94.8	108	96.9	93.3	119.8	105.8	97.1	113.5	93.2
Q9P0L0	Vesicle-associated membrane protein-associated protein A OS=Homo sapiens OX=9606 GN=VAPA PE=1 SV=3	397.975	78	23	338	2	249	27.9	8.62	1025.86	100	100	120.9	97.5	142.2	86.1	95.9	67	104.6	119.1	113.4	109.5	68	76.4	104.2	111.1	97.6	70.3	93	73.7	83.6	138.8	120.7	94.8	73.9	84.2
Q08379	Golgin subfamily A member 2 OS=Homo sapiens OX=9606 GN=GOLGA2 PE=1 SV=3	397.723	55	46	158	46	1002	113	5.02	533.07	100	100	106.2	98.4	97	90.7	103.6	93.2	118.5	120.5	94.1	100.6	115.8	93.3	98.7	105.5	109.5	94	101	96.3	112.2	122	101.8	97.9	114.8	90.7
P43686	26S proteasome regulatory subunit 6B OS=Homo sapiens OX=9606 GN=PSMC4 PE=1 SV=2	397.387	78	36	239	35	418	47.3	5.21	759.7	100	100	86.7	102.3	83.2	96.2	94.7	95.4	87.5	82.2	90.9	96.9	95.7	96.8	90.2	98.6	89.9	103.5	104.3	98.7	87.5	97.2	98.8	99.4	106.6	102.3
Q9NQT8	Kinesin-like protein KIF13B OS=Homo sapiens OX=9606 GN=KIF13B PE=1 SV=2	397.312	43	64	197	56	1826	202.7	5.88	595.36	100	100	94.9	109.4	99	104.2	101.9	107.1	85.3	92.6	93.6	99.6	91.6	98.7	92.4	92	99.4	102.8	106.1	105	88	86.3	95.6	101.3	92.2	102.8
P33121	Long-chain-fatty-acid--CoA ligase 1 OS=Homo sapiens OX=9606 GN=ACSL1 PE=1 SV=1	397.156	62	40	242	37	698	77.9	7.15	735.78	100	100	112.9	107	105.3	96.2	93.9	96.1	109.9	101	95.4	103.8	89.1	97.2	114.8	95.1	121.4	87.7	87.5	100.3	104.1	95.2	114.5	93.2	77.2	105.1
P60660-2	Isoform Smooth muscle of Myosin light polypeptide 6 OS=Homo sapiens OX=9606 GN=MYL6	396.767	97	18	571	1	151	17	4.55	1850.56	100	100	68.3	89.9	66.4	85.6	79.6	93.7	79.5	72.1	85.2	89.5	64	118.7	97.7	113.5	79.3	77.6	81.7	94	124.8	76.3	112.1	86.9	96.5	92.6
P51649	Succinate-semialdehyde dehydrogenase, mitochondrial OS=Homo sapiens OX=9606 GN=ALDH5A1 PE=1 SV=2	396.753	71	30	217	30	535	57.2	8.28	746.32	100	100	111.6	86.9	117.6	103.7	103.8	140.9	97.7	76.1	105.9	90.6	84.1	133.4	102.7	82.1	119.4	77	89.6	135.9	82.6	67.4	102.9	71.9	58	127.9
O75155	Cullin-associated NEDD8-dissociated protein 2 OS=Homo sapiens OX=9606 GN=CAND2 PE=1 SV=3	396.573	47	51	212	45	1236	135.2	5.68	624.38	100	100	97.3	115.6	110.8	97.1	110.2	109.4	74.2	94.1	95.2	89	91.5	90	111.2	123.3	111.3	93.4	119.1	108.6	84.5	84.3	100.6	86.3	92.3	101.1
Q15691	Microtubule-associated protein RP/EB family member 1 OS=Homo sapiens OX=9606 GN=MAPRE1 PE=1 SV=3	396.467	90	26	233	22	268	30	5.14	712.19	100	100	99.4	127.6	97.8	95.1	101.9	108.1	123.6	129.4	109	110.7	118.1	110.5	93.9	98	100.3	90.2	100.8	99.1	108.2	115.2	106.6	107.4	121.2	104.2
P04264	Keratin, type II cytoskeletal 1 OS=Homo sapiens OX=9606 GN=KRT1 PE=1 SV=6	396.306	49	47	284	39	644	66	8.12	784.29	100	100	183.6	145.7	96.9	123.9	91.5	71.1	85.4	187.2	122	81.6	425.4	61.7	246	169.7	61.6	53.8	69.2	68.4	81.2	87.9	63.2	49.1	102.3	40.8
Q9H2D6	TRIO and F-actin-binding protein OS=Homo sapiens OX=9606 GN=TRIOBP PE=1 SV=3	396.23	19	50	191	3	2365	261.2	8.48	581.3	100	100	83.7	108.2	90.8	99.7	109.9	94.8	91	79.3	99.2	94.7	109.6	102	94.8	109.3	75.3	109	121.6	95.3	93.9	88.2	91.8	95.9	117.6	87.9
P55209	Nucleosome assembly protein 1-like 1 OS=Homo sapiens OX=9606 GN=NAP1L1 PE=1 SV=1	395.937	61	24	196	7	391	45.3	4.46	668.34	100	100	65.4	102.3	90.5	99.1	112.9	113.9	77.8	64.8	100.7	93.4	117.3	105.4	60.8	72.3	62.9	95	99.4	93.7	63.1	68.2	81.3	97.4	111.8	96.1
P12109	Collagen alpha-1(VI) chain OS=Homo sapiens OX=9606 GN=COL6A1 PE=1 SV=3	395.907	56	45	199	45	1028	108.5	5.43	642.67	100	100	118.3	70.2	119.6	118.5	164.1	87	93.6	48	104.8	127.7	103.4	83	71.8	68.6	74.1	110.6	87.4	59.9	86.1	64.5	86.2	119.8	104.9	59.6
Q9NUU7	ATP-dependent RNA helicase DDX19A OS=Homo sapiens OX=9606 GN=DDX19A PE=1 SV=1	395.89	77	38	211	6	478	53.9	6.58	688.35	100	100	115.3	115.2	106.7	103	102.3	107.8	100.1	105.3	101.8	108.5	94.6	97.5	104.5	110.1	121.5	103.6	107.2	106.4	107.5	103.9	105.9	105.8	95.7	109.4
Q8IWV7	E3 ubiquitin-protein ligase UBR1 OS=Homo sapiens OX=9606 GN=UBR1 PE=1 SV=1	395.666	38	55	192	55	1749	200.1	6.01	572.79	100	100	88.4	102	92	96.3	101.3	93.6	87	85.3	95.7	97.4	93.8	94.4	83.6	99.6	82.1	94.5	109.6	96.6	88.1	88.3	94.7	96.8	107.7	93.3
O75694	Nuclear pore complex protein Nup155 OS=Homo sapiens OX=9606 GN=NUP155 PE=1 SV=1	395.216	49	46	197	46	1391	155.1	6.16	604.24	100	100	85.6	90.9	85.6	102	95.7	83.9	88.7	86.5	94.7	98.5	94.3	93.2	109	103.8	91	112.9	105.1	102.8	109.1	99.1	98.4	107	106.3	103.9
Q02750	Dual specificity mitogen-activated protein kinase kinase 1 OS=Homo sapiens OX=9606 GN=MAP2K1 PE=1 SV=2	395.058	71	27	231	18	393	43.4	6.62	738.36	100	100	100.8	105.5	98.7	97.3	108	100.7	102.1	99.6	104.4	96.8	113.2	109.7	73.7	91	89.4	100.6	101.1	87.2	78.7	110.8	101.7	110	122.1	94.1
Q9H0A0	RNA cytidine acetyltransferase OS=Homo sapiens OX=9606 GN=NAT10 PE=1 SV=2	394.861	56	50	198	50	1025	115.7	8.27	586.03	100	100	80.5	92.7	93.3	98	94.4	98.2	72.4	81.2	91.8	89.9	86.1	83.7	104	109.4	101.9	107.2	107.9	119.4	95.7	93.9	105.3	103.3	98.1	109.3
P83436	Conserved oligomeric Golgi complex subunit 7 OS=Homo sapiens OX=9606 GN=COG7 PE=1 SV=1	394.802	68	43	181	43	770	86.3	5.47	549.97	100	100	95.9	102.4	107.8	105.5	107.9	104.5	108.5	88.3	108.6	100.9	111.8	105.3	89.6	94.3	97.6	97.1	104.1	100	93.1	95.9	105.4	96	107.9	101.3
O60462-3	Isoform A17 of Neuropilin-2 OS=Homo sapiens OX=9606 GN=NRP2	394.286	57	37	211	1	926	104.2	5.17	689.83	100	100	148.5	129	82.2	105.1	101.3	103.6	157.8	125.8	71.3	106	127.2	92.9	155.3	121.5	170.1	96.1	98.6	109.8	165.2	141.5	107.6	105.3	106.2	102.6
Q9UBV2	Protein sel-1 homolog 1 OS=Homo sapiens OX=9606 GN=SEL1L PE=1 SV=3	394.285	57	32	165	32	794	88.7	5.39	548.81	100	100	91.2	90.2	104	94.2	104.4	102.5	100.2	82.6	111.7	98.4	107.3	104.1	96.8	110.8	93	100.5	96.6	100.2	96.9	97	104.6	102.1	95.8	100
P47755	F-actin-capping protein subunit alpha-2 OS=Homo sapiens OX=9606 GN=CAPZA2 PE=1 SV=3	394.149	76	17	303	14	286	32.9	5.85	1131.43	100	100	90.3	104.5	106.8	99.7	101.8	98.1	94.8	92	109.9	105	98.7	107.7	80.6	86.8	83	90.6	100.5	92.9	85.5	89.3	96.8	91	99.4	92.8
O14744	Protein arginine N-methyltransferase 5 OS=Homo sapiens OX=9606 GN=PRMT5 PE=1 SV=4	394.052	63	38	205	38	637	72.6	6.29	657.75	100	100	87.1	96.3	95	100.7	96	91.7	83.9	84.9	93.6	96.2	92.5	96.2	91.9	100.7	91.8	94.6	105	101.5	83.9	103	96.5	96.6	98.1	101.2
Q05193	Dynamin-1 OS=Homo sapiens OX=9606 GN=DNM1 PE=1 SV=2	393.783	57	46	208	3	864	97.3	7.17	623.83	100	100	83.2	117.1	102.5	97.9	76.4	72.2	115.4	122.3	97.8	108.7	104.2	82.1	82.5	105.5	134.3	79.8	98.5	83.7	89.5	145	118.7	118	116.8	97.9
O15357	Phosphatidylinositol 3,4,5-trisphosphate 5-phosphatase 2 OS=Homo sapiens OX=9606 GN=INPPL1 PE=1 SV=2	393.638	57	56	194	54	1258	138.5	6.54	599.67	100	100	92.5	103	103.4	94.6	98.5	108.3	106.7	103.6	107.1	101.7	105.7	105.8	90.7	93.7	95.6	95.2	101.4	105.9	97.3	100.1	108.1	100.9	113.7	107.3
O00592	Podocalyxin OS=Homo sapiens OX=9606 GN=PODXL PE=1 SV=2	393.545	30	20	210	20	558	58.6	5.49	736.29	100	100	41.3	45	32.4	68.2	77.3	57.6	45.7	40.7	34.6	64.8	58.7	54.8	199	76.1	95.8	162.6	234.2	245.3	111.3	51.6	92.3	110.6	113.7	180
Q9Y266	Nuclear migration protein nudC OS=Homo sapiens OX=9606 GN=NUDC PE=1 SV=1	393.218	63	33	232	33	331	38.2	5.38	733.67	100	100	84	97.8	93.5	101.7	95.1	92.3	72	76.8	87.3	94	87.9	84.8	84.8	102.7	92.9	108.5	115.4	103.7	85.7	90.7	102	106.2	105.6	108.6
Q6ZMI0	Protein phosphatase 1 regulatory subunit 21 OS=Homo sapiens OX=9606 GN=PPP1R21 PE=1 SV=1	392.522	68	53	191	53	780	88.3	6.84	583.23	100	100	96.1	105.1	103.7	100.9	94.6	101	92.8	92.3	100.8	101.5	96	99.7	110.4	99.4	96.4	102.8	100.8	100	99.8	95.6	95.8	101.5	97.7	102.1
P23528	Cofilin-1 OS=Homo sapiens OX=9606 GN=CFL1 PE=1 SV=3	392.433	93	28	469	20	166	18.5	8.09	1300.44	100	100	98.2	94.9	96.2	74.8	81	92.8	105.4	149.8	108.5	95.3	89.9	98.7	96.8	89.2	100.7	73	81.8	88	122.3	143.3	107.3	99.7	97.1	105.6
Q13501	Sequestosome-1 OS=Homo sapiens OX=9606 GN=SQSTM1 PE=1 SV=1	392.373	82	21	169	21	440	47.7	5.22	654.64	100	100	107.1	124.8	153.3	120.7	93.3	155.4	68.9	75.5	126.1	85.1	71.3	107	67.3	108.9	116.7	83.7	102.5	128.2	71.3	90.7	111.8	81.7	81.2	116.7
Q9P2E3	NFX1-type zinc finger-containing protein 1 OS=Homo sapiens OX=9606 GN=ZNFX1 PE=2 SV=2	391.61	42	68	175	68	1918	220.1	7.3	520.34	100	100	104.7	105.5	112.9	100.2	98.7	101.8	98.3	85.6	114.1	102.4	101.6	99.8	82.4	98.8	96.6	93.7	102.3	97.3	92.6	94.1	98.6	92.1	95	97
O95352	Ubiquitin-like modifier-activating enzyme ATG7 OS=Homo sapiens OX=9606 GN=ATG7 PE=1 SV=1	391.356	65	37	196	37	703	77.9	6.24	581.05	100	100	109	104.5	103.8	113.8	104	110	100.6	103.1	97.9	101.8	100.8	108.1	105.9	112.6	103.5	111.5	112.3	103.1	98.4	107.9	98.8	103.6	104.5	99.3
Q29RF7	Sister chromatid cohesion protein PDS5 homolog A OS=Homo sapiens OX=9606 GN=PDS5A PE=1 SV=1	390.729	44	59	193	49	1337	150.7	7.91	558.01	100	100	92.7	95.6	93.3	100.2	94.1	79.1	85.1	87.1	86.8	96.3	85	76.9	134.1	110.9	111.8	123.5	114.1	106.6	120	110.6	101.1	112.7	98.8	101
Q99439	Calponin-2 OS=Homo sapiens OX=9606 GN=CNN2 PE=1 SV=4	390.499	91	25	333	23	309	33.7	7.33	935.07	100	100	104.9	97.7	104.1	81.5	81.7	113.9	144.5	141.2	113.1	119.2	98.8	135.9	100.8	84.7	85.1	80.3	73.3	87.4	182.9	132	98.8	132.2	109	107.3
P21964	Catechol O-methyltransferase OS=Homo sapiens OX=9606 GN=COMT PE=1 SV=2	390.023	74	22	256	22	271	30	5.47	902.97	100	100	77.7	94.8	101.2	107.6	93	110.5	90.3	52	138.6	112.9	91.8	118.1	72.7	67.2	76.8	110.4	80.3	101.2	66.4	56.4	99.8	105.4	78.1	105.7
P06753-6	Isoform 6 of Tropomyosin alpha-3 chain OS=Homo sapiens OX=9606 GN=TPM3	389.951	87	45	511	1	248	28.9	4.75	1204.91	100	100	105.8	98.9	108.6	92.3	81.7	88.6	98.8	123.4	112.3	107.6	89.5	101.9	97.1	96.9	123.5	110.7	84.3	83.3	111.6	126.6	124.9	131.7	90.9	94.1
Q92888-3	Isoform 3 of Rho guanine nucleotide exchange factor 1 OS=Homo sapiens OX=9606 GN=ARHGEF1	389.831	51	52	227	52	927	104	5.62	670.02	100	100	83.1	90.1	87.2	99.9	94.1	87.9	87.9	73	92.2	96.6	94.2	90.2	92.1	94.8	90.4	104.8	103.3	102.7	89.3	88.6	103.1	104.1	104.6	104.9
Q8N3P4	Vacuolar protein sorting-associated protein 8 homolog OS=Homo sapiens OX=9606 GN=VPS8 PE=1 SV=3	389.52	51	60	186	59	1428	161.7	5.64	556.04	100	100	94.5	98.6	102.7	108	97.1	98.5	98.1	87	102.6	109.3	93.9	100.2	93.6	85.9	88.4	95.7	94.7	99.3	85.7	81.6	94.8	94.5	89.8	97.1
Q9UBG0	C-type mannose receptor 2 OS=Homo sapiens OX=9606 GN=MRC2 PE=1 SV=2	389.512	40	44	194	44	1479	166.6	5.83	673.68	100	100	100.7	60.5	78	65.6	115	76.3	185.8	108.8	120	112.5	207.2	122.8	80.8	60.1	60	70	81.5	62.1	129.7	114.2	88.5	108.8	167.6	83.7
P13928	Annexin A8 OS=Homo sapiens OX=9606 GN=ANXA8 PE=1 SV=3	389.403	82	31	465	3	327	36.9	5.78	1436.93	100	100	83.7	45.6	149.5	160.2	76.2	152.5	75	35.8	120.1	122.3	64.8	118.3	75.4	42.5	97	121.1	83.8	127.4	69.6	37.1	103.8	119.8	63.1	110.2
P52948	Nuclear pore complex protein Nup98-Nup96 OS=Homo sapiens OX=9606 GN=NUP98 PE=1 SV=4	389.144	38	54	171	54	1817	197.5	6.4	513.34	100	100	91.6	87.4	77.5	95.7	94.9	71	97.1	97.3	89.4	97.9	91.6	82.7	114.6	108.8	97	110.5	105.6	99.3	118.1	106.7	97.3	106.4	103.5	97
Q14289	Protein-tyrosine kinase 2-beta OS=Homo sapiens OX=9606 GN=PTK2B PE=1 SV=2	389.022	58	54	177	54	1009	115.8	6.25	534.51	100	100	101.9	101.1	96.3	110.5	102	99.9	78.1	72.7	86.8	96.5	81.5	89.9	87.1	93.4	104.1	113.2	104.6	103	87.8	112.1	99.3	115.8	111.7	101
Q9HCE1	Helicase MOV-10 OS=Homo sapiens OX=9606 GN=MOV10 PE=1 SV=2	388.967	60	50	186	50	1003	113.6	8.82	564.84	100	100	94.5	116.1	89.6	106.3	105.9	103.4	83.3	106.4	83.5	106.9	100.6	98.7	93.2	115.8	91.4	107.6	124.9	102.8	95.6	113.6	93.5	109.4	117.6	101.6
O60462-5	Isoform B5 of Neuropilin-2 OS=Homo sapiens OX=9606 GN=NRP2	388.898	59	38	207	2	906	101.9	5.66	674.35	100	100	84.5	96.2	67.9	97.2	91.1	71	47.2	61.4	84.2	92.9	62.4	72.7	91.7	106.8	69.9	71.3	104.4	82.9	107.5	84.7	85.8	71	88.2	74.8
Q9Y2J2-2	Isoform 2 of Band 4.1-like protein 3 OS=Homo sapiens OX=9606 GN=EPB41L3	388.159	61	55	207	3	865	96.5	5.43	659.23	100	100	103	115.5	150.1	111.2	122.1	141.4	95	66.8	133.8	144.4	128.4	158.4	66.4	76.5	56.8	101.6	160.6	129.3	55.2	65.7	64.5	108.9	133.4	160.9
Q9C0C9	(E3-independent) E2 ubiquitin-conjugating enzyme OS=Homo sapiens OX=9606 GN=UBE2O PE=1 SV=3	387.807	49	46	180	46	1292	141.2	5.12	581.44	100	100	94.8	100.5	91.5	95.4	105.1	94.2	88.8	96.2	97.1	96.3	102.7	98.4	89.3	104.7	95.1	101.5	114.1	98.7	93.3	113.8	96.8	99.3	120.8	98.3
Q96JB2	Conserved oligomeric Golgi complex subunit 3 OS=Homo sapiens OX=9606 GN=COG3 PE=1 SV=3	387.546	63	47	181	47	828	94	5.57	579.95	100	100	95.9	107.6	108	110	103.1	98.8	107.8	91.3	106.1	106.5	101.9	95.2	85.5	100.6	90.2	101	106.3	97.5	87.3	98.4	102.9	98.7	102.7	92.3
Q99541	Perilipin-2 OS=Homo sapiens OX=9606 GN=PLIN2 PE=1 SV=2	387.536	73	30	294	30	437	48	6.8	961.14	100	100	128.2	146.7	167.8	111.9	105.6	163	148.1	193.2	184.6	141.2	152.6	223.3	43.7	73.4	54.8	49	53.8	53.8	51.9	82.3	59.7	60.8	62.8	54
Q96AE4	Far upstream element-binding protein 1 OS=Homo sapiens OX=9606 GN=FUBP1 PE=1 SV=3	387.468	64	37	227	2	644	67.5	7.61	656.57	100	100	92	82.9	77.8	115.5	95.9	111.8	83	100.6	91.4	97.5	100.1	108.3	103.6	94.8	84.2	100.8	114.2	107.6	116.9	96.7	99.8	96.4	105	109.5
Q12769	Nuclear pore complex protein Nup160 OS=Homo sapiens OX=9606 GN=NUP160 PE=1 SV=3	387.361	40	43	176	43	1436	162	5.5	576.44	100	100	77.7	91.9	63.7	95.2	89.6	60.6	95	78.1	87	100.2	85.7	71.6	103.9	106.9	87.8	114.4	106.7	98.8	104.4	96.9	100.7	112.7	104.1	97.4
Q9NNW7	Thioredoxin reductase 2, mitochondrial OS=Homo sapiens OX=9606 GN=TXNRD2 PE=1 SV=3	387.356	71	24	145	23	524	56.5	7.5	616.77	100	100	86.2	77.3	92	109.4	95.4	99.3	88.4	67	103	96.8	80.9	100.9	120.9	94	98	117.4	103.5	113.8	99	72.5	108.6	97.7	83.8	107.5
P57737-3	Isoform 3 of Coronin-7 OS=Homo sapiens OX=9606 GN=CORO7	387.35	57	44	157	8	1048	114.1	6.33	520.73	100	100	150	101.6	100.4	109.8	99.9	110.8	114	217.3	89.7	104.5	97.8	118.2	193	129	152.6	95	93.8	92.5	172.6	185.1	93.8	98.1	95.4	109.6
P62140	Serine/threonine-protein phosphatase PP1-beta catalytic subunit OS=Homo sapiens OX=9606 GN=PPP1CB PE=1 SV=3	386.987	75	25	271	11	327	37.2	6.19	918.57	100	100	103.2	103.3	100.3	119.1	102.5	104.1	97.1	97	96.5	99.2	89.5	91.4	152.9	128.7	116.8	127.3	117.8	101.1	107.4	109.9	102.7	112.3	96.7	98.9
P52789	Hexokinase-2 OS=Homo sapiens OX=9606 GN=HK2 PE=1 SV=2	386.98	56	47	233	43	917	102.3	6.05	674.94	100	100	120.4	115.1	140.2	115.5	123.2	129.4	113.8	111.7	129.8	101.6	113.9	115.8	65	106.2	89.1	80.7	80.6	69.3	74	116.9	80.8	83.5	114.9	64.5
P07099	Epoxide hydrolase 1 OS=Homo sapiens OX=9606 GN=EPHX1 PE=1 SV=1	386.974	69	36	285	36	455	52.9	7.25	849.58	100	100	103.6	95.5	118	102.8	89.7	108.2	117.1	119	120.6	120	95.4	120.7	97.3	81.8	115.7	90	78.9	104.5	102.5	86.8	110.7	91	80.1	113.9
P09651	Heterogeneous nuclear ribonucleoprotein A1 OS=Homo sapiens OX=9606 GN=HNRNPA1 PE=1 SV=5	386.609	54	31	263	25	372	38.7	9.13	876.02	100	100	77.1	83.3	74.6	87.3	83.8	78.9	83.9	78	90.5	90	72.1	78.9	111.4	104.3	91.5	104.5	84.2	98.2	106.2	89.4	107.5	100	80.9	99.7
Q8TEQ6	Gem-associated protein 5 OS=Homo sapiens OX=9606 GN=GEMIN5 PE=1 SV=3	386.167	47	59	201	59	1508	168.5	6.62	592.84	100	100	110.9	104	92	103.9	102.7	87.8	93.2	98.3	92.3	96.4	91.7	83.2	102.9	114.7	94	100.3	121.7	99.1	100	112.2	93.5	94.2	109.4	94.9
Q96RP9	Elongation factor G, mitochondrial OS=Homo sapiens OX=9606 GN=GFM1 PE=1 SV=2	386.125	73	48	206	48	751	83.4	7.01	600.41	100	100	98.8	93.2	106.3	114.1	89.1	111.9	78.9	72	88.1	96.6	69.8	94.8	109.4	96.7	109.7	111.2	95.6	117.1	92.3	79.5	97.5	99.2	71.5	112.1
P36957	Dihydrolipoyllysine-residue succinyltransferase component of 2-oxoglutarate dehydrogenase complex, mitochondrial OS=Homo sapiens OX=9606 GN=DLST PE=1 SV=4	386.098	51	24	268	24	453	48.7	8.95	901.38	100	100	117.1	108.2	122.6	113.1	87.2	119	114.6	121.9	108.2	113.7	89.6	118.1	130.7	106.4	122.8	116.1	82.3	105.7	118.5	121	105.5	113.4	78.6	116.4
Q70UQ0-4	Isoform 4 of Inhibitor of nuclear factor kappa-B kinase-interacting protein OS=Homo sapiens OX=9606 GN=IKBIP	385.907	58	29	299	23	377	43.1	4.92	892.52	100	100	134.6	87.9	107.6	95.3	102.4	98.9	134.4	124.6	107.8	104.4	115.3	106.8	131.9	103.3	134.3	102.3	84	100.5	135	144.2	105.9	108.9	91.1	109.3
P13645	Keratin, type I cytoskeletal 10 OS=Homo sapiens OX=9606 GN=KRT10 PE=1 SV=6	385.88	61	37	253	31	584	58.8	5.21	788.2	100	100	142.6	107.9	109.8	196.3	113.8	69.6	92.7	165.5	137.4	114.8	398.8	65.4	205.7	180.4	49.7	62	56.4	71	83	85.2	58.7	52.8	124.5	45.9
P23786	Carnitine O-palmitoyltransferase 2, mitochondrial OS=Homo sapiens OX=9606 GN=CPT2 PE=1 SV=2	385.652	69	44	200	44	658	73.7	8.18	590.21	100	100	110.6	100.5	123.6	110.6	84.5	123.9	109.7	98.5	110.5	109.8	88.6	123	102.8	87	97.2	99.4	75.5	101.4	98	90.7	91.4	99.2	71.3	108.8
Q8TF05	Serine/threonine-protein phosphatase 4 regulatory subunit 1 OS=Homo sapiens OX=9606 GN=PPP4R1 PE=1 SV=1	385.525	53	41	186	41	950	106.9	4.77	624.51	100	100	78.2	92.1	99.2	101.8	105.8	97.2	74.3	70.9	97	92.8	90.2	92.4	82.3	101.3	91	105.6	116.4	107	80.9	85.7	101.1	98.8	104.8	102.2
Q9C0D5	Protein TANC1 OS=Homo sapiens OX=9606 GN=TANC1 PE=1 SV=3	385.262	44	66	178	66	1861	202.1	8.32	508.6	100	100	95.1	116	99.2	105.2	104	95.8	93.1	107.8	100.6	115.8	103.1	97	85.1	96.7	91.6	88.9	107.4	88.6	98.6	93.9	97.9	88.7	110	89.6
Q9Y230	RuvB-like 2 OS=Homo sapiens OX=9606 GN=RUVBL2 PE=1 SV=3	385.236	78	37	242	37	463	51.1	5.64	778.99	100	100	91.3	94.5	90.8	98.3	95.3	91.2	85.7	82.8	90.5	93.6	93	92.3	100.5	99	100	107.7	106.1	106.2	99.9	99.4	98.3	104.2	102.6	106.5
Q16134	Electron transfer flavoprotein-ubiquinone oxidoreductase, mitochondrial OS=Homo sapiens OX=9606 GN=ETFDH PE=1 SV=2	385.23	56	32	225	32	617	68.5	7.55	716.52	100	100	102.5	95.8	120.5	117	95.3	111.6	98.5	88.5	113.7	109.2	90.4	113.8	96.9	86	103.6	94.8	81.2	97.5	85.9	75.9	97.5	87.8	67.5	94
Q9BUJ2	Heterogeneous nuclear ribonucleoprotein U-like protein 1 OS=Homo sapiens OX=9606 GN=HNRNPUL1 PE=1 SV=2	384.496	56	45	198	45	856	95.7	6.92	616.56	100	100	91.5	92.4	79.9	97.3	91.2	78.1	94.9	94.4	85.2	105.1	99.1	84.5	123	103.1	83.8	117.7	100.1	94.9	117.2	110.9	94.1	117.4	106	99.3
O15294	UDP-N-acetylglucosamine--peptide N-acetylglucosaminyltransferase 110 kDa subunit OS=Homo sapiens OX=9606 GN=OGT PE=1 SV=3	384.387	54	46	182	1	1046	116.9	6.7	586.97	100	100	76	108.1	99	129.7	130.9	125.6	118.1	80	130.1	124.3	137.4	125.2	97.9	98	81.1	118	102.2	80.3	93.3	101.3	108.7	106.7	132.2	100.5
Q16698	2,4-dienoyl-CoA reductase [(3E)-enoyl-CoA-producing], mitochondrial OS=Homo sapiens OX=9606 GN=DECR1 PE=1 SV=1	384.243	82	27	351	27	335	36	9.28	1127.92	100	100	103.7	93.8	126.2	123	76.7	118.1	93.6	82.1	118.9	115	73.1	114.9	109.5	81.6	103.8	109.6	72.2	101.9	97.2	74.4	98	98.6	63.8	106.7
O75122	CLIP-associating protein 2 OS=Homo sapiens OX=9606 GN=CLASP2 PE=1 SV=3	384.02	52	55	173	2	1294	141	8.4	501.48	100	100	78.5	122.5	115.5	96.6	106.8	99.8	95.3	80.9	118.4	112.1	105.1	103.8	72	84.2	74.4	84.6	106.7	92.5	75.3	75	102.3	99.8	104.2	106.7
Q9UIQ6	Leucyl-cystinyl aminopeptidase OS=Homo sapiens OX=9606 GN=LNPEP PE=1 SV=3	384.02	44	42	207	42	1025	117.3	5.73	638.64	100	100	102.4	106.2	114.4	104.6	98.9	110	107.8	108.5	112.1	104.1	97.4	109.3	91.5	96.4	108.1	93.7	88.5	98.7	89.1	105.6	99.6	96.6	88.7	101.7
Q6YHU6	Thyroid adenoma-associated protein OS=Homo sapiens OX=9606 GN=THADA PE=1 SV=1	383.993	40	60	197	60	1953	219.5	6.06	586.98	100	100	81.3	94.4	85.2	98.7	92.7	92.9	97.2	78.9	94.5	102.4	105.8	96.8	85.3	93.5	81.3	100.5	106.9	100.1	90.5	86.5	94.8	100.8	106.3	100.2
Q7Z4S6	Kinesin-like protein KIF21A OS=Homo sapiens OX=9606 GN=KIF21A PE=1 SV=2	383.872	43	56	157	55	1674	187.1	6.42	512.11	100	100	101.6	103.8	117.8	107.8	106.2	109.5	82.8	89.9	107.3	93.7	79.3	90.5	91.6	129	127.9	103.5	127.1	104.2	83.3	95.8	114.3	90.5	94.7	88.5
Q9P2M7	Cingulin OS=Homo sapiens OX=9606 GN=CGN PE=1 SV=2	383.72	46	60	164	58	1197	136.3	5.54	531.99	100	100	87	56.7	67.4	109.3	85.9	61.9	45.6	38	46.7	58.4	44.7	42.9	185.3	111.1	171.4	176	129.4	187.6	94.3	48.4	106.8	114.6	51.2	126.3
P40925-3	Isoform 3 of Malate dehydrogenase, cytoplasmic OS=Homo sapiens OX=9606 GN=MDH1	383.717	75	32	393	32	352	38.6	7.71	1039.49	100	100	91.5	95.2	95	101	91.7	100.8	86.2	99.1	91.6	101.4	84.6	99.2	120	99	94.3	100.9	96.1	116.6	88	90.9	88.2	91.2	79	115.7
Q01433	AMP deaminase 2 OS=Homo sapiens OX=9606 GN=AMPD2 PE=1 SV=2	383.704	49	45	248	44	879	100.6	6.93	773.48	100	100	107.5	124.6	114.1	114.4	100.9	126.1	96.7	98.2	108.3	107	96.8	116.7	74.4	94.2	81.3	88.6	93.5	105.2	78.3	88.9	85.3	91.1	93.4	105.1
Q12929	Epidermal growth factor receptor kinase substrate 8 OS=Homo sapiens OX=9606 GN=EPS8 PE=1 SV=1	383.655	55	37	184	37	822	91.8	7.5	604.03	100	100	99.1	94.5	87.9	94.1	95.5	89.2	74.6	60.6	78	69.5	80.5	73	128	100.5	158.5	114.6	105.5	146.1	106.9	80	127	99.8	81.2	112.8
O60884	DnaJ homolog subfamily A member 2 OS=Homo sapiens OX=9606 GN=DNAJA2 PE=1 SV=1	383.308	66	27	212	27	412	45.7	6.48	715.77	100	100	83.7	104.9	99	101.7	96.5	97.8	85.8	78.9	103.9	102.5	96.3	97.6	72.7	78.5	78.4	92.9	98.7	98.5	80.2	77.6	95.3	95.9	101.2	100.1
P10515	Dihydrolipoyllysine-residue acetyltransferase component of pyruvate dehydrogenase complex, mitochondrial OS=Homo sapiens OX=9606 GN=DLAT PE=1 SV=3	383.265	55	30	239	30	647	69	7.84	808.12	100	100	93.2	89.1	99.4	101.7	90.2	110.4	93.8	75.5	99.2	98.4	79.9	112.3	111.7	106.6	86.8	105	90.7	117.8	81	91.1	106.7	100.4	85.5	119.6
P08572	Collagen alpha-2(IV) chain OS=Homo sapiens OX=9606 GN=COL4A2 PE=1 SV=4	383.05	40	44	149	43	1712	167.4	8.66	530.45	100	100	123.9	140.4	95.6	98.3	114.5	115.8	130	148.6	114	120.4	140	122.9	81.9	103.5	84.9	78.5	91.8	83.6	107.3	123.7	98	91.6	130.7	88.2
P29692	Elongation factor 1-delta OS=Homo sapiens OX=9606 GN=EEF1D PE=1 SV=5	382.97	87	26	276	1	281	31.1	5.01	861.39	100	100	93.8	97.6	129.2	87.5	102.3	150.4	109	125.1	137.9	124.5	119.4	152	76.6	99.7	90.4	73.2	84.7	104.1	105.3	116.9	100.8	116.6	94.5	100.2
Q96AE4-2	Isoform 2 of Far upstream element-binding protein 1 OS=Homo sapiens OX=9606 GN=FUBP1	382.916	59	36	233	1	653	68.6	7.31	686.4	100	100	110.7	130.2	102	102.2	108.1	110.1	100.1	122.1	90	109	107.6	109.6	93.6	78.1	110.9	95.4	116.6	106.1	91.1	100.9	100.1	105.8	108.4	118
P27816-4	Isoform 4 of Microtubule-associated protein 4 OS=Homo sapiens OX=9606 GN=MAP4	382.727	46	40	340	8	872	91.1	9.42	907.55	100	100	79.8	94.1	79.6	89.6	74.7	69	102.5	68.9	86.2	103.6	88.4	76.3	80.9	86.2	80.4	99.7	89.4	66.6	86.3	81.8	115.9	118.9	90.8	64.4
Q9Y512	Sorting and assembly machinery component 50 homolog OS=Homo sapiens OX=9606 GN=SAMM50 PE=1 SV=3	382.719	68	30	228	30	469	51.9	6.9	766.51	100	100	94.1	105.9	110.2	113.5	97.9	101.2	109.3	87	113	115.6	95.3	104.6	94.7	85.9	86.2	100.8	85.4	93.6	88.3	88.4	92.1	104.1	81.7	96.9
Q9Y305	Acyl-coenzyme A thioesterase 9, mitochondrial OS=Homo sapiens OX=9606 GN=ACOT9 PE=1 SV=2	382.394	66	31	313	3	439	49.9	8.6	975.08	100	100	101.2	102	110.6	104.6	102.5	107.8	97	72.3	100.1	111.7	69.9	102.7	186.2	125	181.4	141.6	102.9	112.6	122.5	112.3	99.4	106.8	77.6	130.9
Q92974	Rho guanine nucleotide exchange factor 2 OS=Homo sapiens OX=9606 GN=ARHGEF2 PE=1 SV=4	381.839	59	52	187	52	986	111.5	7.27	612.27	100	100	133	97.3	102.7	98	150.5	98.7	121.9	101.2	93.7	89.8	136	87.4	90.4	100	93.9	95.9	98.5	85.3	91.1	96.6	91.6	86.5	101.3	78.9
Q68EM7-2	Isoform 2 of Rho GTPase-activating protein 17 OS=Homo sapiens OX=9606 GN=ARHGAP17	381.656	46	32	201	17	803	87.6	7.59	683.71	100	100	88.7	108.2	112	118.8	103.8	109.6	68.6	61.9	95.3	94.2	77.5	94.2	88.6	104.5	85	108	103.1	97.7	72.9	75.5	91.8	96.2	83.5	96
P61978-3	Isoform 3 of Heterogeneous nuclear ribonucleoprotein K OS=Homo sapiens OX=9606 GN=HNRNPK	381.492	63	31	301	1	440	48.5	5.54	961.16	100	100	68.5	75.4	87.3	86	76.6	78.1	85.4	84.6	98	95.1	81.7	85.1	83.8	84.7	83.7	73	95.1	113.2	96.3	73.4	107	87.7	86.1	97.5
Q10471	Polypeptide N-acetylgalactosaminyltransferase 2 OS=Homo sapiens OX=9606 GN=GALNT2 PE=1 SV=1	381.412	60	38	248	35	571	64.7	8.35	767.28	100	100	86.1	113.1	106.2	84	123.6	107.9	100.7	90.5	111.2	93.7	121.2	111.2	61.4	89	69.7	73.5	108.7	85	72.4	89.2	82.8	77.9	121.4	81.9
Q8IZH2	5'-3' exoribonuclease 1 OS=Homo sapiens OX=9606 GN=XRN1 PE=1 SV=1	381.301	46	64	174	64	1706	194	7.21	517.46	100	100	89.3	99.8	91.5	94	99.7	94.2	95.5	90.1	93.8	95.8	101.3	94.2	106.6	106.4	102.7	108	105.5	104.2	104.7	105.9	106.8	104.9	108.5	103.1
Q02818	Nucleobindin-1 OS=Homo sapiens OX=9606 GN=NUCB1 PE=1 SV=4	381.128	76	46	201	46	461	53.8	5.25	668.5	100	100	111.2	94.5	109.7	90.7	118.6	123.6	130.9	97.4	128	107	146	148.2	74.3	69.5	67.4	80.1	82.5	75	97.7	102.4	80.9	97.8	131.5	89.7
Q9UJS0	Calcium-binding mitochondrial carrier protein Aralar2 OS=Homo sapiens OX=9606 GN=SLC25A13 PE=1 SV=2	380.714	60	33	216	23	675	74.1	8.62	680.86	100	100	95.5	107.7	103.1	101.1	85.8	100.2	104.4	110.7	101.8	102.9	86.9	109.2	106.7	102.4	118.1	102	83.6	103.7	110.4	104	108.8	103	83	109.3
Q5JTZ9	Alanine--tRNA ligase, mitochondrial OS=Homo sapiens OX=9606 GN=AARS2 PE=1 SV=1	380.711	56	39	164	39	985	107.3	6.27	573.45	100	100	94.9	86.4	99.8	104.4	89.3	95.8	84.4	79.2	100.5	95.3	83.7	90.5	126.5	111.8	112.1	114	100.6	111.8	114.9	102.7	108.5	107.9	92.3	108.4
Q9Y5K6	CD2-associated protein OS=Homo sapiens OX=9606 GN=CD2AP PE=1 SV=1	380.506	72	48	204	48	639	71.4	6.4	602.03	100	100	101.8	122.2	121.9	87.5	90.9	122.5	114.3	147.9	125.6	102.6	104	125.2	85	102.7	104.9	81.3	81.8	103.1	107.2	121.3	111.4	105.2	100.1	113.6
P23743	Diacylglycerol kinase alpha OS=Homo sapiens OX=9606 GN=DGKA PE=1 SV=3	380.302	62	42	210	42	735	82.6	6.73	666.25	100	100	82.1	97.4	93.7	105.6	101.2	100.6	89.1	82.1	94	111.6	107.1	109.8	82.6	93.8	85.1	103	113.8	106.9	83	84.4	97.8	110	125.2	109.8
Q14669-2	Isoform 2 of E3 ubiquitin-protein ligase TRIP12 OS=Homo sapiens OX=9606 GN=TRIP12	380.221	40	64	173	2	2025	223.8	8.4	522.74	100	100	88.3	90	79.6	83.9	118.1	82.3	91.3	76.4	97	81.6	102.4	84	100.2	94.6	81.5	77.6	100.2	93.6	88.9	99.2	78.2	77.6	79.6	86.8
O14976	Cyclin-G-associated kinase OS=Homo sapiens OX=9606 GN=GAK PE=1 SV=2	380.095	47	50	179	7	1311	143.1	5.73	563.93	100	100	119.8	106.2	100.4	94.4	98.3	91.1	93.4	111.3	83.3	90	76.8	89.5	131.1	143.2	126.3	98	104.5	96.1	119.1	123.7	113.5	87.2	92.1	89.9
Q05193-2	Isoform 2 of Dynamin-1 OS=Homo sapiens OX=9606 GN=DNM1	379.859	56	45	201	2	864	97.2	6.87	601.15	100	100	89	107.1	106.3	88.6	79.6	89.3	80	89.7	102.4	95.9	87.2	103	88.5	93.2	117	84.8	92.2	84.6	82.4	87.9	103.8	101.4	88.3	96.8
Q1KMD3	Heterogeneous nuclear ribonucleoprotein U-like protein 2 OS=Homo sapiens OX=9606 GN=HNRNPUL2 PE=1 SV=1	379.633	56	41	177	41	747	85.1	4.91	543.81	100	100	90.2	82.3	107.5	100.8	94.5	123	91.4	120.1	104.9	93.2	94.9	96.3	103.8	91.1	128.4	95.2	90.8	112.9	108	105.4	116.1	98	89.8	100.9
Q12905	Interleukin enhancer-binding factor 2 OS=Homo sapiens OX=9606 GN=ILF2 PE=1 SV=2	379.348	84	29	237	29	390	43	5.26	834.59	100	100	85.9	89.8	88.7	97.4	93.5	89	86.7	94	92.7	98.8	90.9	89.8	109.9	100	96.9	114.9	98.3	103.9	117.4	95.4	100	111.1	95.3	106.4
P08243	Asparagine synthetase [glutamine-hydrolyzing] OS=Homo sapiens OX=9606 GN=ASNS PE=1 SV=4	378.916	69	35	258	35	561	64.3	6.86	796.53	100	100	102	78.3	82.8	76.9	119.9	77.3	175.4	141.5	97.8	104	185.4	89.8	69.2	78.6	77.2	81.3	98.4	78.4	118.3	109.7	93.4	88.7	169.4	80.4
Q9NZU5	LIM and cysteine-rich domains protein 1 OS=Homo sapiens OX=9606 GN=LMCD1 PE=1 SV=1	378.601	86	37	249	37	365	40.8	7.93	728.91	100	100	71.2	80.2	111.7	75.7	95.2	102.3	82.2	91.2	128.7	113.6	98.6	118.7	60	80.2	83.7	100.8	88.8	90.3	110.6	108.5	102.1	159.4	120.5	108.5
Q9UPU7	TBC1 domain family member 2B OS=Homo sapiens OX=9606 GN=TBC1D2B PE=1 SV=2	378.575	53	57	224	57	963	109.8	6.16	666.57	100	100	83.8	100.9	107.9	122.3	98	97.8	67.1	52.8	100.8	107	74.2	86.7	84	94.4	100.6	103.6	103.5	105.7	71.8	73.2	101	95.6	79	98.7
Q9UI42	Carboxypeptidase A4 OS=Homo sapiens OX=9606 GN=CPA4 PE=1 SV=2	378.259	84	26	242	26	421	47.3	6.7	826.02	100	100	127.1	153.9	161.7	88	179.6	134.2	40.1	29.8	113.6	56.2	59.8	79.6	38.4	102.2	141.8	63.1	194.7	122.8	37.3	59	130.6	59.6	85.4	90.4
P26196	Probable ATP-dependent RNA helicase DDX6 OS=Homo sapiens OX=9606 GN=DDX6 PE=1 SV=2	377.995	75	32	185	32	483	54.4	8.66	623.76	100	100	89.9	99.5	88.5	98.1	93.7	88	91.8	83.5	95.3	108.7	98.3	93.7	86.3	88.5	77.3	103.1	99	91.2	92.6	89.2	94.5	111.5	105.4	100.2
P62333	26S proteasome regulatory subunit 10B OS=Homo sapiens OX=9606 GN=PSMC6 PE=1 SV=1	377.883	81	34	285	34	389	44.1	7.49	882.28	100	100	113.1	99.4	104.5	99.6	95.6	99.3	105.7	123.1	106.9	98.9	96.1	98.5	129	121.5	125.4	106.8	101.7	108.7	122.5	130.4	110.4	105.4	99.5	110.5
P84077	ADP-ribosylation factor 1 OS=Homo sapiens OX=9606 GN=ARF1 PE=1 SV=2	377.744	88	18	348	2	181	20.7	6.8	1065.91	100	100	78	107.9	64.9	90.5	108.1	93.9	97.4	64.5	80.4	97.7	107.3	101.6	87	114.2	93.7	87.1	97.5	91.1	61.7	107.6	123.5	79.4	101.6	95.4
Q92734	Protein TFG OS=Homo sapiens OX=9606 GN=TFG PE=1 SV=2	377.606	44	16	254	16	400	43.4	5.1	907.41	100	100	100.7	105.5	104	96.8	98.8	96.2	111.4	100.5	105.5	104.2	99.2	97.7	92.4	103.5	102.7	100.5	90.9	95.6	96.2	101.3	112.3	103.5	93.1	97.9
O00267	Transcription elongation factor SPT5 OS=Homo sapiens OX=9606 GN=SUPT5H PE=1 SV=1	377.524	46	47	174	47	1087	120.9	5.06	557.59	100	100	93.8	95.8	96.8	101.2	92.5	89.4	88.3	87.5	90.3	95.9	86.9	84.3	112.5	102.7	103.2	112.8	108.2	108.3	107.6	96	100.2	109.4	94.9	104.9
Q66K74	Microtubule-associated protein 1S OS=Homo sapiens OX=9606 GN=MAP1S PE=1 SV=2	377.327	54	43	186	43	1059	112.1	7.3	617.08	100	100	112.6	90.2	96.2	92.8	95.9	93.5	106.1	102	107.3	95.4	95.7	104.3	120.6	94.6	95.8	98.2	92	84.7	107.9	97.7	103.1	96.3	96.5	90.8
P98155	Very low-density lipoprotein receptor OS=Homo sapiens OX=9606 GN=VLDLR PE=1 SV=1	377.277	56	43	204	42	873	96	4.79	625.74	100	100	97.8	130.3	94.3	100.2	94.8	101.6	93.5	87.6	95.3	87.5	81.4	101.3	77.8	97.9	111.4	91.8	98.9	119.8	83.7	98.2	112.3	90.9	85.6	109.1
Q9H223	EH domain-containing protein 4 OS=Homo sapiens OX=9606 GN=EHD4 PE=1 SV=1	377.15	84	41	221	28	541	61.1	6.76	623.39	100	100	125.7	119.6	99.5	95.6	106.9	104.2	133.9	113.2	106.2	102.4	113.1	113.9	97.5	105.6	87	93.5	113	90.2	94.1	109.4	98.4	89.8	117.8	92.4
P43034	Platelet-activating factor acetylhydrolase IB subunit beta OS=Homo sapiens OX=9606 GN=PAFAH1B1 PE=1 SV=2	376.974	75	32	238	32	410	46.6	7.37	690.19	100	100	93.8	92	105.6	96.1	90	94.1	90.3	106.2	104.1	100.8	93.6	98.3	80.7	86.5	106.9	93.3	96.1	98.6	89.3	97.4	112.5	98.6	98.8	101.5
P51911	Calponin-1 OS=Homo sapiens OX=9606 GN=CNN1 PE=1 SV=2	376.497	85	28	240	25	297	33.2	9.07	715.21	100	100	116.4	152.4	102	55.7	73.2	115.5	247.5	294.6	139.7	147.6	119	190.7	76.2	93.6	73.9	47.1	54.5	71.1	182.7	154.6	96.5	104.8	129.4	109
Q9NVA2-2	Isoform 2 of Septin-11 OS=Homo sapiens OX=9606 GN=SEPTIN11	376.363	66	34	273	16	439	50.8	7.01	810.93	100	100	113.7	84.5	89.7	91	103.5	98.5	120.5	117.6	99	102.1	115.6	115.6	93.7	81.7	80.7	82.8	80.8	89.6	100.5	99.6	82.4	91.3	106	95.7
P21397	Amine oxidase [flavin-containing] A OS=Homo sapiens OX=9606 GN=MAOA PE=1 SV=1	375.552	71	33	286	29	527	59.6	7.85	894.03	100	100	105.2	80.7	91.6	99	99.1	100.9	92.1	81.9	83.8	90.4	88.9	103.2	175.3	117.3	112.4	129	96.9	101.6	150.6	121.6	89.2	116.2	83.1	95.7
Q16401	26S proteasome non-ATPase regulatory subunit 5 OS=Homo sapiens OX=9606 GN=PSMD5 PE=1 SV=3	375.55	70	31	244	31	504	56.2	5.48	794.04	100	100	96.1	114.6	114.2	99	90.7	107.7	99.2	90.2	104.4	97.8	87	106.5	97.6	106.1	110.4	88.8	97	110.1	89.2	98.3	115.4	88.4	89.4	106.1
Q9Y485	DmX-like protein 1 OS=Homo sapiens OX=9606 GN=DMXL1 PE=1 SV=3	375.414	33	74	169	70	3027	337.6	6.34	456.24	100	100	106.1	103.9	115.8	100.9	103.9	111.6	110.8	102.2	105.2	104.2	107.8	105.2	95	94.8	103.2	92.3	102.4	99.9	94.3	94	105.4	101.1	97.4	98
Q5H9R7	Serine/threonine-protein phosphatase 6 regulatory subunit 3 OS=Homo sapiens OX=9606 GN=PPP6R3 PE=1 SV=2	375.136	54	45	204	44	873	97.6	4.6	542.41	100	100	88.6	109.8	99.4	103.5	103.7	106.7	86.5	75.3	95.8	98	96	101	83.5	102.7	88.8	101.5	117.2	104.9	85.1	91.1	102.8	103.1	110.5	104.4
P28288	ATP-binding cassette sub-family D member 3 OS=Homo sapiens OX=9606 GN=ABCD3 PE=1 SV=1	375.087	56	41	239	41	659	75.4	9.36	775.5	100	100	100.9	105.2	113.2	100.9	103.6	104.3	98.8	93.1	107	96	96.8	106.2	83.2	98.5	108.3	102.3	96.8	105.8	82.4	94.4	102.5	101.5	90.1	106
Q14669-3	Isoform 3 of E3 ubiquitin-protein ligase TRIP12 OS=Homo sapiens OX=9606 GN=TRIP12	374.713	39	65	172	3	2040	225.4	8.69	501.87	100	100	101	126.6	92.4	114.2	112	95.3	95.7	113.2	99.3	116	114.7	103.9	106.4	99.1	68.7	112.9	120.8	127	96.7	111.9	80.6	138.3	135.9	124
Q7KZ85	Transcription elongation factor SPT6 OS=Homo sapiens OX=9606 GN=SUPT6H PE=1 SV=2	374.572	43	58	164	58	1726	198.9	4.91	533.61	100	100	100.7	96.2	90.1	101.2	98.2	95.8	90.6	104.7	97.7	93.6	114.6	86.1	122.3	107.7	113.8	106.4	106.3	104.8	110.4	98.1	113	103.4	102.9	99
P07737	Profilin-1 OS=Homo sapiens OX=9606 GN=PFN1 PE=1 SV=2	374.099	96	16	861	16	140	15	8.27	2387.4	100	100	100	105.3	110.3	91.7	94.7	104.9	103.9	121.1	106.2	102.2	101.1	108.7	90.4	100.5	102.8	92.9	96.6	99.8	106.3	128.8	100.2	105.5	105	106.5
Q4J6C6	Prolyl endopeptidase-like OS=Homo sapiens OX=9606 GN=PREPL PE=1 SV=1	374.036	63	37	168	37	727	83.9	6.38	531.98	100	100	113.8	104.3	107.6	122.5	104.1	104.9	98.1	71.4	104.1	113.5	92.7	99.9	83.5	93.3	93.4	110.4	101.1	85.8	76.1	75.2	97.8	108.6	86.6	82
O94906	Pre-mRNA-processing factor 6 OS=Homo sapiens OX=9606 GN=PRPF6 PE=1 SV=1	373.947	57	50	175	50	941	106.9	8.25	527.86	100	100	85.5	87.3	89.7	97.8	89.5	85.8	85.4	86.7	91.3	97.7	90.4	81.3	126.8	106.4	98.6	113.7	102.2	106.8	124.6	106.5	102.2	111.3	99.8	104.7
Q9UG63	ATP-binding cassette sub-family F member 2 OS=Homo sapiens OX=9606 GN=ABCF2 PE=1 SV=2	373.869	58	42	198	42	623	71.2	7.37	606.91	100	100	111.1	109	100.1	108	103.8	99.7	101.1	92.1	97.2	101	94.6	93.3	97	110.7	110.6	102.6	109.5	102.9	103.3	107.1	109	107	106.7	106.4
O75094	Slit homolog 3 protein OS=Homo sapiens OX=9606 GN=SLIT3 PE=2 SV=3	373.868	43	49	189	48	1523	167.6	7.65	567.24	100	100	121.1	125.1	106.3	111.7	110.1	106	79.9	74.5	95.3	87.6	74.7	89.5	93.4	114.7	108.5	113.8	111.2	90.5	82.5	89.9	98.2	100.6	83.7	84.9
O43847	Nardilysin OS=Homo sapiens OX=9606 GN=NRDC PE=1 SV=3	373.829	42	42	193	42	1151	131.6	4.98	604.08	100	100	97.4	99.1	83	99.3	105.1	90.8	96.7	79.3	80.4	94.5	103.3	84.4	93.3	111.6	104.6	107.1	123.3	107.5	94.9	94.8	103.1	103	118.4	102.2
P62873	Guanine nucleotide-binding protein G(I)/G(S)/G(T) subunit beta-1 OS=Homo sapiens OX=9606 GN=GNB1 PE=1 SV=3	373.511	71	19	314	11	340	37.4	6	1100.14	100	100	113.9	90.4	93.8	94	99.5	91.5	106.3	122.7	107.4	93.3	82.1	100.9	168.9	118.7	123	88.4	93.3	91.5	117.7	118.5	106.1	87.1	90.5	87.2
Q8IYD1	Eukaryotic peptide chain release factor GTP-binding subunit ERF3B OS=Homo sapiens OX=9606 GN=GSPT2 PE=1 SV=2	373.436	62	43	220	16	628	68.8	5.43	676.31	100	100	112.9	105	102.5	103.4	100.8	99.8	110.6	85.8	105.3	96.3	99.5	96.9	128.4	116.9	113.8	112.8	105.9	97.9	119.7	110.2	110.7	105.2	98.8	102.3
P26440	Isovaleryl-CoA dehydrogenase, mitochondrial OS=Homo sapiens OX=9606 GN=IVD PE=1 SV=2	373.423	70	24	238	24	426	46.6	8.05	795.4	100	100	101.2	98.5	102.1	119.8	94.8	115.2	89	90.6	102.5	107	84.8	112.9	118.1	92.7	104.6	102.4	86.5	106.2	95.8	83.7	93.5	91.9	74.5	104.1
Q9UPY3	Endoribonuclease Dicer OS=Homo sapiens OX=9606 GN=DICER1 PE=1 SV=3	373.355	45	63	156	63	1922	218.5	5.68	450.71	100	100	102.2	126.4	102.6	102.5	102	105.7	104.5	108.8	99.8	100.4	103.7	97.6	99.3	112.7	98	94.4	107.6	100.1	111.4	104.3	103.1	95.9	109.5	100.1
P05362	Intercellular adhesion molecule 1 OS=Homo sapiens OX=9606 GN=ICAM1 PE=1 SV=2	373.252	49	28	321	28	532	57.8	7.99	965.41	100	100	106.9	110.6	100.8	107.9	92.5	121.3	103.5	121.8	112.5	112.6	91.5	134.2	84	81	85.9	91.5	82.4	80.2	76	89.8	94	91.2	94.1	91.8
P04792	Heat shock protein beta-1 OS=Homo sapiens OX=9606 GN=HSPB1 PE=1 SV=2	372.668	87	16	544	16	205	22.8	6.4	1555.06	100	100	123.4	104.4	107.3	97.2	91.8	113.3	140.7	156.9	119.4	112.7	105.3	118.4	100.5	104.5	96.2	87.1	79.7	91.1	138.9	115.6	103.7	113.3	97.4	101.4
P08195	4F2 cell-surface antigen heavy chain OS=Homo sapiens OX=9606 GN=SLC3A2 PE=1 SV=3	372.558	54	34	181	34	630	68	5.01	604.15	100	100	92.9	87.6	79.3	78.6	93.3	88.5	131.5	118.2	89.9	79.3	119.7	94.2	104.6	79.9	91.8	92.2	89.9	119.7	111.2	89.5	99.8	96.1	114.4	118.3
P05388	60S acidic ribosomal protein P0 OS=Homo sapiens OX=9606 GN=RPLP0 PE=1 SV=1	372.49	69	24	363	9	317	34.3	5.97	1024.54	100	100	98.1	87.9	83.8	93.8	97.5	79.4	95.3	93.5	91.3	93.4	92.6	88.2	116.6	114.5	98.4	97.4	102.8	96	110.9	111	100.1	93.8	101.4	93.3
Q96EK5	KIF-binding protein OS=Homo sapiens OX=9606 GN=KIFBP PE=1 SV=1	372.286	79	41	180	40	621	71.8	5.49	588.56	100	100	80	101.3	77.2	96.2	109.3	95.2	78.6	63.6	84	85.8	90.2	89.8	78.5	96.7	91.6	99.4	124.6	107.5	68.5	76.2	111.2	89.8	110.8	100.7
P02538	Keratin, type II cytoskeletal 6A OS=Homo sapiens OX=9606 GN=KRT6A PE=1 SV=3	372.184	59	46	549	18	564	60	8	1235.75	100	100	133.6	102.3	114.6	161	114.9	71.6	114.5	137.5	133.8	145.4	101.9	111.4	89.4	88.8	239	66.5	73.8	92.9	65.3	91.3	153.9	69.6	79	75.6
Q93034	Cullin-5 OS=Homo sapiens OX=9606 GN=CUL5 PE=1 SV=4	371.891	61	49	181	49	780	90.9	7.94	493.44	100	100	99.4	107.3	101.8	102.7	98.2	104.6	99.5	96.9	102.7	102.3	101	108.3	107.9	97.6	105	98	97.5	99.9	100.1	100.2	101.1	99.3	94.8	102.2
P51114	Fragile X mental retardation syndrome-related protein 1 OS=Homo sapiens OX=9606 GN=FXR1 PE=1 SV=3	371.639	69	45	207	4	621	69.7	6.15	600.55	100	100	119	101	101.6	95.8	94.2	90.6	97.1	116.8	100.7	112.6	87.7	96.1	121	110.4	110.6	101.6	95.4	92.1	141.6	126.4	108.9	116.9	109.3	104.1
P11498	Pyruvate carboxylase, mitochondrial OS=Homo sapiens OX=9606 GN=PC PE=1 SV=2	371.601	59	53	175	53	1178	129.6	6.84	537.19	100	100	115.9	88.3	105.5	105.3	102	95.2	94.3	70.4	99	89.2	89.8	89.9	107.5	110.6	123.1	103	79.7	111.5	93.6	88.5	115.6	94.9	71.1	103
O15020	Spectrin beta chain, non-erythrocytic 2 OS=Homo sapiens OX=9606 GN=SPTBN2 PE=1 SV=3	371.366	30	62	213	43	2390	271.2	6.11	602.39	100	100	84	85.1	89.6	96.8	82.4	90.1	112.9	104.5	105.6	118.1	102.4	100.8	96.3	77.8	105.9	99.5	84.7	99.9	111.2	78.1	115.2	111.5	87.1	101.4
O95347	Structural maintenance of chromosomes protein 2 OS=Homo sapiens OX=9606 GN=SMC2 PE=1 SV=2	371.196	53	67	187	67	1197	135.6	8.43	541.78	100	100	96.3	96	84.7	124.3	117.3	75	56.6	58.9	69.7	69.9	74.3	62.8	129.3	150	115.7	129.7	173.4	119.8	82.1	98.6	92.5	92.6	106.7	87.7
Q96JI7	Spatacsin OS=Homo sapiens OX=9606 GN=SPG11 PE=1 SV=3	370.9	34	71	163	71	2443	278.7	5.97	481.68	100	100	95.8	112.6	104.2	113.4	107.5	108.8	86.4	79.8	98	98.6	99.8	97.8	91.3	96.6	86.6	102	112	109.8	85.8	86.9	89	97.3	99.4	97.9
Q6P179	Endoplasmic reticulum aminopeptidase 2 OS=Homo sapiens OX=9606 GN=ERAP2 PE=1 SV=2	370.877	47	46	233	46	960	110.4	6.71	625.04	100	100	80	124.6	118.2	77.3	82.9	76.9	78	91.5	109.5	73.5	74.1	79.7	78.5	157.4	129.8	85.6	94	91.8	78.3	130.2	130	81.9	84.4	90.5
P11387	DNA topoisomerase 1 OS=Homo sapiens OX=9606 GN=TOP1 PE=1 SV=2	370.687	59	54	221	53	765	90.7	9.31	614.64	100	100	90.6	98	77.6	97.3	92	81	82.9	97.7	81.6	95.5	91.6	74.8	123.4	118.2	89.3	104.4	113.9	97.3	119.9	107.5	94.5	107.3	103.7	96.4
P60660	Myosin light polypeptide 6 OS=Homo sapiens OX=9606 GN=MYL6 PE=1 SV=2	370.511	97	18	513	1	151	16.9	4.65	1538.68	100	100	69.7	72.2	57.2	81.9	93.5	101.4	125.8	82.8	89.6	121.5	100.8	131.6	84.8	85	50.4	67.8	57.5	74.4	137	72.3	86.9	93.5	96.6	80.1
Q93052	Lipoma-preferred partner OS=Homo sapiens OX=9606 GN=LPP PE=1 SV=1	370.21	60	30	200	30	612	65.7	7.37	623.05	100	100	85.2	93.5	100.2	88.8	84.7	101.6	88.4	93.2	107.5	94.2	80.6	108.3	99.1	104.8	102.1	84.3	86.2	101.6	133.6	116.2	113.3	114.3	87.2	114.1
O75390	Citrate synthase, mitochondrial OS=Homo sapiens OX=9606 GN=CS PE=1 SV=2	370.036	61	26	378	26	466	51.7	8.32	1108.83	100	100	81.9	87.6	97.5	102	88.9	103.6	83	79.5	101.5	99.2	85.8	107.2	103.2	88	99	103.7	91	104.2	98.5	83.7	104.6	101.1	86.4	112.2
O14879	Interferon-induced protein with tetratricopeptide repeats 3 OS=Homo sapiens OX=9606 GN=IFIT3 PE=1 SV=1	369.926	73	29	124	29	490	56	5.2	450.18	100	100	141.3	112.7	134.2	114.5	92.5	97.2	111.6	63.7	201.6	87.4	62.6	88.9	131.3	108.8	146.9	88	84.7	91.7	92.5	71	135	74.3	55.8	107
P55268	Laminin subunit beta-2 OS=Homo sapiens OX=9606 GN=LAMB2 PE=1 SV=2	369.714	45	62	178	61	1798	195.9	6.52	527.3	100	100	130.3	135.6	109.9	119.5	166	133.4	101.3	80.3	96.2	81.3	111.6	92.7	69.2	120	93.5	83	151.2	116.5	70.6	76.8	81.6	72.3	88	80.8
Q96AG4	Leucine-rich repeat-containing protein 59 OS=Homo sapiens OX=9606 GN=LRRC59 PE=1 SV=1	369.332	63	27	309	27	307	34.9	9.57	923.19	100	100	105.6	93.1	97.1	91.4	95	92.1	109.1	107.1	97.5	101.5	98.8	92.8	105.3	114.2	108	102.4	94.4	98.9	116.9	125	110.2	112.1	104	109.3
O95479	GDH/6PGL endoplasmic bifunctional protein OS=Homo sapiens OX=9606 GN=H6PD PE=1 SV=2	369.063	55	37	229	37	791	88.8	7.3	774.64	100	100	78.2	89.3	94.3	97.3	89.4	87.5	89	67.7	100.5	101.5	88.9	90.2	94.2	84.8	91.4	123.3	93.4	118.2	88.7	83.4	104.3	118	85.8	116.5
Q8N3F8	MICAL-like protein 1 OS=Homo sapiens OX=9606 GN=MICALL1 PE=1 SV=2	368.904	62	43	186	42	863	93.4	7.25	561.34	100	100	99.1	131.7	104.5	94.3	108.3	114.5	90.5	105.3	103.3	105	91.2	105	78.3	108	87.5	83.3	118.7	94.9	97.9	97.1	92.1	97.5	108.2	96.5
O95163	Elongator complex protein 1 OS=Homo sapiens OX=9606 GN=ELP1 PE=1 SV=3	368.875	48	45	170	45	1332	150.2	5.94	537.3	100	100	104.7	112	107	96.6	95.4	95.4	100.5	99.5	98.8	91.3	85.8	89.9	91.1	108.5	98.2	94.3	109.6	104.2	98.6	107.7	100.2	95.2	98.4	97.5
Q13451	Peptidyl-prolyl cis-trans isomerase FKBP5 OS=Homo sapiens OX=9606 GN=FKBP5 PE=1 SV=2	368.541	72	39	220	39	457	51.2	5.9	640.29	100	100	70.7	69.8	64.5	75.1	72.8	63.8	59.8	63	61.1	68.6	66.3	57.4	139.2	133.3	112.4	146	121.8	118.1	143.2	144.4	101.3	139.9	106.2	110.1
Q9BS26	Endoplasmic reticulum resident protein 44 OS=Homo sapiens OX=9606 GN=ERP44 PE=1 SV=1	368.454	64	29	208	29	406	46.9	5.26	712.05	100	100	92.4	105.2	119.5	108.9	108.2	101.7	118	90	132.9	109.3	107.8	109	85.1	94.4	88.2	98	87.2	91	86.4	93.6	99.4	95.7	88.1	93.6
P40926	Malate dehydrogenase, mitochondrial OS=Homo sapiens OX=9606 GN=MDH2 PE=1 SV=3	368.362	72	25	541	25	338	35.5	8.68	1590.71	100	100	101.2	92.3	106.6	104.5	90.7	108.5	96	86	105.1	99.8	87.6	107.8	111.4	94.1	95.5	98	87.9	104.5	98.4	92.1	99.2	97.1	81.4	111.8
Q9BQ52	Zinc phosphodiesterase ELAC protein 2 OS=Homo sapiens OX=9606 GN=ELAC2 PE=1 SV=2	367.983	61	36	155	36	826	92.2	7.9	513.85	100	100	106.1	92.2	95.6	109.7	97.5	101.7	94.1	78.7	93.3	99.7	85.3	92.1	126.6	110.2	108.6	109.7	103.7	107.4	107.1	87	103.3	99.9	92.4	105.3
Q9H1A4	Anaphase-promoting complex subunit 1 OS=Homo sapiens OX=9606 GN=ANAPC1 PE=1 SV=1	367.919	39	59	172	59	1944	216.4	6.3	502.66	100	100	92.5	100.5	100.2	104.9	99.7	96.8	88.2	82.1	94.1	93.2	90.7	92.5	95.7	102.4	93.5	102.7	112.3	105.9	91	90	97.4	97.2	97.4	98.5
O60443	Gasdermin-E OS=Homo sapiens OX=9606 GN=GSDME PE=1 SV=2	367.807	52	28	246	24	496	54.5	5.17	872.22	100	100	79.9	125.5	97.2	121.9	86.8	100.7	70.9	98.6	85.7	101.2	74.6	88.9	93.9	122.1	97.2	109.2	93.2	119.2	77.6	109	100.1	104.3	78	111
Q9H2D6-2	Isoform 3 of TRIO and F-actin-binding protein OS=Homo sapiens OX=9606 GN=TRIOBP	367.69	19	49	180	2	2267	250.6	8.24	537.7	100	100	127.7	167.3	85.6	93.9	106.3	106.6	118.9	123	122.7	113.6	116.7	81.7	122.4	137.6	106.2	100.1	132.7	98.3	118	118.1	106.9	117.3	132	73.7
P62937	Peptidyl-prolyl cis-trans isomerase A OS=Homo sapiens OX=9606 GN=PPIA PE=1 SV=2	367.53	87	18	613	5	165	18	7.81	1662.43	100	100	78.5	81.7	112.6	98.2	90.5	114.4	87.1	99.4	120.4	101.5	86.3	107.4	104.9	98.5	105.5	100.5	88.2	111.7	112.3	96.5	104.6	108.9	84.4	115.3
P51572	B-cell receptor-associated protein 31 OS=Homo sapiens OX=9606 GN=BCAP31 PE=1 SV=3	367.308	57	29	318	29	246	28	8.44	931.58	100	100	121	101.9	113.2	102.7	106.3	115.6	113.7	121.8	110.6	110	117.9	121.9	84.1	82.8	99.8	98.2	89.3	96.1	87.3	99.2	91.9	97.7	97.3	107.1
Q9UMR2	ATP-dependent RNA helicase DDX19B OS=Homo sapiens OX=9606 GN=DDX19B PE=1 SV=1	367.224	76	36	189	5	479	53.9	6.3	608.24	100	100	155.1	101.5	136.9	102.7	102	104	126.2	155.4	125.9	106.6	92.6	105.5	129.6	103.8	166.3	105.5	115	114.9	156	162.4	123.7	102.8	101.5	109.2
Q99570	Phosphoinositide 3-kinase regulatory subunit 4 OS=Homo sapiens OX=9606 GN=PIK3R4 PE=1 SV=3	367.197	46	57	170	57	1358	153	7.17	539.47	100	100	89.1	97.2	102.2	102.9	97	95.4	81.7	79.4	102.5	93.8	89.9	93	95.2	96.4	93.9	99	101.5	98.3	89.3	89.1	93.5	91	90.6	94.8
Q06787-6	Isoform 5 of Synaptic functional regulator FMR1 OS=Homo sapiens OX=9606 GN=FMR1	367.103	72	42	184	2	590	66.4	8.38	591.71	100	100	113	124	101.4	101.8	111.8	118.1	113.8	106.8	92.8	99.7	111.4	96.1	194	140.4	134.3	134.7	169.3	118.4	151.7	142.8	137.3	142.6	166.3	107.1
Q9BYX2	TBC1 domain family member 2A OS=Homo sapiens OX=9606 GN=TBC1D2 PE=1 SV=3	367.066	53	46	189	46	928	105.3	6.58	649.12	100	100	96.7	125.3	109.9	131.8	107.9	125.8	73.7	66.9	83.9	95	90.7	95.2	76.3	130.1	113.2	116.4	117.1	138.5	60.2	78.1	93.1	93.3	74.4	112.1
Q9UPT5-2	Isoform 2 of Exocyst complex component 7 OS=Homo sapiens OX=9606 GN=EXOC7	366.941	63	41	188	41	653	74.7	6.42	567.49	100	100	115.2	116.2	114.6	103.2	99.5	108.4	112.4	114.1	106	104.4	98.6	102.5	102.5	104.3	113.6	98.2	94.7	99.6	103	102.3	107.7	98.7	93.9	102
P49321	Nuclear autoantigenic sperm protein OS=Homo sapiens OX=9606 GN=NASP PE=1 SV=2	366.621	69	39	147	39	788	85.2	4.3	505.74	100	100	79.4	81.5	74.4	101	93.7	64.8	64.2	65.9	65.2	81.9	78.4	62.3	128.1	128.1	93.1	143.7	141.4	108.6	112.8	110	92.9	124.3	109	102.5
Q16512	Serine/threonine-protein kinase N1 OS=Homo sapiens OX=9606 GN=PKN1 PE=1 SV=2	366.372	54	43	161	40	942	103.9	6.37	542.11	100	100	99.4	105.3	93.9	102.6	95.5	90.3	98.3	84.8	85.7	106.1	101.4	83.5	108.8	96.1	102	108.9	112.3	101	106.6	83.1	100.3	112.8	107.1	97.9
P61247	40S ribosomal protein S3a OS=Homo sapiens OX=9606 GN=RPS3A PE=1 SV=2	365.72	77	33	371	33	264	29.9	9.73	1064.35	100	100	85.3	92	91.7	91.9	94	79.6	85.1	90	90.3	94.3	88.2	83.5	100	99	90.8	113.1	104.6	103	101.6	105.6	96.5	104	102.4	106.8
Q9NYU1	UDP-glucose:glycoprotein glucosyltransferase 2 OS=Homo sapiens OX=9606 GN=UGGT2 PE=1 SV=4	365.713	49	64	171	59	1516	174.6	6.89	486.91	100	100	104.1	104.7	119.9	87.5	132.3	116.4	129.7	107.8	126.9	98.8	159.9	128.4	75	91.4	83.4	77.1	87.7	84.1	92.2	100.1	87.6	84.5	114.3	81.9
O14787-2	Isoform 2 of Transportin-2 OS=Homo sapiens OX=9606 GN=TNPO2	365.645	60	35	189	26	887	100.3	4.98	518.92	100	100	93.2	103.8	100.7	102.6	103.2	102.4	96.5	89.1	105.1	105.3	101.8	108.2	90.6	91.8	88.1	93.6	101.5	96.7	87.9	94	104.9	100.3	97.4	101.9
Q9HC35	Echinoderm microtubule-associated protein-like 4 OS=Homo sapiens OX=9606 GN=EML4 PE=1 SV=3	365.345	55	42	186	42	981	108.8	6.4	609.35	100	100	94.9	89.9	91.2	110.8	103	87.7	87.9	85.9	99.4	108.4	102.7	93.6	105.9	89	85.9	115.8	94.6	90.7	95.5	86.2	88.6	108.1	93.5	94.3
Q8WUJ3	Cell migration-inducing and hyaluronan-binding protein OS=Homo sapiens OX=9606 GN=CEMIP PE=1 SV=2	365.084	47	54	176	54	1361	152.9	7.85	519.8	100	100	124.7	74.6	188.1	90.3	134	92.6	103.5	139.8	172.5	76	85.1	121.8	132.3	118.4	71.5	60.5	46.3	45.7	105.5	188.5	64.2	75	67.9	51.5
Q9UQ80	Proliferation-associated protein 2G4 OS=Homo sapiens OX=9606 GN=PA2G4 PE=1 SV=3	365.053	82	27	284	4	394	43.8	6.55	852.15	100	100	81.5	83.9	78.1	94	86.8	82.9	70.6	70	85.5	88.3	81.5	89.5	88.5	97.7	82.3	96.8	103.6	98	86.1	86.6	95.4	88.4	89.8	98.5
Q9NZ08	Endoplasmic reticulum aminopeptidase 1 OS=Homo sapiens OX=9606 GN=ERAP1 PE=1 SV=3	364.954	53	44	225	44	941	107.2	6.46	667.08	100	100	78.2	81.4	92.7	109.6	104.4	74.8	79.3	72.4	90.2	109.9	111.5	78.7	96.4	109	105.5	129	112.8	94.4	96.9	95.6	103.2	119.5	105.4	92.9
Q8NHP6	Motile sperm domain-containing protein 2 OS=Homo sapiens OX=9606 GN=MOSPD2 PE=1 SV=1	364.94	71	38	196	37	518	59.7	5.96	563.2	100	100	89.5	86.2	98.2	113.1	84.6	106	65.1	63.4	84.1	76	59.5	78.1	99.6	107.7	139	117.9	98.5	141.3	68	77.3	107.7	90.3	64.5	111
Q13596	Sorting nexin-1 OS=Homo sapiens OX=9606 GN=SNX1 PE=1 SV=3	364.767	61	32	247	30	522	59	5.15	709.87	100	100	100.4	101.6	109.2	110.8	99	98.7	93.2	90.6	96.7	107.1	96.6	90.3	105	101.9	100.9	114.1	100.7	92.8	96.1	94.3	94.4	111.3	92.8	91
Q9HBL0	Tensin-1 OS=Homo sapiens OX=9606 GN=TNS1 PE=1 SV=2	364.151	43	53	175	37	1735	185.6	7.75	518.96	100	100	108.1	65.2	92.6	78	110.7	88.5	258.1	220.4	121.1	129	240.6	123	64.3	60.3	65.6	67	65.8	60.5	135.2	109.5	88.8	85.4	183.8	69.7
Q96CW1	AP-2 complex subunit mu OS=Homo sapiens OX=9606 GN=AP2M1 PE=1 SV=2	363.794	60	29	337	29	435	49.6	9.54	994.16	100	100	92.6	105.6	100.1	98.1	105.7	99.6	94	88.8	95.9	94.8	102.9	94.8	90.7	93.2	92.8	92.6	97	98.5	82.9	93.5	97.1	98.5	101.3	95.1
P07951-3	Isoform 3 of Tropomyosin beta chain OS=Homo sapiens OX=9606 GN=TPM2	363.746	78	39	651	11	248	28.7	4.63	1593.57	100	100	138.3	132.4	118.1	87.7	101.3	113.5	144.6	201.9	121.2	121.9	105.9	112.9	72.9	80.1	108.9	69.2	79.4	82	167.9	149.8	96.1	114.9	119.8	95.5
Q14999	Cullin-7 OS=Homo sapiens OX=9606 GN=CUL7 PE=1 SV=2	363.468	40	52	150	47	1698	191	5.87	482.55	100	100	94	100.4	91.5	104.1	90.2	83.4	100.1	101.7	96.6	102	91.8	86.5	107.6	116.9	109.9	109.4	98.2	102.7	105.5	105.4	103.7	102.4	94.9	90.6
Q8IZQ1	WD repeat and FYVE domain-containing protein 3 OS=Homo sapiens OX=9606 GN=WDFY3 PE=1 SV=2	363.329	27	71	156	71	3526	395	6.76	427.02	100	100	93.7	105.1	97.2	92.1	103.9	94.4	106.8	103.9	104.6	106.2	111.6	101.6	87.2	95.4	87.4	87.6	94.1	86.8	92.5	100.9	96	90.1	111.2	86.5
Q14139	Ubiquitin conjugation factor E4 A OS=Homo sapiens OX=9606 GN=UBE4A PE=1 SV=2	363.249	51	49	180	49	1066	122.5	5.24	543.11	100	100	119.5	109.3	116.3	107.3	103.8	126.3	108.2	109.5	106.3	102.2	97.9	117.2	104.2	106.4	98.9	98.7	102.2	106.3	95.7	104.4	98.9	93.1	85.7	104.6
Q7Z434	Mitochondrial antiviral-signaling protein OS=Homo sapiens OX=9606 GN=MAVS PE=1 SV=2	363.188	62	25	175	25	540	56.5	5.52	564.45	100	100	120.8	118.2	113.3	114.8	95.6	123.5	114.3	122.9	110.4	102.4	100.8	124	118.8	112.5	118.1	109.2	93.6	110.9	120.2	118.5	121.4	111.3	94.6	115.6
O60333-3	Isoform 3 of Kinesin-like protein KIF1B OS=Homo sapiens OX=9606 GN=KIF1B	362.47	51	61	179	25	1153	130.3	8.43	504.57	100	100	90.3	116.1	121.6	100.3	104.7	112.8	81.1	76.4	103.4	96.6	79.4	90.4	71.3	97.8	97.4	89.8	110.9	102.8	77.4	77.9	107.5	90.5	94.6	91.8
Q9UKG1	DCC-interacting protein 13-alpha OS=Homo sapiens OX=9606 GN=APPL1 PE=1 SV=1	362.365	70	40	158	39	709	79.6	5.41	495.44	100	100	113.2	100.9	110.3	102.2	92.8	85.9	99.9	118.9	104	98.9	86.8	88.8	150.3	136.8	144	116	104.9	107	135.7	136.5	118.2	108.5	93.5	106.6
Q3SY69	Mitochondrial 10-formyltetrahydrofolate dehydrogenase OS=Homo sapiens OX=9606 GN=ALDH1L2 PE=1 SV=2	362.295	62	49	193	46	923	101.7	6.52	536.74	100	100	196	49.4	132.5	82	253.2	97.5	260	108.1	134.5	98.9	326.1	110.7	66.2	48.9	76.8	56.2	55.5	50.6	83.5	88.9	82.2	60.1	105.7	53.7
P61764	Syntaxin-binding protein 1 OS=Homo sapiens OX=9606 GN=STXBP1 PE=1 SV=1	362.255	68	40	198	38	594	67.5	6.96	625.17	100	100	102.5	104.6	105.3	99.8	107.9	111.2	97.4	104.6	102	97.9	102.4	110.7	81.8	91	106.1	87.3	101	100.9	78.8	89.4	103.4	83.7	98.9	94.9
Q86VS8	Protein Hook homolog 3 OS=Homo sapiens OX=9606 GN=HOOK3 PE=1 SV=2	361.582	60	44	179	42	718	83.1	5.17	629.89	100	100	101.3	103.2	107.2	94.5	97	104.2	112.1	108.2	103.5	107	109.8	103.6	88.5	93	103.9	101	93.5	103	107.5	110.4	106.1	114.3	105.1	111.6
Q92597	Protein NDRG1 OS=Homo sapiens OX=9606 GN=NDRG1 PE=1 SV=1	361.528	68	14	227	14	394	42.8	5.82	769.62	100	100	97.7	96.7	137.3	108.2	132.1	120.4	93	87.1	143	92.5	93.7	111.1	89.5	98.3	93.8	100.8	100.5	86.2	82.6	119.7	90.6	88	99.6	80
O95071	E3 ubiquitin-protein ligase UBR5 OS=Homo sapiens OX=9606 GN=UBR5 PE=1 SV=2	361.394	32	65	147	65	2799	309.2	5.85	423.18	100	100	83.8	87.4	92.6	99.3	95.5	88.3	87.9	88.5	97.6	102.2	101	90.6	96	91.9	88.5	105.9	101.1	99.5	106.9	97.4	93.4	105.6	106.6	97.5
P48163	NADP-dependent malic enzyme OS=Homo sapiens OX=9606 GN=ME1 PE=1 SV=1	361.056	78	32	201	31	572	64.1	6.13	587.83	100	100	96.4	106.5	99.7	94.4	117.4	93.1	102	86.1	100.7	95.4	116.7	93.9	75.3	92.3	89.6	87.1	115.4	89	73.1	84.4	104	91.1	114.1	86.6
Q96F07-2	Isoform 2 of Cytoplasmic FMR1-interacting protein 2 OS=Homo sapiens OX=9606 GN=CYFIP2	360.818	45	53	203	24	1253	145.6	7.05	564.54	100	100	82.8	94.7	84	108.5	88.2	92.6	89.5	83.7	89.7	107.9	76.1	94.1	109	81	83.4	112.4	104.3	101.6	111.4	72.3	97.1	113.9	88.4	107.1
Q96RQ3	Methylcrotonoyl-CoA carboxylase subunit alpha, mitochondrial OS=Homo sapiens OX=9606 GN=MCCC1 PE=1 SV=3	360.56	55	28	149	28	725	80.4	7.78	558.56	100	100	101.6	98	107.7	115.9	81.6	112	89.9	86.2	103.3	107.3	70.7	106.8	110.8	108.1	107.6	97.2	80.4	104.4	98.9	86.4	95.4	87.8	67.8	99.7
Q9UBB4	Ataxin-10 OS=Homo sapiens OX=9606 GN=ATXN10 PE=1 SV=1	360.499	66	30	228	30	475	53.5	5.25	636.83	100	100	84.2	98.2	100.7	107.6	95.2	98.2	67.8	63.7	93.8	96.3	82.1	87.5	88.9	96.7	98.6	116.2	111.9	106.4	75.7	81.5	102.9	112.1	93.2	102.7
Q14BN4-2	Isoform 2 of Sarcolemmal membrane-associated protein OS=Homo sapiens OX=9606 GN=SLMAP	360.389	64	54	157	53	790	90.8	5.36	452.98	100	100	96	95.9	105.9	101.9	94.4	96	101.7	99.3	106.8	102.8	95.1	100.3	92.8	98	110.3	96.7	100.9	101.2	101.8	98.3	116.1	96.1	96.9	99.8
O15143	Actin-related protein 2/3 complex subunit 1B OS=Homo sapiens OX=9606 GN=ARPC1B PE=1 SV=3	360.033	66	25	256	24	372	40.9	8.35	856.75	100	100	100	98.9	90.1	86.7	97.3	93.1	101.9	117.7	97.7	101.9	98.6	105.5	93.2	94.9	89.4	85.4	95.7	88.1	103.9	105.5	97.1	91.7	103	96
O60826	Coiled-coil domain-containing protein 22 OS=Homo sapiens OX=9606 GN=CCDC22 PE=1 SV=1	359.972	75	42	185	42	627	70.7	6.74	610.19	100	100	110.6	100.4	106.8	105.2	92.2	102.3	101.1	120.6	105.7	103.1	92.6	98.6	131.5	111	123	103.2	96.6	102.3	123.3	117.3	104.1	103.7	95.2	100.4
P30519	Heme oxygenase 2 OS=Homo sapiens OX=9606 GN=HMOX2 PE=1 SV=2	359.508	78	28	184	28	316	36	5.41	613.17	100	100	118.5	101.7	100.9	97.6	91.5	108	101.9	120.3	89.3	90.2	84.6	98.1	118.7	131.8	149.4	109.2	106.1	133.2	116.6	129.3	121.4	109.5	97.2	132.3
Q9Y450	HBS1-like protein OS=Homo sapiens OX=9606 GN=HBS1L PE=1 SV=1	359.314	70	45	186	36	684	75.4	6.61	604.38	100	100	107.3	113	105.2	99.3	107.8	101.2	106.9	98.9	101.1	103	103.7	99.8	84.7	105	90.2	97.2	108.2	92.9	86.8	104.9	94.7	103.4	107.4	96.2
P20591	Interferon-induced GTP-binding protein Mx1 OS=Homo sapiens OX=9606 GN=MX1 PE=1 SV=4	359.19	69	36	170	33	662	75.5	5.83	601.93	100	100	96	109.2	198.6	133	42.9	121.8	106.9	47.5	321.2	108.4	38.5	101.1	50.6	45.7	122.1	48.2	45.3	65.8	61.9	43.9	165.6	56.4	33	102.6
P51114-2	Isoform 2 of Fragile X mental retardation syndrome-related protein 1 OS=Homo sapiens OX=9606 GN=FXR1	359.107	71	44	190	3	539	60.8	6.39	544.07	100	100	75.9	95	100.2	92.7	90.8	106.9	79.3	72.5	101.4	105	103.5	89.7	69.6	80.8	69.5	95.5	106.5	105.1	81.4	79.9	100.4	107.1	109.9	109
Q12904	Aminoacyl tRNA synthase complex-interacting multifunctional protein 1 OS=Homo sapiens OX=9606 GN=AIMP1 PE=1 SV=2	359.044	75	22	228	22	312	34.3	8.43	768.57	100	100	97.8	100.6	100.6	97.8	97.4	94.8	92.6	94.1	96.8	97.4	93.7	94.1	96.5	102.7	101.7	103	101.2	106.9	96.5	104.4	104.4	102.3	98.3	111
Q9P260-2	Isoform 2 of RAB11-binding protein RELCH OS=Homo sapiens OX=9606 GN=RELCH	358.918	51	47	178	3	1250	138.7	5.53	535.81	100	100	79.6	85.3	90.8	96.1	90	83.8	78.4	72.8	94.8	89.7	78.2	94	88.3	97.5	81.4	94.7	94.2	85.7	84.7	82.8	90	83.4	87.6	75.4
Q96EY7	Pentatricopeptide repeat domain-containing protein 3, mitochondrial OS=Homo sapiens OX=9606 GN=PTCD3 PE=1 SV=3	358.907	58	37	183	37	689	78.5	6.42	568.69	100	100	73.4	84.2	96.2	112.6	82.4	100.4	68.6	59.8	87.1	98.1	73.7	93.6	86.3	82.9	86.7	116.5	97.1	126.3	87.1	69.7	100.5	111.5	83.7	126.8
P35670	Copper-transporting ATPase 2 OS=Homo sapiens OX=9606 GN=ATP7B PE=1 SV=4	358.869	43	46	161	44	1465	157.2	6.7	499.42	100	100	107	128.8	93.1	149.1	110.8	88.2	72.7	80	80.2	100.7	74.3	71.5	95.7	115	81.1	131.6	112.1	83.8	81.9	73.8	78.8	108.1	73.1	71.7
O60749	Sorting nexin-2 OS=Homo sapiens OX=9606 GN=SNX2 PE=1 SV=2	358.811	61	36	249	34	519	58.4	5.12	719.46	100	100	106.5	102.3	112	114.5	92.5	106.8	93.6	96.1	98.5	106.2	85.1	98.5	116.3	113.4	107.4	116.7	98.7	100.5	96.4	102.1	100.6	107.6	82.6	98.5
Q9UDR5	Alpha-aminoadipic semialdehyde synthase, mitochondrial OS=Homo sapiens OX=9606 GN=AASS PE=1 SV=1	358.777	55	43	169	43	926	102.1	6.64	506.41	100	100	96.1	74.3	102.3	109	85.4	92.3	84.8	72.4	97.8	94.5	71.6	90.6	122.1	96.9	130.5	109.2	84.3	124.8	117.1	98.8	118.6	101.7	84.4	118.2
P30048	Thioredoxin-dependent peroxide reductase, mitochondrial OS=Homo sapiens OX=9606 GN=PRDX3 PE=1 SV=3	358.74	57	14	397	14	256	27.7	7.78	1177.88	100	100	91.2	84.2	97.3	102.4	81.8	94.7	81.7	79	92.8	92.1	71.4	96.2	137.6	102.6	116.7	115.8	87.8	116.9	121.5	86.7	107.9	98.5	72.9	122.1
P49750	YLP motif-containing protein 1 OS=Homo sapiens OX=9606 GN=YLPM1 PE=1 SV=4	358.529	32	50	134	49	2146	241.5	6.55	439.88	100	100	99.5	101.7	90.4	94.5	90.6	103.7	120.5	115.9	92.8	107	107.4	99.5	125.5	112.5	97.3	117.4	103.2	101.6	141.5	118.9	98.1	134	122.2	104.6
Q12979-2	Isoform Short of Active breakpoint cluster region-related protein OS=Homo sapiens OX=9606 GN=ABR	358.447	67	47	180	1	822	93.6	6.44	517.43	100	100	59.1	101.5	60.8	97	118.3	101.6	92.9	51.8	92.8	103.3	99.2	111.5	61.3	75.9	51	92.2	125.9	90.1	57.2	59.9	81.5	98.3	115.4	94.3
P22392-2	Isoform 3 of Nucleoside diphosphate kinase B OS=Homo sapiens OX=9606 GN=NME2	358.391	83	22	514	3	267	30.1	8.92	1440.29	100	100	63.5	66.7	71.8	94.8	92.7	84.7	76.1	59.2	92.9	86.5	88.3	93.8	89.5	94.5	77.6	89.5	97.7	94.8	78.4	66.2	100	74.2	89.2	88.6
O00471	Exocyst complex component 5 OS=Homo sapiens OX=9606 GN=EXOC5 PE=1 SV=1	358.329	56	41	188	40	708	81.8	6.71	547.75	100	100	121.4	107.8	115.7	101.8	98	107.5	113.2	119.1	108.5	101.8	99.5	108.7	96.2	95.4	112.5	89.7	95.1	98.2	99	106.7	102.7	95.2	91.7	99.1
O43390	Heterogeneous nuclear ribonucleoprotein R OS=Homo sapiens OX=9606 GN=HNRNPR PE=1 SV=1	358.211	54	39	197	2	633	70.9	8.13	627.19	100	100	196.6	78.4	87.6	106.7	87.5	89.5	159.2	316.2	69.8	103.7	86.7	86.2	318.3	201.9	282.8	116.1	88.1	122.4	336.4	325.8	153.5	125.4	86.3	108.9
Q12979	Active breakpoint cluster region-related protein OS=Homo sapiens OX=9606 GN=ABR PE=1 SV=2	357.945	64	47	182	1	859	97.5	6.55	512.23	100	100	129.7	117.7	165	113	89.1	87.4	107.3	109.7	118.7	79.9	62.5	75	109.8	119.2	160.4	101	65.4	72	110.5	107.5	137	95.7	59.3	69.5
Q8WTW3	Conserved oligomeric Golgi complex subunit 1 OS=Homo sapiens OX=9606 GN=COG1 PE=1 SV=1	357.673	55	50	162	50	980	108.9	7.31	468.23	100	100	97.7	99.9	107	104.4	99.8	92.3	100.5	98.3	105.9	99.4	97.5	93.1	88.9	99.6	95.7	91.9	102.7	91.6	92	99.3	100.9	90.2	97.7	87.8
Q9HAV4	Exportin-5 OS=Homo sapiens OX=9606 GN=XPO5 PE=1 SV=1	357.481	45	45	185	45	1204	136.2	5.8	559.84	100	100	98	111.8	97.8	116.1	111.3	95.2	96	87.5	91.6	103.8	101.1	80.7	98.2	102.7	87.6	107.7	119.7	105	89.4	82	90.6	102	100.9	95.2
P00966	Argininosuccinate synthase OS=Homo sapiens OX=9606 GN=ASS1 PE=1 SV=2	357.321	76	31	215	31	412	46.5	8.02	699.12	100	100	127.1	89.8	118.9	103.9	106.9	123.5	149.1	102.8	125.1	109.1	109.2	137.5	82.5	71.4	79.9	67.5	81.7	71.4	118.8	82.6	99.2	84.9	99.3	77.6
P40121	Macrophage-capping protein OS=Homo sapiens OX=9606 GN=CAPG PE=1 SV=2	357.215	74	18	236	18	348	38.5	6.19	808.89	100	100	95.3	97.2	117.4	88.5	92.5	124.9	86.6	109.2	104.4	89.5	87.1	113	113.9	102.2	137	96.1	102.1	133.8	99.7	96.4	113.6	89.6	91.1	134.8
Q8TDY2	RB1-inducible coiled-coil protein 1 OS=Homo sapiens OX=9606 GN=RB1CC1 PE=1 SV=3	357.013	45	69	160	68	1594	183	5.41	434.06	100	100	102.6	101.6	108.9	105.3	103.4	105.2	105.8	109.2	111.4	108	113.3	109.1	96	96.6	103.8	106	94.9	92.9	104.5	114	105.1	112	109.1	102
Q92783	Signal transducing adapter molecule 1 OS=Homo sapiens OX=9606 GN=STAM PE=1 SV=3	356.931	57	27	204	24	540	59.1	4.82	663.92	100	100	89.5	107.6	102.2	118.5	97.1	124.5	83.5	93.1	100.1	100	90.8	114.1	92.9	101.1	105.2	95.5	87.1	110.4	78.2	86.3	105	90.9	80.4	109.8
Q9Y2L1	Exosome complex exonuclease RRP44 OS=Homo sapiens OX=9606 GN=DIS3 PE=1 SV=2	356.576	58	45	142	45	958	108.9	7.14	472.59	100	100	75.2	80.6	78.4	94.3	90.3	76.9	83.7	70.1	81	92.1	92	79.3	100.3	90.2	83.2	113.2	105.3	106.1	102.5	90.8	98.2	109.6	108.7	101.7
Q9UBC2-4	Isoform 4 of Epidermal growth factor receptor substrate 15-like 1 OS=Homo sapiens OX=9606 GN=EPS15L1	356.206	68	38	165	1	601	66.4	5.26	555.03	100	100	77.5	75.7	88.8	87	84.2	87.7	79.9	92	99.7	80.8	78.4	81.6	95.5	83.1	91.3	81.9	84.4	96.7	98.2	102.1	123.6	82	81.1	95.8
Q7Z3U7	Protein MON2 homolog OS=Homo sapiens OX=9606 GN=MON2 PE=1 SV=3	355.834	37	59	204	59	1717	190.2	6.06	608.06	100	100	93.9	101.9	99.4	99.9	99.5	96.4	81.4	73.4	87.3	91	90.6	87.6	92.5	106.2	107.6	111.3	116.1	107.7	90	90.9	103.3	109.1	96.1	102
Q9Y2J2-4	Isoform 4 of Band 4.1-like protein 3 OS=Homo sapiens OX=9606 GN=EPB41L3	355.662	53	48	192	2	883	98.4	5.34	601.03	100	100	130	108.7	100.7	130	116.3	128.9	83.5	98.7	94.7	110	101.8	123.2	97	97.4	69.6	96.6	98.6	97	82.4	95.2	65.3	83.9	92.4	94.7
Q12774	Rho guanine nucleotide exchange factor 5 OS=Homo sapiens OX=9606 GN=ARHGEF5 PE=1 SV=3	355.549	45	56	155	34	1597	176.7	5.53	476.73	100	100	96.8	117.9	110.1	110.8	107.8	120.2	82	83.1	111.1	96.8	91.7	105.9	88.7	106	108.9	111.6	112	122.1	79.9	87.3	109.8	100.6	98.5	112.7
P61981	14-3-3 protein gamma OS=Homo sapiens OX=9606 GN=YWHAG PE=1 SV=2	355.336	88	27	392	20	247	28.3	4.89	1019.72	100	100	91.5	104.6	107.1	103.5	105.6	115.2	95.9	99.9	110.1	107.1	113.6	124.1	74.8	75.8	78.5	73.1	84.4	78	74.9	79.7	91.1	77.5	88.2	82.7
Q9HDC9	Adipocyte plasma membrane-associated protein OS=Homo sapiens OX=9606 GN=APMAP PE=1 SV=2	355.319	63	29	298	29	416	46.5	6.16	855.75	100	100	83.5	101.8	101.6	99.5	97.7	107.3	84.6	78.8	103.8	98.7	100.4	108.9	67.6	82.4	77.9	93.5	96.1	98.9	69.9	76.2	85.5	93	89.9	100.8
Q9UMX0-2	Isoform 2 of Ubiquilin-1 OS=Homo sapiens OX=9606 GN=UBQLN1	354.987	44	16	176	1	561	59.2	5.1	635.21	100	100	103.2	113	89.7	84.3	83.4	97.5	94.5	98.6	109	79.9	98.9	87.3	89.3	105.8	100.8	121	80.9	90.9	109.4	105.4	99.2	103	85.7	93.4
P82094	TATA element modulatory factor OS=Homo sapiens OX=9606 GN=TMF1 PE=1 SV=2	354.542	54	58	166	2	1093	122.8	4.92	474.66	100	100	110.3	113.1	116.1	119.3	122.2	106.8	111.4	94.5	91.4	112.7	104.1	99.6	91.3	97.4	101.6	107.1	115.9	116.9	76.7	114.6	96	103.6	104	107.7
Q9UHQ9	NADH-cytochrome b5 reductase 1 OS=Homo sapiens OX=9606 GN=CYB5R1 PE=1 SV=1	354.347	72	24	247	24	305	34.1	9.38	759.56	100	100	108.5	120.2	118.3	126.4	99.7	154.6	118.8	102.9	127.2	122.3	96.5	154.2	81.4	82.6	77.2	82.6	68.8	83.3	71.8	79	84.3	80.8	69.1	87.2
O95433	Activator of 90 kDa heat shock protein ATPase homolog 1 OS=Homo sapiens OX=9606 GN=AHSA1 PE=1 SV=1	354.234	84	27	236	27	338	38.3	5.53	733.27	100	100	104.4	103.5	89.5	101.6	99	89.7	90.1	88.5	86.8	95	87.5	87.7	99.1	108.5	105.6	112.3	113.5	106.1	97.8	101.8	106.2	106.5	97.5	106.4
P67775	Serine/threonine-protein phosphatase 2A catalytic subunit alpha isoform OS=Homo sapiens OX=9606 GN=PPP2CA PE=1 SV=1	354.061	67	18	225	2	309	35.6	5.54	839.05	100	100	99.3	105.8	102.7	101.3	101.1	98.1	96	102.3	98.1	103.8	106	101.1	102.3	107.5	102.8	112.6	117.8	112.3	99.6	106.5	98.7	116.2	113.6	116.9
P05106	Integrin beta-3 OS=Homo sapiens OX=9606 GN=ITGB3 PE=1 SV=2	353.708	58	38	162	38	788	87	5.24	536.95	100	100	92.6	111.3	79.4	58.5	76.1	71.2	143.7	273.6	93.4	98	114.2	108.4	87.5	108.9	93.2	77.6	84.8	79.1	184.1	299.9	108.1	125.1	207	109.5
O43865-2	Isoform 2 of S-adenosylhomocysteine hydrolase-like protein 1 OS=Homo sapiens OX=9606 GN=AHCYL1	353.62	68	34	210	1	483	53.7	7.44	643.71	100	100	103.5	106.2	105.3	109.9	103.6	117.1	87.6	95.9	91	113.5	95.8	100.5	99.6	103.7	99.8	114.2	123.8	103.4	88.2	89.3	86.4	114.5	94.4	103.1
Q8NBS9	Thioredoxin domain-containing protein 5 OS=Homo sapiens OX=9606 GN=TXNDC5 PE=1 SV=2	353.382	69	28	301	28	432	47.6	5.97	838.91	100	100	84.3	71.2	81.2	72.5	90.2	75.6	167.7	164.7	125.9	152.2	166.6	134.7	67.8	73.4	62.9	64.9	65.1	65.6	142.8	121.3	87.9	115.1	123.5	90.6
Q15067-2	Isoform 2 of Peroxisomal acyl-coenzyme A oxidase 1 OS=Homo sapiens OX=9606 GN=ACOX1	353.282	65	31	213	1	660	74.6	7.62	760.88	100	100	59.9	94.4	64.5	136.3	126.4	116.7	99	52.5	96.1	116.3	106.2	116.8	67.8	93.9	66.1	106.2	122.8	110.4	64.9	61.8	101.6	90.3	89.8	97.6
P18085	ADP-ribosylation factor 4 OS=Homo sapiens OX=9606 GN=ARF4 PE=1 SV=3	353.088	84	18	307	13	180	20.5	7.14	919.09	100	100	100.3	98.6	99.1	97.3	103.7	109.2	139.3	99.5	109.5	105.5	133	113.7	80.4	98.1	87.3	86.7	97.3	98.4	85.8	103.3	103.2	96.6	112.2	99.3
Q93050-1	Isoform 2 of V-type proton ATPase 116 kDa subunit a1 OS=Homo sapiens OX=9606 GN=ATP6V0A1	352.949	46	32	172	30	831	95.7	6.65	570.71	100	100	115.7	107.8	117.3	102.6	97.4	129.7	113.4	108.7	104.2	96.5	94.8	113.5	87.6	92.3	118.9	88.7	84.4	106.3	89.3	97.7	113.3	89	84.4	102.8
P55809	Succinyl-CoA:3-ketoacid coenzyme A transferase 1, mitochondrial OS=Homo sapiens OX=9606 GN=OXCT1 PE=1 SV=1	352.927	59	24	224	24	520	56.1	7.46	692.73	100	100	87.3	87.8	88.1	101.3	91.1	98.9	88.3	71.9	86.1	96.1	83.1	97.7	115.1	97.1	98.3	114.7	98.1	118.8	97.7	87.2	102	111.2	86.3	117.6
Q5VW36	Focadhesin OS=Homo sapiens OX=9606 GN=FOCAD PE=1 SV=1	352.867	34	50	176	50	1801	199.9	6.62	503.79	100	100	104.2	92.4	93.5	97.1	104.2	100	104.5	87.7	94.4	92.1	104.8	97.1	105.2	109.4	92.4	103.9	117.7	110.5	105.4	98.5	95	101.4	118.3	109.9
P55010	Eukaryotic translation initiation factor 5 OS=Homo sapiens OX=9606 GN=EIF5 PE=1 SV=2	352.545	62	37	203	36	431	49.2	5.58	622.14	100	100	97	104.3	106.4	99.1	112.3	109.2	114.2	113.6	112.7	114.2	130.2	113.6	71.3	86	82.7	89	86.8	79.7	83.9	96.6	93.5	98.3	104.6	89
Q9H2U1	ATP-dependent DNA/RNA helicase DHX36 OS=Homo sapiens OX=9606 GN=DHX36 PE=1 SV=2	352.439	53	47	178	47	1008	114.7	7.68	559.8	100	100	90.8	98.9	91.2	105	98.5	91.4	88.1	82.3	101.5	102.6	90.6	89.8	94.9	98.5	91.5	110.5	109.9	103.6	92.6	91	99.1	102.4	98.7	102.1
Q96PE2	Rho guanine nucleotide exchange factor 17 OS=Homo sapiens OX=9606 GN=ARHGEF17 PE=1 SV=1	351.924	37	50	146	48	2063	221.5	6.29	457.3	100	100	109.4	123	117.3	97.4	102.8	118.3	101.7	105.8	103.4	91.5	96.8	101.5	98.4	104.5	116.5	94.7	111.4	111.3	94.2	100	102.9	95.5	102.4	102.6
Q9UNF1	Melanoma-associated antigen D2 OS=Homo sapiens OX=9606 GN=MAGED2 PE=1 SV=2	351.796	52	32	161	29	606	64.9	9.32	549.76	100	100	107.7	93.1	93.8	93.9	108.2	96.9	112.2	114.2	90.9	98.1	123.9	96	91.3	105.6	98.2	93.8	117.1	96.8	91.4	102.8	97.1	91.4	123.5	94.3
P82094-2	Isoform 2 of TATA element modulatory factor OS=Homo sapiens OX=9606 GN=TMF1	351.291	54	57	164	1	1096	123.1	4.92	471.24	100	100	111.5	104	109.2	98.7	97.1	86.3	100.6	136.2	113.7	100.2	90.1	87.8	197	102	135.9	111.6	125.1	91.8	128.4	152.3	81.1	98.8	96.6	86.1
Q13347	Eukaryotic translation initiation factor 3 subunit I OS=Homo sapiens OX=9606 GN=EIF3I PE=1 SV=1	351.003	90	24	220	24	325	36.5	5.64	640.18	100	100	98.6	97.3	87.9	98.2	96.7	91	91.2	88	90.4	89.4	96.3	90.7	108.5	116.4	99.1	105	115	102.5	105.1	106.9	108.6	98.4	113.7	100.3
Q86XP3	ATP-dependent RNA helicase DDX42 OS=Homo sapiens OX=9606 GN=DDX42 PE=1 SV=1	350.994	54	43	173	43	938	102.9	7.02	504.68	100	100	99	90.2	92.3	104.8	101.8	91.6	91.6	88.5	91.5	100.7	96.4	87.8	118.7	109.8	96.2	116.4	109.8	100.3	113.1	101.4	100.2	112.3	106.9	102.5
Q9H4L5	Oxysterol-binding protein-related protein 3 OS=Homo sapiens OX=9606 GN=OSBPL3 PE=1 SV=1	350.69	57	39	162	2	887	101.2	6.87	545.1	100	100	132.3	180	127.4	77.1	70.6	89.3	84.5	103.2	90.7	98.5	64.8	89	108.4	146.9	114	85.1	92.6	90.5	84.4	101.8	95.4	59.6	101.9	81
P51532-4	Isoform 4 of Transcription activator BRG1 OS=Homo sapiens OX=9606 GN=SMARCA4	350.594	37	52	166	1	1617	181.6	8.07	536.15	100	100	54	99.7	58.7	105.8	104.6	76.2	70.4	51.1	85.3	122	88.6	85.2	87.2	95.8	66.7	112.3	114.3	86.5	90.7	65.2	106.8	96	96.6	90.6
P09110	3-ketoacyl-CoA thiolase, peroxisomal OS=Homo sapiens OX=9606 GN=ACAA1 PE=1 SV=2	350.539	75	24	197	24	424	44.3	8.44	726.55	100	100	115.5	121.8	116.2	109.2	113.9	139	111.2	115	106.4	102.8	107	131.3	87.7	101.3	85.8	102	95.8	110.1	78.7	95.9	84.8	96.1	88.8	106.6
P18031	Tyrosine-protein phosphatase non-receptor type 1 OS=Homo sapiens OX=9606 GN=PTPN1 PE=1 SV=1	350.519	69	35	221	35	435	49.9	6.27	693.79	100	100	75.3	101.4	99.7	102.8	104.8	112.5	70.4	58.7	99.8	96	89	109.7	58.1	73.2	79.2	98.7	99	102.7	61.1	66.1	101.1	99.4	95.8	109.7
Q96RS6	NudC domain-containing protein 1 OS=Homo sapiens OX=9606 GN=NUDCD1 PE=1 SV=2	350.476	69	34	158	34	583	66.7	5.11	536.44	100	100	59.9	81.1	75.3	94	91	86.3	68	51.5	82.1	85.8	97.3	84.3	76.2	81.5	76	114.4	131.2	118.4	74.4	74.8	102.4	110.2	125.2	115
Q9NVJ2	ADP-ribosylation factor-like protein 8B OS=Homo sapiens OX=9606 GN=ARL8B PE=1 SV=1	350.468	78	18	219	8	186	21.5	8.43	746.1	100	100	89.6	102.5	88.7	108.9	94.8	113	92.6	77.4	95	100.5	91.4	114.4	90.7	94.1	87.6	103.9	95.4	105	72	78.9	98.4	92.7	83.3	107.6
P62714	Serine/threonine-protein phosphatase 2A catalytic subunit beta isoform OS=Homo sapiens OX=9606 GN=PPP2CB PE=1 SV=1	350.442	67	18	223	2	309	35.6	5.43	849.04	100	100	104.5	99.5	103.1	95	95.7	109.5	93.9	105.3	90.6	103.5	99.4	101.2	101.4	98.9	94.3	106.1	99.8	103.5	102	105.6	87	119.2	103.6	109.8
P22570	NADPH:adrenodoxin oxidoreductase, mitochondrial OS=Homo sapiens OX=9606 GN=FDXR PE=1 SV=3	350.414	77	32	227	7	491	53.8	8.44	685	100	100	133.8	112.1	102.9	92.1	79.7	75.8	120.4	97.4	95.7	66	76.1	68.3	211.5	147.3	153.3	88.3	87.6	88.7	177.5	134.8	138.3	86.8	84.1	90.4
P63151	Serine/threonine-protein phosphatase 2A 55 kDa regulatory subunit B alpha isoform OS=Homo sapiens OX=9606 GN=PPP2R2A PE=1 SV=1	350.163	62	26	201	16	447	51.7	6.2	658.27	100	100	119.7	119	89.4	96.3	95.7	92.4	102.3	109.2	92.1	94.5	97.1	96.5	105.7	106.9	105.7	104.6	104.4	102.2	108.8	101.4	105.9	100.4	101.4	100.6
O14964	Hepatocyte growth factor-regulated tyrosine kinase substrate OS=Homo sapiens OX=9606 GN=HGS PE=1 SV=1	349.78	40	31	229	31	777	86.1	6.16	667.97	100	100	98.5	105.6	110.7	111.3	97.2	112.7	87.1	94.3	99.1	103.2	95.5	108.1	83.8	93.6	99.6	101.8	93.4	108.7	84.1	87.5	99	103.7	93.9	108.8
P17301	Integrin alpha-2 OS=Homo sapiens OX=9606 GN=ITGA2 PE=1 SV=1	349.452	43	41	199	41	1181	129.2	5.31	609.56	100	100	104.5	64.4	91.8	88.8	111.9	91.6	227.3	124	117.5	116.4	277.1	133.6	66.6	49	59.1	73.8	87.7	73.1	100.2	82	66.4	82	201.8	79.7
P06753-4	Isoform 4 of Tropomyosin alpha-3 chain OS=Homo sapiens OX=9606 GN=TPM3	349.332	73	41	473	1	247	28.8	4.77	1088.09	100	100	60.6	70.4	89.5	80.1	93.6	105.8	74.5	65.8	87.9	96	110.2	109.8	75	74	78	118.6	109	107.1	112.8	95.6	91	118.3	116	112.8
Q9Y6G9	Cytoplasmic dynein 1 light intermediate chain 1 OS=Homo sapiens OX=9606 GN=DYNC1LI1 PE=1 SV=3	349.273	70	42	192	40	523	56.5	6.42	590.95	100	100	90.3	101.2	101.6	95.2	97.8	96.8	88.3	91.8	95.9	96.7	93.5	93.3	90.1	98.3	103.2	108.4	109.8	106	91	95.4	103.9	104	102.4	105.9
Q9NVE7	4'-phosphopantetheine phosphatase OS=Homo sapiens OX=9606 GN=PANK4 PE=1 SV=1	349.113	66	44	163	44	773	85.9	6.28	497.19	100	100	90.3	104.4	98.1	100.8	98.7	98	90.4	86	96.3	99.3	94.2	96.3	94.6	102.8	99.9	102.9	101.4	108.5	86	97.4	101.6	101.4	100.1	106
P46379	Large proline-rich protein BAG6 OS=Homo sapiens OX=9606 GN=BAG6 PE=1 SV=2	348.967	45	37	164	37	1132	119.3	5.6	530.59	100	100	100.4	94.2	103.3	103.9	93.5	97.6	89.9	100.9	99	97.8	88.6	93.3	103	105.6	121.8	102.6	102.8	106.1	103.9	98.1	112.9	100.9	92.7	103.4
P46777	60S ribosomal protein L5 OS=Homo sapiens OX=9606 GN=RPL5 PE=1 SV=3	348.86	66	25	344	25	297	34.3	9.72	1070	100	100	109.3	99.4	100.2	97.5	96	86.7	105.9	108.7	93.2	98.1	97	87.9	109.1	106.5	103.8	105.5	99.3	100.3	108.1	124.9	101	107.4	103.9	106.5
O94804	Serine/threonine-protein kinase 10 OS=Homo sapiens OX=9606 GN=STK10 PE=1 SV=1	348.729	52	51	175	49	968	112.1	6.95	528.75	100	100	116.2	109.7	98.7	107.3	123.9	96.4	99.5	98.2	82.5	98.6	112.3	79.7	89.7	106.7	111.1	113.5	139.9	90.3	88.1	93.5	101.9	107.3	122.1	82.1
Q15435	Protein phosphatase 1 regulatory subunit 7 OS=Homo sapiens OX=9606 GN=PPP1R7 PE=1 SV=1	348.72	78	31	198	7	360	41.5	4.91	680.95	100	100	76.2	90.5	94.7	102	93.6	101.8	69.2	65	98.3	90.3	92.7	92.3	67.8	79.6	77.7	90.6	96.5	96.3	69.5	62.9	92	79.3	90.6	88.5
Q9P289	Serine/threonine-protein kinase 26 OS=Homo sapiens OX=9606 GN=STK26 PE=1 SV=2	348.587	75	29	200	18	416	46.5	5.29	626.63	100	100	99.6	160.9	103.4	90.9	99.8	91.2	90.5	70.1	89.1	92.2	68.1	81.1	75.1	80.4	81.9	86	118.6	98.6	79.6	75.6	103.9	93.7	80.1	105
Q2PPJ7	Ral GTPase-activating protein subunit alpha-2 OS=Homo sapiens OX=9606 GN=RALGAPA2 PE=1 SV=2	348.519	39	55	159	52	1873	210.6	6.07	442.92	100	100	80.5	100.1	107.1	95.3	88.1	96.2	82.7	72.7	106.5	91.2	81.4	92.5	93.4	90.7	88.8	83.7	89.2	86.2	83.5	73.6	102.1	83.4	76.8	85.9
Q15067	Peroxisomal acyl-coenzyme A oxidase 1 OS=Homo sapiens OX=9606 GN=ACOX1 PE=1 SV=3	348.289	66	33	208	3	660	74.4	8.16	726.15	100	100	145.6	109.7	131.4	129.7	107.2	155.2	174.7	146.4	113.9	125.4	76	102.4	179.5	254.3	252.9	166.2	76.8	190.2	142.5	204.7	179.3	141.7	57.6	207.4
Q13217	DnaJ homolog subfamily C member 3 OS=Homo sapiens OX=9606 GN=DNAJC3 PE=1 SV=1	348.247	71	38	185	38	504	57.5	6.15	644.6	100	100	97.6	98.6	102.1	101.7	96.7	92.9	94.3	86.8	94.6	97.4	93.9	90.2	103.5	118.3	110	114.7	100.3	89.1	93.7	117.6	107.6	118.1	102.6	94.1
Q6ZS30	Neurobeachin-like protein 1 OS=Homo sapiens OX=9606 GN=NBEAL1 PE=2 SV=3	348.228	32	70	153	70	2694	307	6.44	434.99	100	100	105.9	120.8	117	111.2	82.1	120.8	104.9	105.7	107.4	104.2	84.4	115.7	88.5	104.4	101.7	96.5	85.1	103.1	91.8	107.2	97.5	95.2	88.5	95.2
Q9ULA0	Aspartyl aminopeptidase OS=Homo sapiens OX=9606 GN=DNPEP PE=1 SV=2	348.158	77	29	169	29	485	53.4	7.58	576.5	100	100	77.6	102.4	88	107.3	98.2	97.2	90.2	66.1	95.2	105.6	93.1	98.9	88.3	96	75	105.8	99.4	97.7	70.7	73.3	98.2	98.4	94.9	97.8
Q15386	Ubiquitin-protein ligase E3C OS=Homo sapiens OX=9606 GN=UBE3C PE=1 SV=3	348.097	59	53	184	53	1083	123.8	6.71	552.04	100	100	87.8	105.1	98.7	102.6	108.9	110.9	93	80.9	99.4	96.9	114.9	112	73	90.8	75.4	99.2	112.7	101.2	80.8	87.1	93.6	102.5	123.1	100
Q8IYI6	Exocyst complex component 8 OS=Homo sapiens OX=9606 GN=EXOC8 PE=1 SV=2	348.02	69	45	170	45	725	81.7	5.49	507.9	100	100	92.6	102.5	105.8	100	97.3	106.4	88	82.3	99.4	102.6	94.3	105.6	77.1	79.7	86.7	91.4	92.6	94.9	75.6	78.2	91.7	93.8	89.4	97.9
P62879	Guanine nucleotide-binding protein G(I)/G(S)/G(T) subunit beta-2 OS=Homo sapiens OX=9606 GN=GNB2 PE=1 SV=3	347.848	73	20	274	10	340	37.3	6	999.07	100	100	78.8	97.7	72.5	102.1	100.9	93.6	98.9	66	90.5	94	82.6	97.6	113.6	115.3	87.9	102.8	108.2	102.6	82.4	84.3	110.4	97.1	94.9	91.9
Q96T76	MMS19 nucleotide excision repair protein homolog OS=Homo sapiens OX=9606 GN=MMS19 PE=1 SV=2	347.773	63	50	175	50	1030	113.2	6.35	556.39	100	100	88.3	104.5	79.4	102.9	93.6	97.3	89.2	70.1	80.1	96.5	85.2	92.5	76.9	95.5	81.2	99.9	111.8	114.6	80.3	80.3	99.5	96.7	102.6	111.9
P63208	S-phase kinase-associated protein 1 OS=Homo sapiens OX=9606 GN=SKP1 PE=1 SV=2	347.767	91	19	232	19	163	18.6	4.54	814.71	100	100	129.8	103.2	118	108	95.3	119.3	117.9	99.1	101.9	108.5	93.1	110.8	92.8	94	124.8	97.1	93.4	103.9	88.4	95.6	112	101.8	89.5	110.6
O95487	Protein transport protein Sec24B OS=Homo sapiens OX=9606 GN=SEC24B PE=1 SV=2	347.754	36	38	192	36	1268	137.3	6.67	533.81	100	100	99.4	84.1	91.8	97.6	95.6	88.8	89.9	107	95.5	97.5	93.5	92.9	117.2	110.4	109.6	108.6	98.1	102.8	113.2	110.3	104.1	100.5	98.5	101.4
Q9UJZ1	Stomatin-like protein 2, mitochondrial OS=Homo sapiens OX=9606 GN=STOML2 PE=1 SV=1	346.767	78	27	245	27	356	38.5	7.39	742.37	100	100	113.5	94.8	107.6	108.9	90.1	105.1	102.1	120	103.2	104.6	89.5	106.7	133	106.6	117.4	108.9	88.2	104.1	123.5	118.9	105.6	103.8	83.3	109.3
Q14155-1	Isoform 1 of Rho guanine nucleotide exchange factor 7 OS=Homo sapiens OX=9606 GN=ARHGEF7	346.668	60	37	183	10	646	73.1	7.21	548	100	100	126	106.2	108.8	106.2	101.6	114.9	118.8	129.2	99.3	111.7	99.3	111.9	132.5	118.8	129.4	105.3	100.2	107.6	129	134.4	113.1	111.1	102.6	106.8
Q7Z3T8	Zinc finger FYVE domain-containing protein 16 OS=Homo sapiens OX=9606 GN=ZFYVE16 PE=1 SV=3	346.654	46	54	145	54	1539	168.8	4.82	458.71	100	100	100.5	107.2	96.7	96.4	100.3	100.5	104.8	108.6	104.5	103.8	104.4	102.5	98.4	112.4	100.9	93	104.7	93	102.3	116.3	102.8	99.7	111	94.5
P29317	Ephrin type-A receptor 2 OS=Homo sapiens OX=9606 GN=EPHA2 PE=1 SV=2	346.484	55	40	155	38	976	108.2	6.23	445.52	100	100	84	99.1	68.9	87.1	93.3	74.8	132.4	172.1	73.4	101.1	143.2	79.6	93.4	89.5	94.2	105.8	124.9	100.8	98.5	99.1	95.7	105.9	177	97.7
Q5VIR6	Vacuolar protein sorting-associated protein 53 homolog OS=Homo sapiens OX=9606 GN=VPS53 PE=1 SV=2	346.299	62	44	171	44	832	94.3	6.7	486.03	100	100	105.9	104.1	108.4	97.2	92.8	100.4	92.9	95.3	96.3	97.4	100	96.3	93.9	100	106.8	105.6	99.2	101.7	95.3	95.9	102.9	105.1	99.6	102.8
Q07960	Rho GTPase-activating protein 1 OS=Homo sapiens OX=9606 GN=ARHGAP1 PE=1 SV=1	346.284	67	25	241	25	439	50.4	6.29	773.31	100	100	102	108.9	98.9	93.1	93.3	99.4	113.7	130.9	108.2	106.6	94.6	112.5	90.7	92	92	81.6	88.5	92.8	108.4	101.1	95.8	79.6	94.1	95.3
Q8NBF2	NHL repeat-containing protein 2 OS=Homo sapiens OX=9606 GN=NHLRC2 PE=1 SV=1	346.275	60	39	167	39	726	79.4	5.55	519.91	100	100	81.7	85.8	93.8	99.6	99.6	101.7	85.7	72.8	101.4	98.3	107.1	100.5	87.3	85	80.8	100.2	104.1	102.5	83.9	77.2	96.3	101.2	104.8	102.7
O75976	Carboxypeptidase D OS=Homo sapiens OX=9606 GN=CPD PE=1 SV=2	345.993	40	47	180	47	1380	152.8	6.05	582.63	100	100	101.4	98.9	99.4	106.2	111.8	94.4	82.8	73.7	81.4	87.1	86.3	82.7	87.2	110.8	99.6	119.4	120.2	109.3	95.5	92.3	98.6	107	103.6	104.3
Q92954-3	Isoform C of Proteoglycan 4 OS=Homo sapiens OX=9606 GN=PRG4	345.45	67	54	171	54	1311	141	9.41	513.58	100	100	83.3	39.6	70.6	102.7	67	46.5	57.2	35.1	53.7	59.2	44.9	38.9	111.8	119.5	306.8	147.4	89.8	128.2	58.9	58	196.1	87	41.8	80.7
Q5T5P2	Sickle tail protein homolog OS=Homo sapiens OX=9606 GN=KIAA1217 PE=1 SV=2	345.293	34	59	163	59	1943	214	7.06	442.22	100	100	109	137.5	107.2	95.6	103.1	108.3	80	76.4	95.6	80.4	75	88.2	95.5	108	112.4	89.1	109	94.7	104.1	88.8	103.9	80.6	88.3	85.9
Q8TDB6	E3 ubiquitin-protein ligase DTX3L OS=Homo sapiens OX=9606 GN=DTX3L PE=1 SV=1	345.111	60	47	171	47	740	83.5	8.06	551.92	100	100	104.6	119.9	122.3	107.7	89.8	95.2	85.7	74.9	121.8	89	68.1	87.3	101.9	103.7	132	98.2	102.4	103.3	89	72.5	121.5	83.1	62.2	101.1
P27695	DNA-(apurinic or apyrimidinic site) endonuclease OS=Homo sapiens OX=9606 GN=APEX1 PE=1 SV=2	345.094	67	23	215	23	318	35.5	8.12	817.01	100	100	81	89.1	86.8	111.8	84	78.9	83.1	72.6	86.3	106.7	84.3	81.7	107.5	92.9	82.4	127.3	96.1	103.6	100.7	92	88.1	115.3	89.8	107.1
P14314	Glucosidase 2 subunit beta OS=Homo sapiens OX=9606 GN=PRKCSH PE=1 SV=2	345.028	53	30	303	29	528	59.4	4.41	901.53	100	100	95.5	87.9	105.4	96.4	98.8	104.7	95	106.9	107.4	103.2	108.2	110.1	87.4	102.4	101.8	101.1	85.3	103	99.8	109.7	99.1	108.5	94.3	112.7
Q9Y2L5	Trafficking protein particle complex subunit 8 OS=Homo sapiens OX=9606 GN=TRAPPC8 PE=1 SV=2	344.665	44	50	158	50	1435	160.9	6.87	471.92	100	100	79.3	109.2	101.2	101.1	94.1	98.5	77.1	98.8	93.2	97.3	85.4	94.4	74.7	104.6	91.7	104.9	104.7	101.6	76.1	104.2	98.3	103.1	97.6	101.2
Q15459	Splicing factor 3A subunit 1 OS=Homo sapiens OX=9606 GN=SF3A1 PE=1 SV=1	344.553	51	40	172	40	793	88.8	5.22	553.89	100	100	82.8	90.7	97.4	98.3	89.7	92.6	78	83.1	95.4	93.1	85.1	83.8	106.1	100.5	97.8	102.6	105.3	106.6	104.3	100.7	100.4	109.7	101.8	104.2
P15586	N-acetylglucosamine-6-sulfatase OS=Homo sapiens OX=9606 GN=GNS PE=1 SV=3	344.2	44	24	227	24	552	62	8.31	731.49	100	100	95.2	90.7	92.5	119	89.6	95.5	100.7	87.4	97.5	119.6	88.8	101.5	119.6	105.4	102.4	111.7	92	115.6	110.4	101.8	103.9	109.4	83.2	125.8
Q5SRE5	Nucleoporin NUP188 OS=Homo sapiens OX=9606 GN=NUP188 PE=1 SV=1	343.258	35	51	153	51	1749	195.9	6.73	472.62	100	100	84.7	93.9	87.4	102.3	98.9	86.1	84	80.2	88.9	100.5	95.2	86.6	100.6	99	81.6	109.5	110.6	101.5	95.4	85.5	93	112.9	104.5	102.7
Q9H3P7	Golgi resident protein GCP60 OS=Homo sapiens OX=9606 GN=ACBD3 PE=1 SV=4	342.951	65	22	170	22	528	60.6	5.06	609.57	100	100	112.5	111.3	107.8	93.5	113.8	107.5	120.1	98.3	102.7	93.2	124.4	103.2	87.9	107.5	99.5	93.4	108.1	106.1	93.7	107.4	109.1	101.4	111.8	100.3
Q6PCE3	Glucose 1,6-bisphosphate synthase OS=Homo sapiens OX=9606 GN=PGM2L1 PE=1 SV=3	342.948	64	39	172	39	622	70.4	7.15	536.28	100	100	104.2	107	108.9	101.6	96.9	106.8	153.7	160.2	132	162.7	145.6	151.2	56.7	58.9	67.4	65.6	70.5	76	84.7	94	92.8	108.7	126.7	99.3
Q9P253	Vacuolar protein sorting-associated protein 18 homolog OS=Homo sapiens OX=9606 GN=VPS18 PE=1 SV=2	342.866	52	40	161	40	973	110.1	6.07	536.12	100	100	116.2	108.7	110.1	106.9	97.2	103.8	106	116.9	100.1	102.6	89.9	98	111.5	108.4	112	104.8	98.9	96.2	106.7	102.4	102.8	101.1	89.8	97.4
Q15366	Poly(rC)-binding protein 2 OS=Homo sapiens OX=9606 GN=PCBP2 PE=1 SV=1	342.822	70	21	289	1	365	38.6	6.79	877.27	100	100	130.1	108.4	80.1	90.3	125	74.8	195.3	118.6	119	106.5	82.7	81.3	158.4	146.2	61.7	68.7	122.5	76.3	71.8	149.7	123.4	95	106.5	80.9
P45880-2	Isoform 2 of Voltage-dependent anion-selective channel protein 2 OS=Homo sapiens OX=9606 GN=VDAC2	342.609	77	21	434	1	283	30.4	7.2	1398.56	100	100	88.8	99.4	120.8	107.7	103.5	117.9	97	67.4	102.1	117	109.3	108.5	63	73.8	75	101.9	99.9	108.9	79	85.1	97	137	104.9	127.3
A1X283	SH3 and PX domain-containing protein 2B OS=Homo sapiens OX=9606 GN=SH3PXD2B PE=1 SV=3	342.464	57	42	213	39	911	101.5	8.69	542.75	100	100	94.3	142.8	126.8	102.6	117.9	137	76.3	85.8	102.1	97.4	94	105.4	74.9	113	85.6	87.1	113.5	94.7	86.2	82.4	91.6	92.4	99.6	93.1
Q6NZI2	Caveolae-associated protein 1 OS=Homo sapiens OX=9606 GN=CAVIN1 PE=1 SV=1	342.437	49	28	231	28	390	43.5	5.6	747.95	100	100	140.1	93.5	100.5	117.1	119.6	104.9	110	100.9	93.4	106.1	102.5	93.3	131.2	105.4	114.9	110.4	95	90.4	107.6	99	91.7	96.6	80.9	85.8
P19838	Nuclear factor NF-kappa-B p105 subunit OS=Homo sapiens OX=9606 GN=NFKB1 PE=1 SV=2	342.378	51	40	153	40	968	105.3	5.4	517.43	100	100	116.9	111.1	114	111.9	94.9	101.7	113	116.5	114.7	101.5	100.6	106.5	112.6	121.5	113	113.4	107.3	102	114	130	117	107.5	112.5	101.5
Q15417	Calponin-3 OS=Homo sapiens OX=9606 GN=CNN3 PE=1 SV=1	342.326	64	21	276	4	329	36.4	6.05	794.62	100	100	47.6	111.2	81.3	105.1	128.1	167	67.3	51.2	113.3	103.4	178.6	184.9	39.5	49.9	41.7	67.9	84.2	84.5	48.3	55.6	67	89.8	118.4	88.1
P31943	Heterogeneous nuclear ribonucleoprotein H OS=Homo sapiens OX=9606 GN=HNRNPH1 PE=1 SV=4	341.845	60	19	266	12	449	49.2	6.3	911.04	100	100	93.8	92.8	98.8	94.7	95.2	88	95.1	100.8	96	100.2	96.8	85.6	106.3	101.2	112.4	104.6	102.8	99.6	122.1	110.8	107.5	114.6	111	97.9
Q9BXP5	Serrate RNA effector molecule homolog OS=Homo sapiens OX=9606 GN=SRRT PE=1 SV=1	341.719	42	41	182	41	876	100.6	5.96	605.06	100	100	81.9	88.5	90.1	98.5	87.9	80.4	84.1	80.3	91	101.5	90.2	82.9	113.6	98.9	90.5	120.9	106.1	100.9	116.2	101.9	97.4	127.8	105.1	105.5
Q9ULH0-4	Isoform 4 of Kinase D-interacting substrate of 220 kDa OS=Homo sapiens OX=9606 GN=KIDINS220	341.439	44	55	143	2	1752	194.4	6.74	448.13	100	100	80.3	117.1	93.7	109.9	112.7	115	91.9	67.9	92.1	116.1	104.9	125.5	77.1	121.3	82	97.7	127	118.1	91.2	106.2	123.2	110.2	113.9	110.3
Q04917	14-3-3 protein eta OS=Homo sapiens OX=9606 GN=YWHAH PE=1 SV=4	341.42	74	26	327	21	246	28.2	4.84	892.73	100	100	104.8	89.6	96.3	79.6	104.6	86.5	103.8	89.6	93.4	87.7	107.4	88.2	103.1	90.8	106.6	102.6	115.8	103.4	106.3	100	110.4	105.2	115.5	109
Q8IXB1	DnaJ homolog subfamily C member 10 OS=Homo sapiens OX=9606 GN=DNAJC10 PE=1 SV=2	341.358	50	36	183	36	793	91	7.18	587.36	100	100	101	102.3	113.8	84.6	101.6	87.1	100.5	86.5	109.6	82.6	95.8	83.4	87.1	105.9	101.7	97.4	114.3	102.3	87.4	98	106.6	94.2	103.9	102.9
P48735	Isocitrate dehydrogenase [NADP], mitochondrial OS=Homo sapiens OX=9606 GN=IDH2 PE=1 SV=2	341.292	67	34	302	32	452	50.9	8.69	837.86	100	100	111.8	102.9	116.4	89.6	93.3	100.9	115	100.9	110.8	91.8	90.7	103.4	118.4	107.8	104.2	92	85.9	106	113.2	114.2	98.8	96.7	83.5	115.8
P43246	DNA mismatch repair protein Msh2 OS=Homo sapiens OX=9606 GN=MSH2 PE=1 SV=1	340.96	56	41	138	41	934	104.7	5.77	383.93	100	100	80.1	84.5	87.6	113.3	99	82.5	75.5	65.1	82	94.1	85.8	77.3	119.5	100.8	98.5	135.7	127.9	116.5	99.5	88.2	93.2	112.9	100.5	101.4
P40123	Adenylyl cyclase-associated protein 2 OS=Homo sapiens OX=9606 GN=CAP2 PE=1 SV=1	340.59	74	31	204	29	477	52.8	6.37	628.72	100	100	95.8	108.6	101.1	106.4	100.7	106.5	94.1	90.1	104.6	103.6	103.4	101.7	96.4	100.6	92.8	100.8	108.6	100.7	86.1	94.6	97.3	96.4	105.9	99.6
Q5T9A4	ATPase family AAA domain-containing protein 3B OS=Homo sapiens OX=9606 GN=ATAD3B PE=1 SV=1	340.477	64	40	230	17	648	72.5	9.2	741.98	100	100	64.7	64.6	51.1	98.6	91	75.4	65.1	52.2	58	92.8	85.7	80	106.7	92.4	59.2	141.3	123.9	122.1	109.5	83.7	74.4	136	125.3	123.2
Q66K14	TBC1 domain family member 9B OS=Homo sapiens OX=9606 GN=TBC1D9B PE=1 SV=3	340.128	47	50	148	45	1250	140.4	5.25	445.22	100	100	106.8	99.5	105.8	114.1	110.5	92.2	107.1	87.4	105.7	111.2	104.3	96.2	90.2	88.3	83	107.9	105.1	86.7	92.8	85.7	96.9	102.5	105.2	83.1
P61201	COP9 signalosome complex subunit 2 OS=Homo sapiens OX=9606 GN=COPS2 PE=1 SV=1	340.092	65	26	190	26	443	51.6	5.53	604.05	100	100	87.5	100.5	95	101.7	97	92.5	89.5	85.4	97.4	98.2	95.3	93.9	90.2	97.6	92.4	101.2	101.1	99.1	87.6	90.4	102.3	98.7	99.1	98.9
Q16543	Hsp90 co-chaperone Cdc37 OS=Homo sapiens OX=9606 GN=CDC37 PE=1 SV=1	339.992	66	29	233	29	378	44.4	5.25	664.34	100	100	112.4	103.3	101.1	94.5	103.4	101.1	102.8	119.9	94.4	96.3	112.4	101.7	94.5	96.4	108	102.3	111.2	99.4	99.8	119.7	99.8	109.3	119.1	105.3
O75351	Vacuolar protein sorting-associated protein 4B OS=Homo sapiens OX=9606 GN=VPS4B PE=1 SV=2	339.97	70	35	199	25	444	49.3	7.23	595.59	100	100	98.2	103.7	95.4	103.3	98.2	101.8	91.8	94.7	96.6	102.9	89.5	101.4	108.3	103.4	104.7	111.5	108.1	100.8	101.9	99.7	94.8	104.5	97.9	101.9
P51648	Aldehyde dehydrogenase family 3 member A2 OS=Homo sapiens OX=9606 GN=ALDH3A2 PE=1 SV=1	339.635	52	30	214	29	485	54.8	7.88	657.52	100	100	119.4	98.8	122.5	104.9	89.1	123	89.5	104.6	107.4	89.5	75.7	106	148.6	115.7	132.6	94.6	98.9	123	92	94.7	119.4	86.1	70.5	117.4
O75691	Small subunit processome component 20 homolog OS=Homo sapiens OX=9606 GN=UTP20 PE=1 SV=3	338.946	27	64	147	64	2785	318.2	7.39	376.7	100	100	87.9	100.1	98.7	106.7	102	112.9	83.1	84.4	95.2	93.9	97.7	96.2	99	99.2	96.6	103.7	102.2	113.1	101.4	87.8	97.2	102.2	98	107
Q9UNH7	Sorting nexin-6 OS=Homo sapiens OX=9606 GN=SNX6 PE=1 SV=1	338.63	67	29	193	28	406	46.6	6.16	649.11	100	100	105.3	111.6	102.6	111	96.6	104	103.2	94.2	98.7	108	93.6	97.1	112	110.6	110	111.2	97.7	100.5	97	105.8	101.9	111.4	86.6	102.2
Q9BSJ2	Gamma-tubulin complex component 2 OS=Homo sapiens OX=9606 GN=TUBGCP2 PE=1 SV=2	338.504	64	46	169	10	902	102.5	6.84	473.67	100	100	89.7	97.3	93.7	112.2	98.1	107.7	78.4	79.1	89.8	105.5	94.8	100.9	104.5	111.1	97.9	117.6	111.6	128.4	102.2	99.8	104.6	111.7	104	123.8
Q9Y613	FH1/FH2 domain-containing protein 1 OS=Homo sapiens OX=9606 GN=FHOD1 PE=1 SV=3	338.405	48	46	152	46	1164	126.5	6.39	501.34	100	100	85	97.7	99.6	109.7	106.5	97.6	88.5	95.9	105.9	103.9	120.7	102.1	87	91.7	100.1	100.7	100.4	110.6	80.2	88.4	105.6	94.7	108.6	101.9
Q15008	26S proteasome non-ATPase regulatory subunit 6 OS=Homo sapiens OX=9606 GN=PSMD6 PE=1 SV=1	338.263	69	36	232	36	389	45.5	5.62	636.61	100	100	82.4	107.4	100	99.2	98.3	98.9	85.7	77.1	97.3	102.1	103	99.2	70.9	89.2	83.1	103.2	104.5	100.8	77.8	85.1	96.8	105.4	106.3	107.1
Q13838	Spliceosome RNA helicase DDX39B OS=Homo sapiens OX=9606 GN=DDX39B PE=1 SV=1	338.209	70	32	212	15	428	49	5.67	672.23	100	100	91.2	82.3	90.8	95.2	91.7	100	108.3	86	92.9	101.5	94.1	91.4	133.7	110.1	118.8	115.9	101.1	115	114.7	126.1	116.8	124.4	99.6	116.2
Q8IVG5	Sterile alpha motif domain-containing protein 9-like OS=Homo sapiens OX=9606 GN=SAMD9L PE=1 SV=2	338.12	39	59	147	56	1584	184.4	8.02	434.37	100	100	104.7	120	113.7	97.1	103.7	115.4	111.6	91.6	118.6	85.7	106.2	106.7	89.6	110.9	106	81.8	107.6	97.2	85	92.8	109.4	77.4	102.5	93.7
P22033	Methylmalonyl-CoA mutase, mitochondrial OS=Homo sapiens OX=9606 GN=MMUT PE=1 SV=4	338.031	60	39	171	39	750	83.1	6.93	564.04	100	100	95.3	94.3	104.9	111.1	91.4	102.1	82.6	77.1	100.7	102.2	80.6	96.5	112	96.3	109.1	100.6	90.8	111.5	101	94.2	106.5	98.7	81	109.1
O60645	Exocyst complex component 3 OS=Homo sapiens OX=9606 GN=EXOC3 PE=1 SV=3	337.842	51	43	181	43	745	85.5	6.29	547.77	100	100	109	111	110.2	105.8	99.7	118.2	99.3	98.5	102.8	106.6	100.7	109.2	94.5	93.3	103.4	91.9	95.1	100.1	93.8	95.5	100.9	98.8	97	102.8
Q9NUQ8	ATP-binding cassette sub-family F member 3 OS=Homo sapiens OX=9606 GN=ABCF3 PE=1 SV=2	337.769	63	41	143	41	709	79.7	6.34	454.2	100	100	104.3	100.9	99.5	110.3	104.9	108.1	95.6	95.2	93.3	99.6	100.1	97.8	98.2	114.2	118.4	107.4	118.2	107.4	97.3	104.9	107.6	103.5	111	101.9
P13861	cAMP-dependent protein kinase type II-alpha regulatory subunit OS=Homo sapiens OX=9606 GN=PRKAR2A PE=1 SV=2	337.699	76	30	213	26	404	45.5	5.07	628.86	100	100	108.6	116.1	115.4	105	94.8	106.8	102.8	121.3	113	105.7	98.7	110.2	98.6	98.7	99.3	97.2	91.5	94.8	93.1	100.6	96.2	94.8	85.7	97.8
P31946	14-3-3 protein beta/alpha OS=Homo sapiens OX=9606 GN=YWHAB PE=1 SV=3	337.519	70	21	446	12	246	28.1	4.83	1202.9	100	100	86.2	89.8	98.2	92.5	95.4	88.3	85.1	91	104.5	90.2	92.6	96.6	88.5	84.1	84.6	88.6	94.3	86.4	87.6	88.3	93.7	87.1	94.6	86.4
P24928	DNA-directed RNA polymerase II subunit RPB1 OS=Homo sapiens OX=9606 GN=POLR2A PE=1 SV=2	337.493	42	67	146	67	1970	217	7.37	453.8	100	100	94.3	96.1	94.7	99.9	100.5	88.4	96.1	99.3	96.6	97.8	103.1	82.7	100.3	96.1	96	108.6	108.3	98.5	108.4	97.3	93.3	109.3	107.3	95.7
Q15031	Probable leucine--tRNA ligase, mitochondrial OS=Homo sapiens OX=9606 GN=LARS2 PE=1 SV=2	337.263	52	39	165	39	903	101.9	8.22	533.85	100	100	107.8	78.8	109	104.3	97.5	123.7	93.9	70.2	99.6	95.4	92.4	116.7	114	80.2	118.7	104.4	100.8	127	104.2	72.8	111.1	99	92.1	130.2
P00491	Purine nucleoside phosphorylase OS=Homo sapiens OX=9606 GN=PNP PE=1 SV=2	336.846	89	25	233	25	289	32.1	6.95	736.03	100	100	82.4	103.3	84.1	100.4	99.3	100	100.1	93.3	95.8	110.7	114	112.1	72.1	88.6	78.9	101.7	114.9	103.5	81.6	101.9	98.9	109.6	134.8	110.8
Q15942	Zyxin OS=Homo sapiens OX=9606 GN=ZYX PE=1 SV=1	336.749	48	21	305	21	572	61.2	6.67	993.2	100	100	117.9	124.9	111.4	88	96.5	130.8	133.5	153.8	104.1	112.8	115.1	136.3	81.9	92	98.3	78.2	84.1	100.6	127.1	130.9	106.5	123.8	121.9	123.9
P09543	2',3'-cyclic-nucleotide 3'-phosphodiesterase OS=Homo sapiens OX=9606 GN=CNP PE=1 SV=2	336.668	70	37	172	36	421	47.5	9.07	494.4	100	100	97.1	99.6	97.4	113.7	90.9	97.5	98.8	92.4	98.8	105.7	94.8	107.7	111.9	91.9	93.1	122.8	92.6	104.8	101.7	89.3	100.4	121.7	89.1	111.1
Q9UEY8-2	Isoform 1 of Gamma-adducin OS=Homo sapiens OX=9606 GN=ADD3	336.308	54	35	143	35	674	75.6	6.81	488.91	100	100	99.6	95.5	99.6	99.6	125.1	100.3	91	73.1	95.7	92.1	109.3	94.7	94.9	106.7	79	107.6	116.3	99.9	82.2	86.3	88.2	105.7	105.1	95.1
P49815-4	Isoform 4 of Tuberin OS=Homo sapiens OX=9606 GN=TSC2	336.127	41	56	155	56	1784	198	7.27	444.95	100	100	97.6	102	100.7	98	98.5	98.2	88.9	88.3	95.5	101.6	91.7	92.3	93.4	100.5	99.7	96.4	103.2	98	88.4	91.5	100	96.5	98.9	97.8
Q9Y4F1	FERM, ARHGEF and pleckstrin domain-containing protein 1 OS=Homo sapiens OX=9606 GN=FARP1 PE=1 SV=1	335.967	54	46	149	44	1045	118.6	8.15	487.26	100	100	92.2	97.7	86	96.7	107.4	105.2	122.7	128.4	96.8	110.3	114.8	116.8	101.1	79.6	77.5	91.5	105.1	89.1	114.4	77.9	83.6	99.3	115.8	86.5
Q9P2R7	Succinate--CoA ligase [ADP-forming] subunit beta, mitochondrial OS=Homo sapiens OX=9606 GN=SUCLA2 PE=1 SV=3	335.702	66	31	224	31	463	50.3	7.42	611.63	100	100	93.4	90.3	105.5	108.8	84.6	104	85.7	81.4	96.2	106	76.7	103.5	104.1	91.6	104.5	116.4	84.3	109.1	97	85.3	99.9	114.8	75.4	116.3
P23458	Tyrosine-protein kinase JAK1 OS=Homo sapiens OX=9606 GN=JAK1 PE=1 SV=2	335.675	51	53	156	50	1154	133.2	7.55	467.46	100	100	111.6	94	109.1	100.8	119.7	94.5	95.3	86.7	108.8	90.3	98.7	96.5	103	88.8	98.3	101.6	97.8	90.3	102.4	103.3	98.7	96.1	107.4	88.8
Q13867	Bleomycin hydrolase OS=Homo sapiens OX=9606 GN=BLMH PE=1 SV=1	335.643	72	32	196	32	455	52.5	6.27	577.8	100	100	98.1	93.8	87.4	95.7	90.7	89.7	91.8	86.8	90.3	89.5	86.1	91	133.7	121.9	115.7	112.5	110.9	126.1	104.3	107.2	105.7	105.9	91.4	119.7
Q8N1G4	Leucine-rich repeat-containing protein 47 OS=Homo sapiens OX=9606 GN=LRRC47 PE=1 SV=1	335.323	76	41	193	41	583	63.4	8.28	624.52	100	100	103.3	92.6	103.1	101.1	95.6	100.4	94.6	99.8	99.2	98.1	95.6	99.2	115.8	109.1	113.8	105	100	106.6	112.1	106.4	111.3	104.2	96.8	105.3
Q9P0V3	SH3 domain-binding protein 4 OS=Homo sapiens OX=9606 GN=SH3BP4 PE=1 SV=1	335.297	55	44	167	44	963	107.4	7.71	490.22	100	100	81.2	79.5	84.3	87.7	90.3	86.4	69.5	61.4	90.1	84.5	85.8	93.1	136	82.6	101.4	105.4	122.8	105.1	124.2	86.1	103.7	97.8	111.8	100.5
P61163	Alpha-centractin OS=Homo sapiens OX=9606 GN=ACTR1A PE=1 SV=1	335.296	77	31	266	21	376	42.6	6.64	732.41	100	100	121.9	97.7	98.1	90.2	95.8	97.3	113.3	159.9	103.6	84.5	96.6	106.2	131.9	125.5	137.5	92.8	104.5	97.9	142.9	133.9	115.4	88.5	110	96.9
Q9UBQ7	Glyoxylate reductase/hydroxypyruvate reductase OS=Homo sapiens OX=9606 GN=GRHPR PE=1 SV=1	335.181	63	22	213	22	328	35.6	7.39	710.73	100	100	106.7	83.9	86.7	104.7	98.8	89	90	89.6	95.1	88.8	76.4	97.3	126.1	110.4	106.2	95.9	93.5	97.1	99.6	89.6	104.6	81.4	79.7	89.4
P51149	Ras-related protein Rab-7a OS=Homo sapiens OX=9606 GN=RAB7A PE=1 SV=1	334.331	83	21	265	21	207	23.5	6.7	784.28	100	100	90.4	105.8	102.8	98.5	99.6	104	91.4	87.4	98.9	102	95.8	98.9	89.9	94.1	92.9	105.3	101.3	102.1	82.3	94.8	97.5	103.7	94.2	108.6
P51532	Transcription activator BRG1 OS=Homo sapiens OX=9606 GN=SMARCA4 PE=1 SV=2	334.146	35	52	163	1	1647	184.5	7.88	511.27	100	100	79	84.4	75.9	104.4	137.5	167.8	90.2	57.1	96	115.1	164.3	171.9	74.7	73.7	92.2	140.3	120.2	101.1	104.9	80.1	100	158.1	129.9	178.3
Q5M775	Cytospin-B OS=Homo sapiens OX=9606 GN=SPECC1 PE=1 SV=1	334.044	41	44	133	42	1068	118.5	6.7	438.79	100	100	104.9	102.7	100	93.6	84.9	97.3	125.5	161.9	108.9	116.7	93.3	108.1	115.5	100.5	111.1	102.9	84.9	93.6	157.9	123.8	112	113.9	102.2	111.9
Q13492	Phosphatidylinositol-binding clathrin assembly protein OS=Homo sapiens OX=9606 GN=PICALM PE=1 SV=2	333.885	53	29	167	27	652	70.7	7.9	554.28	100	100	105.2	94.2	96.5	93.9	101.9	95.1	110.1	119.2	100.9	96	98.7	94.5	118.6	98.2	127.3	94.6	96.5	103.8	119.2	114.3	109.1	96.6	98.9	100.4
Q9NZN3	EH domain-containing protein 3 OS=Homo sapiens OX=9606 GN=EHD3 PE=1 SV=2	333.821	67	36	206	12	535	60.8	6.57	555.17	100	100	128.2	113.4	98	103.7	103.7	113.8	141.7	116.1	101.6	108.2	125.1	108.9	99	86.5	93.9	99.7	97.4	89.8	100.4	98.9	96.1	104	101.3	87.7
P62917	60S ribosomal protein L8 OS=Homo sapiens OX=9606 GN=RPL8 PE=1 SV=2	333.753	70	20	203	19	257	28	11.03	723.96	100	100	99.4	94.5	79.2	95.3	98.6	79.9	91.1	122.2	87.7	95.5	93.9	85.6	141.8	116.3	109.4	103.5	109.4	94.4	132.6	123.9	97.2	94.6	104.4	95.2
P50225	Sulfotransferase 1A1 OS=Homo sapiens OX=9606 GN=SULT1A1 PE=1 SV=3	333.636	76	25	234	7	295	34.1	6.62	663.22	100	100	137.8	103.5	115.7	105.5	148.2	108.2	102.8	114	107.8	74.5	148.6	106.3	204.7	132.2	174.8	146.7	185.5	133.7	158.7	114.1	124.8	107.3	141.6	115
P31937	3-hydroxyisobutyrate dehydrogenase, mitochondrial OS=Homo sapiens OX=9606 GN=HIBADH PE=1 SV=2	333.433	66	19	225	19	336	35.3	8.13	672.98	100	100	83.3	103.5	106.6	110.3	95.1	128.1	88.7	70.9	99.7	100.4	88.2	118	88.1	87.4	91	99	78.7	111.2	77.8	76.6	97.8	95.2	73.7	112.3
P51178	1-phosphatidylinositol 4,5-bisphosphate phosphodiesterase delta-1 OS=Homo sapiens OX=9606 GN=PLCD1 PE=1 SV=2	333.183	61	35	169	2	756	85.6	6.7	596.44	100	100	110.7	95.5	80	133.2	86.1	104.1	98	98.1	76	116.2	75.4	95.3	165.1	138.1	100.4	128.9	114	105.6	107.2	95.8	77.3	109.9	93.4	95.1
Q2M2I8	AP2-associated protein kinase 1 OS=Homo sapiens OX=9606 GN=AAK1 PE=1 SV=3	333.158	46	32	158	31	961	103.8	6.6	514.62	100	100	114.3	103.6	112.5	97	102.2	108.6	117.7	115.1	111.8	108.2	110.1	109.2	112.2	111.4	124.1	102.1	94.6	102.1	111	109	111.9	105	103.6	105.5
Q9UNZ2	NSFL1 cofactor p47 OS=Homo sapiens OX=9606 GN=NSFL1C PE=1 SV=2	332.913	74	31	179	4	370	40.5	5.1	588.45	100	100	100.5	97.5	107.9	97.9	90	91.4	95.3	113.1	108.2	96.6	84.2	99.6	87.1	93.7	96.4	86.2	94.1	95.9	98.2	95.9	103.3	92.2	92.8	99.2
Q6AWC2	Protein WWC2 OS=Homo sapiens OX=9606 GN=WWC2 PE=1 SV=2	332.521	44	48	159	48	1192	133.8	5.53	465.18	100	100	81.7	85.2	85.4	88	86.8	77.4	75.3	74.6	95.5	82.7	79.1	85.8	96.7	79.7	110.3	102.7	109.6	115.7	92.5	87.3	123.5	104.5	96	128.7
P06748	Nucleophosmin OS=Homo sapiens OX=9606 GN=NPM1 PE=1 SV=2	332.22	78	27	345	5	294	32.6	4.78	1133.22	100	100	341.4	87.6	85	93.5	101.7	84.8	166.1	544.4	66	116.5	81.7	70.5	510.2	242.9	352.2	231.9	103.6	139.3	466.7	452.7	114.9	175.7	81.1	190.8
Q8TD16-2	Isoform 2 of Protein bicaudal D homolog 2 OS=Homo sapiens OX=9606 GN=BICD2	332.217	58	48	145	44	855	96.7	5.44	456.46	100	100	93.5	104.8	95.8	96	111.8	98.9	96.2	99.6	99.1	108.1	113.1	94.6	80.9	89.1	89.6	96.3	107.5	94.7	96.3	103.9	98.7	108.5	126.7	97.2
Q6PCB7	Long-chain fatty acid transport protein 1 OS=Homo sapiens OX=9606 GN=SLC27A1 PE=1 SV=1	332.106	60	35	159	31	646	71.1	8.53	540.86	100	100	108.2	111.4	123.2	111.2	109.2	114.5	108.2	94.6	123.7	108.2	99.7	111.4	103	106.6	108.1	103.2	89.6	97	93.4	97.1	101.9	98.7	86.4	99.1
Q6P1N0	Coiled-coil and C2 domain-containing protein 1A OS=Homo sapiens OX=9606 GN=CC2D1A PE=1 SV=1	332.073	67	45	154	1	951	104	8.09	440.93	100	100	76.3	87.9	83.2	112.5	112.3	112.8	102.8	82.2	88.8	103.5	112.3	118.6	120.8	104.9	105.5	107.6	123.1	125.2	89	78.5	115.5	116.9	127.3	112.8
Q15738	Sterol-4-alpha-carboxylate 3-dehydrogenase, decarboxylating OS=Homo sapiens OX=9606 GN=NSDHL PE=1 SV=2	331.98	84	29	232	29	373	41.9	8.06	668.54	100	100	82.3	90.6	89.6	88.5	88.5	96.9	74.8	79.4	88.6	82	83	92.6	75.1	95.9	139.8	81.9	107.1	146.9	70.8	88	125.6	82	96.3	126.1
Q969S9	Ribosome-releasing factor 2, mitochondrial OS=Homo sapiens OX=9606 GN=GFM2 PE=1 SV=1	331.86	56	37	166	37	779	86.5	6.51	518.45	100	100	117.8	94.7	103.1	114.1	100.6	110.4	105.5	87.6	99.6	108.7	95.5	110.4	119.5	95.1	96.7	101.3	99.7	103.8	112	91.2	96.2	101.2	97.5	108.1
Q15165-1	Isoform 1 of Serum paraoxonase/arylesterase 2 OS=Homo sapiens OX=9606 GN=PON2	331.838	82	16	183	16	354	39.4	5.5	726.27	100	100	87.4	94.7	93.7	95.9	93.1	88.5	105.8	66.9	115.2	97.3	89.7	103	86.1	86.3	79.4	84	79.2	83.8	86.7	68.4	114.8	82	82.5	85
Q9H7Z7	Prostaglandin E synthase 2 OS=Homo sapiens OX=9606 GN=PTGES2 PE=1 SV=1	331.828	60	23	142	23	377	41.9	9.16	499.87	100	100	97.5	85.3	114.5	110.8	90.4	107	100.6	72.6	103.8	109.6	85.2	103.6	118.8	90.5	120.4	107.2	90.7	108.9	108.1	94.3	112	106	86.8	115.4
Q8N392	Rho GTPase-activating protein 18 OS=Homo sapiens OX=9606 GN=ARHGAP18 PE=1 SV=3	331.771	64	42	168	41	663	74.9	6.44	510.34	100	100	100.3	84.7	117.7	112.6	103.8	94.3	79.5	64.5	102.4	95.6	90.4	82	107.9	85.4	171.5	93.1	107.1	92.2	74.8	72.5	137	81.9	90	78.8
P08708	40S ribosomal protein S17 OS=Homo sapiens OX=9606 GN=RPS17 PE=1 SV=2	331.662	67	15	229	15	135	15.5	9.85	792.94	100	100	99.5	98.6	104	97.4	102.1	101.1	98.7	102.6	98.8	96.3	105.6	104.1	105.4	110.2	104.3	111.2	104.5	110.9	113.4	116.1	107.3	110.1	108.1	114.8
Q07021	Complement component 1 Q subcomponent-binding protein, mitochondrial OS=Homo sapiens OX=9606 GN=C1QBP PE=1 SV=1	331.452	65	14	235	14	282	31.3	4.84	837.09	100	100	89.3	89.3	98.6	105.7	88.5	103.8	90.1	76.7	94.6	100.1	79.6	98.6	112.3	107.1	101.4	106.7	76.3	117.1	113.8	102.6	103.5	114.8	77.9	122.7
O15254	Peroxisomal acyl-coenzyme A oxidase 3 OS=Homo sapiens OX=9606 GN=ACOX3 PE=1 SV=2	331.428	62	35	181	35	700	77.6	7.25	584	100	100	111.9	101.8	109.2	85.5	88.6	99.1	154.4	138.3	114.2	106.1	117.8	120.8	86.7	90.6	106.2	92.2	89.2	103.9	111.4	120	111.5	106.2	116.1	118.7
O94905	Erlin-2 OS=Homo sapiens OX=9606 GN=ERLIN2 PE=1 SV=1	330.993	75	30	229	24	339	37.8	5.62	722.24	100	100	92.9	96.1	106.1	104.1	99.3	99.8	87.5	94.2	100.1	98.5	89.3	100.5	90.7	96.3	108.6	97.6	94.7	110.1	95.3	95.4	94.7	92.6	87.2	97.9
P48634	Protein PRRC2A OS=Homo sapiens OX=9606 GN=PRRC2A PE=1 SV=3	330.805	40	59	150	55	2157	228.7	9.45	435.76	100	100	104.2	108.3	103.1	95.3	92.8	106.6	104.4	109.2	107	99.4	97.4	107	94.6	105.3	97.9	105.4	104.8	101.7	109.4	109.1	100.1	111.1	110.2	100.8
O14908	PDZ domain-containing protein GIPC1 OS=Homo sapiens OX=9606 GN=GIPC1 PE=1 SV=2	330.609	77	27	145	26	333	36	6.28	480.56	100	100	112.7	125.5	97.2	103.6	110	107.9	112.9	103.8	88.9	103.1	100.9	100.3	109.4	102.7	103.2	102	107.6	97.5	97.9	93.2	99.6	102.6	100.4	96.1
Q14746	Conserved oligomeric Golgi complex subunit 2 OS=Homo sapiens OX=9606 GN=COG2 PE=1 SV=1	330.544	72	44	152	44	738	83.2	6.62	464.38	100	100	83.4	106.1	101.8	107.5	100.4	99.2	91	77.8	103.4	102.7	102.4	94.3	76.9	95.4	88	100.2	102.8	95.7	74.3	84.1	98	99.6	99.7	93.8
Q99497	Parkinson disease protein 7 OS=Homo sapiens OX=9606 GN=PARK7 PE=1 SV=2	330.3	95	24	242	24	189	19.9	6.79	777.27	100	100	96.9	93.4	106.1	100.6	88	95.2	94.6	101.6	107.1	98.7	80	100.7	105	107.4	92.6	104.4	82.9	100	94.9	102.3	96.1	98.1	77.1	104
Q86XA9	HEAT repeat-containing protein 5A OS=Homo sapiens OX=9606 GN=HEATR5A PE=1 SV=2	330.125	32	54	137	53	2040	221.9	6.58	417.06	100	100	104.5	114.6	111.2	93.4	122	103	98.8	89.1	103	88.7	113.6	92.9	80.8	94.2	96.1	78.9	99.5	97.1	80.8	79.7	99	80.6	102.2	89.7
Q15057	Arf-GAP with coiled-coil, ANK repeat and PH domain-containing protein 2 OS=Homo sapiens OX=9606 GN=ACAP2 PE=1 SV=3	330.023	59	39	147	37	778	88	6.8	480.93	100	100	108	99.1	107.7	95.5	93.8	94.3	108.7	107.5	112.2	104.1	99.3	100.9	116.4	112.2	107.3	98.2	99.3	96.2	106	117.8	106.5	107.7	99.9	105.6
P13804	Electron transfer flavoprotein subunit alpha, mitochondrial OS=Homo sapiens OX=9606 GN=ETFA PE=1 SV=1	329.942	71	21	223	21	333	35.1	8.38	739.87	100	100	95.9	88.3	112.6	106.6	92.6	111.1	88.3	79.5	116.4	103.8	84.1	114.7	102.9	86.5	87.2	93.7	85.6	101.6	84.5	76.4	90.8	89.3	74.4	106
Q6Y7W6	GRB10-interacting GYF protein 2 OS=Homo sapiens OX=9606 GN=GIGYF2 PE=1 SV=1	329.818	43	40	152	40	1299	150	5.54	457.99	100	100	96.1	110.4	108.1	102.1	95.4	105.3	89.8	85.3	102.8	104.6	92.5	96.7	91.5	97.5	103.2	98.3	104.4	108.6	101.3	94.3	104.8	106.3	105.4	107.6
Q6R327	Rapamycin-insensitive companion of mTOR OS=Homo sapiens OX=9606 GN=RICTOR PE=1 SV=1	329.703	41	57	166	57	1708	192.1	7.47	473.43	100	100	92.5	111.5	109.1	99.8	99.8	106.3	86.5	92.6	106	100.7	95.9	104.4	101.8	96.9	97.4	100.9	99	103.9	109.2	100.1	100.3	99	99.5	102.9
Q9BT78	COP9 signalosome complex subunit 4 OS=Homo sapiens OX=9606 GN=COPS4 PE=1 SV=1	329.622	84	29	207	28	406	46.2	5.83	657.41	100	100	94.1	99.4	102.8	101.8	96.8	93.3	92.1	92.8	100.6	98.6	91.9	95.2	92.2	99.8	99.3	104.9	101.4	101.8	89.4	97.9	101.7	100.4	98.5	102.8
P16152	Carbonyl reductase [NADPH] 1 OS=Homo sapiens OX=9606 GN=CBR1 PE=1 SV=3	329.616	82	20	267	18	277	30.4	8.32	872.98	100	100	92.6	94.5	98.7	95.3	97.3	101.9	92.6	86.5	101.4	95.2	96.7	103.3	96.4	93.1	106.2	97.7	95.1	107.3	85.8	87.4	111.2	97.2	91.4	109.8
A6NHR9	Structural maintenance of chromosomes flexible hinge domain-containing protein 1 OS=Homo sapiens OX=9606 GN=SMCHD1 PE=1 SV=2	329.489	42	71	157	71	2005	226.2	7.3	418.15	100	100	101.4	93.1	90.4	99.6	103.5	84.9	103.5	97.2	88.1	95.6	94.3	80.5	134.4	116.6	107.2	112.7	113.7	99.6	138.9	116.1	98.3	105.4	102.4	92.6
P61224	Ras-related protein Rap-1b OS=Homo sapiens OX=9606 GN=RAP1B PE=1 SV=1	329.442	90	20	253	3	184	20.8	5.78	975.52	100	100	84.8	117.4	83.5	101.4	113.2	106	116.7	79.6	99.5	101.9	101.5	115.8	97	112.1	73.5	96.9	111.4	99.6	92.3	91.5	104.2	101.6	101.7	101
Q6PI48	Aspartate--tRNA ligase, mitochondrial OS=Homo sapiens OX=9606 GN=DARS2 PE=1 SV=1	329.354	60	34	180	34	645	73.5	8.02	571.42	100	100	79.4	84.7	84.6	95.4	82.9	100.4	79.6	64.8	82.3	88.8	76.1	94.6	118.7	101.6	96.1	121.8	101.2	137.2	106.7	89.3	106.8	111.5	93	138.5
Q9H792	Inactive tyrosine-protein kinase PEAK1 OS=Homo sapiens OX=9606 GN=PEAK1 PE=1 SV=4	329.324	39	55	159	55	1746	193	6.89	484.77	100	100	123.4	112.1	111	102.5	118.2	122.3	110.7	106.2	113.2	106.5	109.5	118.3	77.7	87.4	79.9	84.1	94.5	86.9	100.4	97.7	88.6	95.5	110.9	90.1
Q13510	Acid ceramidase OS=Homo sapiens OX=9606 GN=ASAH1 PE=1 SV=5	329.11	61	30	252	30	395	44.6	7.62	690.58	100	100	132.3	141.3	112.1	136.8	102.7	158.8	162.5	149.5	113.3	144.6	115.1	166	95.6	93.8	102	91.6	71.2	92.6	80.6	89.2	88.2	86.9	76.9	94.5
Q9UG01	Intraflagellar transport protein 172 homolog OS=Homo sapiens OX=9606 GN=IFT172 PE=1 SV=2	328.909	42	60	148	60	1749	197.5	6.13	436.08	100	100	96.8	109.4	97.1	108.1	96.4	97.1	93.1	93.2	96.2	101.5	92.3	97	116.2	119.4	101.5	101.2	100.7	101.5	105.8	105.9	102.7	98.8	96.1	96.8
Q562R1	Beta-actin-like protein 2 OS=Homo sapiens OX=9606 GN=ACTBL2 PE=1 SV=2	328.558	67	25	1304	14	376	42	5.59	3206.85	100	100	89.5	82.8	76.5	80	96.8	95	108.8	100.9	85	83.1	107.7	97.7	92.6	91.7	96	86.6	129.4	112.1	128.8	98.8	114.4	101.7	133.2	123.8
P23229	Integrin alpha-6 OS=Homo sapiens OX=9606 GN=ITGA6 PE=1 SV=5	328.516	45	44	153	7	1130	126.5	6.61	486.47	100	100	102	106.3	102.6	99.3	97.8	92.4	86.1	96.4	87	80.2	67.6	71.4	109.9	97.4	143.3	98.9	140.1	152.2	90.7	73.1	111	81.8	86.6	118.7
P11310	Medium-chain specific acyl-CoA dehydrogenase, mitochondrial OS=Homo sapiens OX=9606 GN=ACADM PE=1 SV=1	328.481	65	30	197	30	421	46.6	8.37	565.66	100	100	89.8	89.5	95.2	115.9	85.4	107.3	79.7	80.2	92.6	100	85.3	104.3	116.6	92.3	112.3	109.7	90.9	131.4	95.8	85.5	102.2	103.8	82.1	127
Q8N122	Regulatory-associated protein of mTOR OS=Homo sapiens OX=9606 GN=RPTOR PE=1 SV=1	328.359	42	43	146	43	1335	148.9	6.89	485.31	100	100	100.7	106.9	106	106.8	106.3	107.3	93.4	102.9	96.2	99	105.8	101.8	96.8	98.6	104.1	103.5	106.5	107.7	95.2	104.2	95.6	102.1	107.8	101.3
P63241	Eukaryotic translation initiation factor 5A-1 OS=Homo sapiens OX=9606 GN=EIF5A PE=1 SV=2	328.234	89	20	252	11	154	16.8	5.24	774.2	100	100	79	112.7	103.4	95.9	88.6	127.5	100.2	60.4	99.1	97.8	102.5	129.4	70.2	109.2	78.3	109.8	81.1	130.7	77.1	80.9	115.8	137.4	98.7	142.7
Q13011	Delta(3,5)-Delta(2,4)-dienoyl-CoA isomerase, mitochondrial OS=Homo sapiens OX=9606 GN=ECH1 PE=1 SV=2	328.197	82	26	256	26	328	35.8	8	822.29	100	100	116.3	97.3	97.3	114.2	86.1	106.8	106.2	104.4	101.5	104.8	84.3	106.3	141.1	108.9	118.7	107.7	88.5	111.6	116	103.1	104.7	102.1	77.6	113.3
O60664-2	Isoform 2 of Perilipin-3 OS=Homo sapiens OX=9606 GN=PLIN3	328.034	78	17	171	3	251	28.1	6.07	638.16	100	100	154.9	145.4	104.5	83.8	108.2	108.1	107.6	121.4	97.9	89.6	136.7	107.7	57.9	68.2	68.8	87.6	97.7	78	70	89	80.6	92.7	100.9	75.4
P52735-2	Isoform 2 of Guanine nucleotide exchange factor VAV2 OS=Homo sapiens OX=9606 GN=VAV2	327.906	57	43	173	43	868	100	6.9	496.64	100	100	85.7	85	86	95.2	95.3	88.9	104.1	99.7	97.8	115	106.4	101.8	89.8	94	88	96.2	102.4	102.2	112.1	92.4	106.9	107	117.1	105.1
Q01484	Ankyrin-2 OS=Homo sapiens OX=9606 GN=ANK2 PE=1 SV=4	327.332	18	52	132	41	3957	433.4	5.14	422.19	100	100	113.3	125.4	115.9	103.2	103.5	145.4	125.7	111.9	116.7	97.2	107.6	129.6	66	72.3	78.4	73.2	80.5	96.2	69.9	75.8	89.3	71.4	90.4	96.4
Q14914	Prostaglandin reductase 1 OS=Homo sapiens OX=9606 GN=PTGR1 PE=1 SV=2	327.162	71	23	202	23	329	35.8	8.29	679.95	100	100	87.9	102.6	124	101.9	67	110.7	80.6	101.4	125.2	101.2	64.2	116.8	80.7	100.1	118	104.3	66.5	114.1	83.5	102	115.1	94.3	62	115.4
Q9BY44	Eukaryotic translation initiation factor 2A OS=Homo sapiens OX=9606 GN=EIF2A PE=1 SV=3	326.941	75	31	185	31	585	64.9	8.87	573.79	100	100	102.5	106.4	99.6	103.1	104.3	97.3	100.2	98.1	94.2	97.1	103.5	92.9	94.4	104.6	109.3	106.2	109	99.7	97.7	113.3	101.2	101.2	107.8	94.5
O43396	Thioredoxin-like protein 1 OS=Homo sapiens OX=9606 GN=TXNL1 PE=1 SV=3	326.468	75	20	170	20	289	32.2	4.96	574.02	100	100	102.6	102.6	93.1	103.5	96.4	96.6	96.3	95.8	90.3	96.9	95.3	95.3	104	109	99.7	110	107.2	103.7	101.9	98.3	96.8	102.7	100.8	104.7
Q9UPM8	AP-4 complex subunit epsilon-1 OS=Homo sapiens OX=9606 GN=AP4E1 PE=1 SV=2	326.415	41	41	148	41	1137	127.2	5.99	445.46	100	100	83	110.1	93.7	101.8	94.1	97.9	89	89.7	91.7	97.8	96.5	96	84.1	95.2	105.5	103.3	103.4	111.7	83.4	92.3	102.1	106	102.3	106
Q10713	Mitochondrial-processing peptidase subunit alpha OS=Homo sapiens OX=9606 GN=PMPCA PE=1 SV=2	326.183	65	29	180	29	525	58.2	6.92	594.49	100	100	84.9	91.1	96.7	104.4	94	103	87.5	72.9	93.4	99.4	88.2	103.6	95.9	94.5	91.7	104.8	95.2	99.3	95.1	86.2	98.1	104.1	90.5	105.3
P48637	Glutathione synthetase OS=Homo sapiens OX=9606 GN=GSS PE=1 SV=1	326.089	72	32	219	32	474	52.4	5.92	656.9	100	100	104.8	105.8	105.6	102	103.3	103.3	101.2	113.3	100.9	101.9	105	102.3	106.2	103.3	111.6	102.5	113.2	104.3	99	109	106.3	98.4	111.5	106.8
Q14738	Serine/threonine-protein phosphatase 2A 56 kDa regulatory subunit delta isoform OS=Homo sapiens OX=9606 GN=PPP2R5D PE=1 SV=1	326.031	60	41	215	3	602	69.9	8.13	643.3	100	100	60	93.8	94.5	92.7	94.8	103.4	63.8	76.6	97.8	92	98.5	98.5	74.1	63.4	74.3	97	99.8	100.8	68.3	74.2	77.5	107.6	104.5	106.4
Q08AM6	Protein VAC14 homolog OS=Homo sapiens OX=9606 GN=VAC14 PE=1 SV=1	326.01	62	38	180	38	782	87.9	6.13	571.58	100	100	103.1	98.3	118.8	115.6	86.9	118.2	101.7	92.8	113.8	113.4	86.8	118	93.1	87	94.2	99.2	83.5	103.6	90.8	89.1	98.1	97	78.8	105.7
Q8TBC4	NEDD8-activating enzyme E1 catalytic subunit OS=Homo sapiens OX=9606 GN=UBA3 PE=1 SV=2	325.835	76	28	162	28	463	51.8	5.45	551.76	100	100	93.3	94.2	94.9	102.4	94.2	91.8	90.9	90.1	93.8	99.6	96.3	94.6	104.2	99.3	97	116.2	105.9	108.1	104.6	101.8	102.7	117	102.3	108.9
Q13017	Rho GTPase-activating protein 5 OS=Homo sapiens OX=9606 GN=ARHGAP5 PE=1 SV=2	324.748	46	59	156	59	1502	172.4	6.62	446.46	100	100	89.9	101.6	88.1	88.1	95.6	85	92.9	82.2	92.4	88.6	98	86.9	96.2	92.8	86.9	98.1	105.5	99.1	113.5	105.4	99.6	102.2	134.5	100.8
P23284	Peptidyl-prolyl cis-trans isomerase B OS=Homo sapiens OX=9606 GN=PPIB PE=1 SV=2	324.699	70	27	457	26	216	23.7	9.41	1129.7	100	100	127.8	99.1	112.9	101.5	106.9	89.9	125	133	110.1	107.1	120.6	94.5	125.4	110.4	109.9	100.1	87	85.1	119	135.9	95.9	104	95.7	89.2
P41226	Ubiquitin-like modifier-activating enzyme 7 OS=Homo sapiens OX=9606 GN=UBA7 PE=1 SV=2	324.542	53	38	163	38	1012	111.6	6.04	523.34	100	100	90.9	100	101.4	108.4	105.2	87.3	93.6	76.9	110.7	97.2	94.2	89.2	90.9	95.4	89.1	102.3	111.4	97.8	91.3	77.3	97.3	91.6	95.1	92.3
Q96P48	Arf-GAP with Rho-GAP domain, ANK repeat and PH domain-containing protein 1 OS=Homo sapiens OX=9606 GN=ARAP1 PE=1 SV=3	324.213	38	44	145	44	1450	162.1	6.23	526.78	100	100	83.1	111.9	88.5	105.8	109.8	108	84.9	82.5	96.1	102.4	102.5	99.6	94.2	103.9	95.2	102.7	111.5	104.6	84	85.5	99.1	92.2	100.4	98.2
P15144	Aminopeptidase N OS=Homo sapiens OX=9606 GN=ANPEP PE=1 SV=4	323.498	49	39	161	39	967	109.5	5.48	497.16	100	100	298.9	40.7	165.8	91.3	244.3	143.3	318.5	41.7	161.6	85.8	251.5	158.3	55.7	47.1	75	58.9	56.4	47.6	47.9	50	73.3	55.9	57.9	43.5
O60341	Lysine-specific histone demethylase 1A OS=Homo sapiens OX=9606 GN=KDM1A PE=1 SV=2	323.48	62	39	134	39	852	92.8	6.52	444.65	100	100	89.4	97.9	94.9	97.6	94.1	82.5	93.7	90.9	95.4	100.5	93.9	82.9	106.8	102.4	99.2	110.6	105	96.9	119.1	107.4	100.7	113.4	107.8	93.9
P21266	Glutathione S-transferase Mu 3 OS=Homo sapiens OX=9606 GN=GSTM3 PE=1 SV=3	322.674	88	28	272	26	225	26.5	5.54	732.69	100	100	47.1	105.1	133.5	90.1	84.2	143.9	49.7	69.8	130.1	86.7	80.7	143.4	38.1	72.3	88	81.7	81.1	130.6	37.5	69.3	102.9	82.3	75.7	130.9
P12004	Proliferating cell nuclear antigen OS=Homo sapiens OX=9606 GN=PCNA PE=1 SV=1	322.668	70	18	182	18	261	28.8	4.69	681.36	100	100	86.8	84.8	73.9	112.5	103.3	68.1	78.6	84	65.4	92.8	84	66	118.9	116.4	97.3	144.2	147.3	109.8	95.3	97.9	90.7	125.6	100.2	96.6
P83111	Serine beta-lactamase-like protein LACTB, mitochondrial OS=Homo sapiens OX=9606 GN=LACTB PE=1 SV=2	322.463	55	31	186	31	547	60.7	8.53	606.47	100	100	119.1	130.4	108.9	110.3	86.5	154.2	109.1	120.2	105.7	106.7	88.3	151.4	98.1	86.6	81.1	82.3	69.8	101.3	91.9	82.4	74.9	79.9	66.6	106.8
Q13948-2	Isoform 8 of Protein CASP OS=Homo sapiens OX=9606 GN=CUX1	322.338	69	49	163	12	676	77.2	5.48	488.24	100	100	88.7	81	113.6	102.6	100.7	102.2	87.7	75	106.3	96.8	108	99.1	105.4	112	115.1	98.1	106	103.1	100.3	97.1	119.6	107.9	109.6	99.3
Q9HC38-2	Isoform 2 of Glyoxalase domain-containing protein 4 OS=Homo sapiens OX=9606 GN=GLOD4	322.251	84	28	215	28	298	33.2	5.6	651.42	100	100	103.4	96.1	108.7	101.9	86.9	103.8	97	109.4	105.7	103.2	85.5	104.7	115.2	105.1	122.8	97	89.7	106.6	105.1	107	103	97.4	84.5	105.1
P06748-2	Isoform 2 of Nucleophosmin OS=Homo sapiens OX=9606 GN=NPM1	322.219	75	24	338	2	265	29.4	4.61	1122.86	100	100	118.3	89.2	89.4	95.8	97.8	90	125.2	152.4	103.4	111.2	104.2	86.5	200.1	115.3	168.1	158.2	109.6	107	169.4	143.6	127.3	146	94	124
Q9NTI5	Sister chromatid cohesion protein PDS5 homolog B OS=Homo sapiens OX=9606 GN=PDS5B PE=1 SV=1	322.181	40	57	179	47	1447	164.6	8.47	535.06	100	100	74.3	80.1	85.2	101.8	89.5	77.1	80.6	72	85.9	97.1	91.7	76.2	119.2	89.7	85	131.2	104.1	107.2	109	91	91.5	122.8	95.1	104.9
Q9NZN5-2	Isoform 2 of Rho guanine nucleotide exchange factor 12 OS=Homo sapiens OX=9606 GN=ARHGEF12	322.173	42	49	148	48	1525	171	5.74	429.17	100	100	100.6	120.5	108.2	107.7	112.4	111.3	85.5	85.4	100.4	97.4	94.6	94.7	96	103.7	92.6	103.8	112.1	100.2	97.6	92	95.2	105.6	105.3	97.8
O00329	Phosphatidylinositol 4,5-bisphosphate 3-kinase catalytic subunit delta isoform OS=Homo sapiens OX=9606 GN=PIK3CD PE=1 SV=2	322.149	55	49	155	46	1044	119.4	7.18	453.11	100	100	100.4	96.3	107.4	99.9	90.1	90	84.6	89.2	112.5	87.4	74.1	79.2	125	120.3	106.5	101	107.7	86	102.4	106	106.5	97.3	92.8	81.5
Q8TER5	Rho guanine nucleotide exchange factor 40 OS=Homo sapiens OX=9606 GN=ARHGEF40 PE=1 SV=3	322.137	44	50	145	50	1519	164.6	6.15	404.81	100	100	80.7	101.7	89.3	95.9	94.7	98.1	111.8	103.9	102.5	109.2	113.4	111	91.2	80.4	68.6	86.6	92.4	86.9	93.6	82.9	81.2	89	112.7	95.2
Q12789	General transcription factor 3C polypeptide 1 OS=Homo sapiens OX=9606 GN=GTF3C1 PE=1 SV=4	321.876	35	60	144	60	2109	238.7	7.3	386.38	100	100	85.5	88.8	84.5	100.5	88	82.1	80.6	75.5	83.9	93.7	88.7	82.9	122.4	107.6	93.4	110.8	109.7	100.9	105.6	93.2	93	103.4	97.9	95
Q9NU22	Midasin OS=Homo sapiens OX=9606 GN=MDN1 PE=1 SV=2	321.772	18	75	139	75	5596	632.4	5.68	364.71	100	100	95.1	92.1	88.6	104.1	105.2	94.3	92.9	91.9	91.4	90.5	97.2	87.8	118.8	105.9	94.3	102.8	121	104.6	109.5	94.3	91.8	94.1	103.6	90
P12236	ADP/ATP translocase 3 OS=Homo sapiens OX=9606 GN=SLC25A6 PE=1 SV=4	321.566	70	29	388	4	298	32.8	9.74	1226.65	100	100	95.9	118.3	105.8	113.2	100	105	108.8	97.7	103.8	116.7	105.5	105.8	85.1	93.8	109.9	103.5	88.7	95.3	90.3	104.8	114.2	102.4	92.5	100.9
P43897	Elongation factor Ts, mitochondrial OS=Homo sapiens OX=9606 GN=TSFM PE=1 SV=2	321.502	73	22	162	22	325	35.4	8.38	531.57	100	100	120.1	111.4	110.7	107.8	79.6	105	100.2	132.1	97.1	104.6	76	100.5	134.4	123.7	136.9	104.2	84.4	106.9	125	135	112	103.8	74.9	113.7
O75146	Huntingtin-interacting protein 1-related protein OS=Homo sapiens OX=9606 GN=HIP1R PE=1 SV=2	321.022	46	47	139	46	1068	119.3	6.67	440.91	100	100	84.3	96.9	99.7	105.9	107.6	97.5	85.2	83.6	94.8	107.5	104.5	93.7	73.9	78	93.4	104	104.2	95.3	88.5	78.8	110.3	109.1	110.6	95.6
O60684	Importin subunit alpha-7 OS=Homo sapiens OX=9606 GN=KPNA6 PE=1 SV=1	320.781	65	29	194	17	536	60	4.98	580.72	100	100	97.1	100.2	102.7	99.5	102.5	110.5	92.3	92.5	99.4	102.6	101.9	103.6	92.4	94.8	98.7	100.1	102.7	104.8	93.7	99.3	102.4	107.8	101.1	106.3
P50502	Hsc70-interacting protein OS=Homo sapiens OX=9606 GN=ST13 PE=1 SV=2	320.712	52	25	262	7	369	41.3	5.27	786.81	100	100	141.8	106.2	103.8	108.4	98.5	106.1	109.6	169.9	103.4	106.3	93.9	93.9	139.9	129.8	138.2	117.6	101.4	113.1	145.5	138.1	119.8	123.4	101.2	119.3
Q9UH99	SUN domain-containing protein 2 OS=Homo sapiens OX=9606 GN=SUN2 PE=1 SV=3	320.375	62	35	137	35	717	80.3	6.73	513.41	100	100	81.5	78.4	69.3	87.7	80.3	73.8	99.9	103.4	83.1	102.7	99.5	80.6	160.4	104.5	95.4	131.7	102.5	102.7	189.5	129.4	101.5	143.5	126.5	111.1
P12268	Inosine-5'-monophosphate dehydrogenase 2 OS=Homo sapiens OX=9606 GN=IMPDH2 PE=1 SV=2	320.181	69	31	147	28	514	55.8	6.9	457.27	100	100	80.9	100.1	89.7	107.9	106.6	96.1	83	70.3	99.4	103.3	99.6	97.6	83.7	102.5	75.1	104.4	113.2	100.8	80.5	93.9	87.1	101.7	103.5	104
Q8TE77	Protein phosphatase Slingshot homolog 3 OS=Homo sapiens OX=9606 GN=SSH3 PE=1 SV=2	319.924	64	29	147	29	659	73	5.3	510.32	100	100	115.8	108.3	98.1	111	102.2	110.2	89.9	113.5	94.9	98.4	94.2	109.2	110.3	106.7	91	112.3	108.7	105.3	97.7	101.9	90	102.8	101	103.2
Q8IWV8	E3 ubiquitin-protein ligase UBR2 OS=Homo sapiens OX=9606 GN=UBR2 PE=1 SV=1	319.916	37	57	161	57	1755	200.4	6.24	426.48	100	100	83.7	92.4	103	102.1	98.6	99.8	82.8	72.4	94	94.5	95.3	90.2	84.8	95.4	89.3	106.8	113.1	105.7	82.1	81.9	94.6	99	106.5	99.8
Q96BM9	ADP-ribosylation factor-like protein 8A OS=Homo sapiens OX=9606 GN=ARL8A PE=1 SV=1	319.888	84	17	190	7	186	21.4	7.77	659.32	100	100	83.4	94.9	90.6	96.5	97.3	104.7	87.9	81.6	93.6	97.4	92	110.9	84.7	81.5	83.5	98.1	94.6	101.3	76.6	76.4	94.1	92	85	105.3
O95786	Antiviral innate immune response receptor RIG-I OS=Homo sapiens OX=9606 GN=DDX58 PE=1 SV=2	319.87	51	46	181	46	925	106.5	6.4	498.16	100	100	110.5	110.2	132.2	93.7	84.3	91.1	140.2	81.9	176.4	112.5	90.9	93.6	70.6	63.3	93.7	72	83.9	79.1	91.1	59.4	117.5	79.7	87.8	85.4
P80723	Brain acid soluble protein 1 OS=Homo sapiens OX=9606 GN=BASP1 PE=1 SV=2	319.858	93	25	142	25	227	22.7	4.63	511.96	100	100	113.1	60.2	63.1	78.7	102.3	79	129.5	129.3	86.3	118	150.3	112.6	99.8	58.1	107	128.6	99.8	81.4	122	105.1	124.1	135.1	151.1	108.3
O95671	Probable bifunctional dTTP/UTP pyrophosphatase/methyltransferase protein OS=Homo sapiens OX=9606 GN=ASMTL PE=1 SV=3	319.746	61	32	170	32	621	68.8	6.07	581.65	100	100	118.1	92.1	102.6	97.4	110.7	83.5	101.1	95.1	100.2	89.7	94.3	79.4	137.6	125.2	111	108.7	121	93.7	116.6	118.6	103.5	102.3	104.6	87.7
Q96CM8	Medium-chain acyl-CoA ligase ACSF2, mitochondrial OS=Homo sapiens OX=9606 GN=ACSF2 PE=1 SV=2	319.745	59	34	169	34	615	68.1	7.55	539.75	100	100	121	100.6	124.5	99.6	89.7	97.6	111.9	92.1	117.9	102.5	84.5	95.2	123.7	108.4	113	105.8	86.8	96.4	102.9	96.6	104.6	104.1	76.8	102.7
P26006	Integrin alpha-3 OS=Homo sapiens OX=9606 GN=ITGA3 PE=1 SV=5	319.44	28	28	253	28	1051	116.5	6.77	719.5	100	100	108.2	103.4	84.3	96.6	95.3	87.2	114.3	110.2	88.3	109.4	92	83.8	82.7	83.7	100.7	93	98.4	105.1	132.1	132.1	101.6	117.7	164.5	122.3
Q13428	Treacle protein OS=Homo sapiens OX=9606 GN=TCOF1 PE=1 SV=3	319.191	31	46	144	46	1488	152	9.04	447.56	100	100	79.7	77.7	77.3	90	87.3	72.9	72.1	85.1	77.8	89.8	87	68.1	126.8	101.3	86.6	129	114.8	102.6	132.3	111.2	91.4	117.6	115.8	102.1
Q13107	Ubiquitin carboxyl-terminal hydrolase 4 OS=Homo sapiens OX=9606 GN=USP4 PE=1 SV=3	319.179	59	45	140	42	963	108.5	5.71	401.41	100	100	97.8	102.6	107.8	108.4	102.2	103.4	90	77.6	100.7	97.8	83.2	92	99.5	102.4	106.1	107.4	112.5	108.6	96	89.7	102.1	99.6	94.5	104
P49754	Vacuolar protein sorting-associated protein 41 homolog OS=Homo sapiens OX=9606 GN=VPS41 PE=1 SV=3	319.136	62	47	158	47	854	98.5	5.85	456.22	100	100	93.3	113.1	102.4	106.3	100.9	107.7	96.2	83.2	98	93.9	86.4	105	86.8	101	90.8	101.1	105	95.1	81.2	84.3	97.6	91.5	95.5	93.2
Q9Y2H6	Fibronectin type-III domain-containing protein 3A OS=Homo sapiens OX=9606 GN=FNDC3A PE=1 SV=4	318.965	49	39	134	39	1198	131.8	6.71	424.89	100	100	92.7	109.4	103.8	102.3	110.8	93.5	97.6	95.2	97.5	104.8	108.3	94.1	77.7	107	83.9	93.6	106.5	92.1	80.2	97	92.1	96.6	101.5	93
Q8NEZ3	WD repeat-containing protein 19 OS=Homo sapiens OX=9606 GN=WDR19 PE=1 SV=2	318.956	47	52	155	31	1342	151.5	6.35	462.82	100	100	90.2	96.2	95.1	96.4	92	86.4	92.6	83.2	96	98.6	85.8	89.7	105	100.6	92.3	102.5	93.7	100.3	97.9	90.9	95.4	98.5	91.5	96.7
Q14CX7	N-alpha-acetyltransferase 25, NatB auxiliary subunit OS=Homo sapiens OX=9606 GN=NAA25 PE=1 SV=1	318.86	46	44	157	44	972	112.2	6.64	487.11	100	100	100.8	103	96	101.2	100.5	97.2	91.3	90.7	92.6	96.6	95.4	92.1	102.1	108.9	107.7	106.4	114.2	109.6	106.1	109.2	106	102.6	111	106.6
P62820	Ras-related protein Rab-1A OS=Homo sapiens OX=9606 GN=RAB1A PE=1 SV=3	318.531	85	22	239	13	205	22.7	6.21	740.37	100	100	105.2	113	102.3	99.8	101.3	101.4	112.6	104.2	97.2	98.1	101	98.9	81.1	89.3	96.1	97.9	101.2	94.9	83	104.6	96.1	103.2	92.1	99.2
Q8NBJ5	Procollagen galactosyltransferase 1 OS=Homo sapiens OX=9606 GN=COLGALT1 PE=1 SV=1	318.47	56	41	205	40	622	71.6	7.31	575.77	100	100	104.2	104.3	90.4	86.2	117.7	90.6	116.5	85.1	99	94.8	120.3	100	77.9	94.6	79.6	89.4	101.3	89	83.8	96.4	93.3	91.6	111.7	94.2
O00186	Syntaxin-binding protein 3 OS=Homo sapiens OX=9606 GN=STXBP3 PE=1 SV=2	318.218	76	40	186	40	592	67.7	7.8	569.69	100	100	104.9	95.3	105.6	105.3	98.5	98.7	104.4	99.4	103.2	98.5	92.4	102.1	143.7	118	123.4	101.8	103.7	99.2	114.6	104.8	111.6	103.1	91	99
O76024	Wolframin OS=Homo sapiens OX=9606 GN=WFS1 PE=1 SV=2	318.152	42	35	148	35	890	100.2	8.05	439.54	100	100	93.6	114.1	104	109.5	113.4	110.5	86.6	79.4	100.4	97.1	97.2	99.3	80.2	113.2	90.8	101.8	104.2	91.4	74.9	88.1	105.6	98.3	93.8	88.8
Q8IZV5	Retinol dehydrogenase 10 OS=Homo sapiens OX=9606 GN=RDH10 PE=1 SV=1	318.107	85	24	204	24	341	38.1	7.4	658.01	100	100	125.1	104.6	96.4	101.1	115.8	81.9	114.3	94.7	107.6	123.1	96.4	98.4	86.8	90.5	80.5	69.4	89.6	88.4	117.6	105.6	95	84.4	111.1	105
Q96P70	Importin-9 OS=Homo sapiens OX=9606 GN=IPO9 PE=1 SV=3	317.965	49	38	193	38	1041	115.9	4.81	587.25	100	100	92	107.2	99.8	96.8	102.4	92	91.6	90	98	97.5	100.7	97.7	81	92.2	86.5	92.9	106.1	96.5	82.3	90.4	97.3	95.1	99.5	97.7
O94966-6	Isoform 6 of Ubiquitin carboxyl-terminal hydrolase 19 OS=Homo sapiens OX=9606 GN=USP19	317.93	49	45	135	45	1384	151.8	6.42	459.77	100	100	86.2	91.5	95.4	109.1	94.1	96.3	82.8	83.2	96.7	102.1	96.4	95.3	117.9	111.8	111.9	120.2	105.6	110.6	110.2	102.3	108.3	114.4	101.5	109.4
Q96AX1	Vacuolar protein sorting-associated protein 33A OS=Homo sapiens OX=9606 GN=VPS33A PE=1 SV=1	317.808	65	36	141	36	596	67.6	6.96	450.6	100	100	82.8	103.5	95.9	109	97.8	109.7	85.8	71.1	96.3	101.3	93.1	101.2	79.6	90.5	79.5	101.6	99.5	100.9	76.2	71.9	95.7	93.2	93.2	95
Q8TEX9	Importin-4 OS=Homo sapiens OX=9606 GN=IPO4 PE=1 SV=2	317.599	52	39	145	39	1081	118.6	4.96	468.05	100	100	92.2	93.6	106	103.2	105.9	89.8	83.8	96.3	99.3	92.9	102.2	90.9	110.7	128.8	108.5	105.8	118.2	101.3	104.5	118.6	105.2	99.8	111.4	96.7
O14936	Peripheral plasma membrane protein CASK OS=Homo sapiens OX=9606 GN=CASK PE=1 SV=3	317.546	47	42	161	42	926	105.1	6.43	513.78	100	100	100.2	98	89.7	93.5	95	87.4	112.9	107.6	94	101.2	108.8	100.8	112	91	93.3	98	98.1	100	111.5	88.8	93.1	100.4	109.1	101.7
O14981	TATA-binding protein-associated factor 172 OS=Homo sapiens OX=9606 GN=BTAF1 PE=1 SV=2	317.532	41	48	116	48	1849	206.8	6.52	368.2	100	100	101.1	107.1	94.1	100.6	100.4	84.1	98.1	89.3	96.4	94.9	95.9	83.4	112.2	112.5	99.7	111.4	115.9	105.5	108.2	110.4	98.3	109.8	103.8	94.1
Q12792	Twinfilin-1 OS=Homo sapiens OX=9606 GN=TWF1 PE=1 SV=3	317.315	67	32	198	27	350	40.3	6.96	614.25	100	100	107.3	104.5	95	97.1	92.8	102.9	104.1	118.8	92.5	101	91.3	106.9	103.9	102	109.7	100.3	93.3	99.8	101.4	108.9	98.2	102.5	88.8	103.9
Q13796	Protein Shroom2 OS=Homo sapiens OX=9606 GN=SHROOM2 PE=1 SV=1	317.086	44	58	138	55	1616	176.3	7.09	393.28	100	100	106.9	119.9	89.7	101.3	119.3	120.2	99	119.4	88.7	110.2	114.2	112.2	94.7	108.5	75.6	99.9	106.1	93.6	114.5	113.6	78.7	111.2	113.4	98
P26368	Splicing factor U2AF 65 kDa subunit OS=Homo sapiens OX=9606 GN=U2AF2 PE=1 SV=4	316.801	58	18	169	18	475	53.5	9.09	621.97	100	100	73.9	85.4	86.5	97.4	87.8	80.6	96.9	77.5	94.5	100.4	91.9	82.2	98.4	98.1	75.6	103	99.2	94.1	97.2	94.5	93.2	116.5	103.4	100.5
Q8NFP9	Neurobeachin OS=Homo sapiens OX=9606 GN=NBEA PE=1 SV=3	316.794	30	62	145	55	2946	327.6	6.18	420.52	100	100	89.7	99.9	95.3	107.3	95	104.6	91.5	93.6	95	111.3	97	104.2	86.5	83	90.1	96.8	93.9	94.6	88.9	83.1	95.1	104.3	97.7	97.1
Q12907	Vesicular integral-membrane protein VIP36 OS=Homo sapiens OX=9606 GN=LMAN2 PE=1 SV=1	316.588	63	24	214	24	356	40.2	6.95	697.76	100	100	106.1	93.1	100.3	111.7	108.4	87.3	119.4	90.3	100.4	106.6	106.8	94.5	117.8	111.2	104.1	104.4	95	76.4	105.6	119.5	98.5	101.8	95.5	77
Q7L1Q6	Basic leucine zipper and W2 domain-containing protein 1 OS=Homo sapiens OX=9606 GN=BZW1 PE=1 SV=1	316.576	70	38	204	35	419	48	5.92	539.04	100	100	123.7	103	99.2	97.5	107.5	99.1	125.7	155.3	99.1	105.2	116.3	108.1	102	100.6	113.6	88.1	100.3	88.5	119.1	132.1	99	91.4	119.4	91.4
O00339	Matrilin-2 OS=Homo sapiens OX=9606 GN=MATN2 PE=1 SV=4	316.554	44	33	148	33	956	106.8	6.27	469.98	100	100	148.8	159.1	100.2	115.7	123.2	179	109.9	243.6	98.6	83.9	107.8	111	120.9	101.7	86	70.6	88.4	125.3	77	73	72.1	60.4	69.6	80.2
Q9UNM6	26S proteasome non-ATPase regulatory subunit 13 OS=Homo sapiens OX=9606 GN=PSMD13 PE=1 SV=2	316.55	84	30	208	30	376	42.9	5.81	695.83	100	100	92	93.2	91.2	95.5	95.3	93.2	91.8	88.3	91.7	98	90.8	93.7	101.6	102.3	93.1	97.9	99.7	98.5	89.8	105	99.6	98.5	100.3	101.7
Q9UI12	V-type proton ATPase subunit H OS=Homo sapiens OX=9606 GN=ATP6V1H PE=1 SV=1	316.451	65	28	159	28	483	55.8	6.48	474.17	100	100	97.4	102.3	109.8	100.6	92.7	113.7	108	101.7	113.8	111.3	105.9	116.9	84	89.6	97.8	87.8	88.5	97.3	82.9	93.6	104.7	95.9	96.1	106.8
Q14667	Protein KIAA0100 OS=Homo sapiens OX=9606 GN=KIAA0100 PE=1 SV=3	316.338	32	60	140	60	2235	253.5	7.14	394.79	100	100	93.6	100.7	106.5	109.5	101.8	112.9	91	81.7	110.4	104.9	97.7	109.9	87.3	92.5	87.9	101.5	99.3	101.3	82.1	84.8	91.8	98.6	93.7	100.5
A5YM72-5	Isoform 5 of Carnosine synthase 1 OS=Homo sapiens OX=9606 GN=CARNS1	316.229	50	31	124	31	950	101.3	5.69	463.54	100	100	100.2	110.1	134.7	133.1	114.2	120.6	96.5	87.7	116.9	127.2	88.9	107.5	83.2	110.5	84.5	87.4	109.6	81.1	72.9	84.1	78.8	84.4	72.1	66.3
Q9UHD2	Serine/threonine-protein kinase TBK1 OS=Homo sapiens OX=9606 GN=TBK1 PE=1 SV=1	316.225	63	41	157	39	729	83.6	6.79	510.35	100	100	95.4	98.3	100.1	103.6	99.1	99.2	85.3	86.8	100.4	101.7	93.9	97.6	97.5	101.7	96	109.1	102.2	102.7	95.3	98	98.9	109.4	99.8	103.2
P49448	Glutamate dehydrogenase 2, mitochondrial OS=Homo sapiens OX=9606 GN=GLUD2 PE=1 SV=2	316.208	61	33	233	8	558	61.4	8.46	691.15	100	100	138.2	101.9	94.9	129	88.6	111.9	114.1	114.1	105.5	114.5	88	103.5	190.8	129.2	124.3	105	93.7	108.3	140.9	119.3	98.1	106.4	78.4	115.8
Q9UP83-2	Isoform 2 of Conserved oligomeric Golgi complex subunit 5 OS=Homo sapiens OX=9606 GN=COG5	316.196	62	45	134	45	860	94.8	6.6	397.27	100	100	97.3	96	104	104	106.8	102.2	101.4	95.7	102.4	100.9	109.8	97	90.6	88.1	93.9	98.8	103.3	99.9	95.4	91.9	99.1	95.9	109.9	96.6
Q15654	Thyroid receptor-interacting protein 6 OS=Homo sapiens OX=9606 GN=TRIP6 PE=1 SV=3	316.185	79	24	135	24	476	50.3	7.37	502.28	100	100	103.4	109.7	96.2	101.2	96.7	98.5	85.9	88	98.4	83.6	71.1	90.6	98.6	124.6	89	99.3	95	94.9	112.9	86.2	100.1	94.7	78.9	83.4
P49753	Acyl-coenzyme A thioesterase 2, mitochondrial OS=Homo sapiens OX=9606 GN=ACOT2 PE=1 SV=6	315.755	73	27	161	2	483	53.2	8.47	537	100	100	63.2	110.1	60.2	75.7	103.7	114.2	96.5	57.9	87.8	72.5	84	141.8	107.9	100.7	55.8	92.5	87.2	124.5	83.1	59.8	93.4	88.1	65.4	109.4
Q6NUM9	All-trans-retinol 13,14-reductase OS=Homo sapiens OX=9606 GN=RETSAT PE=1 SV=2	315.721	60	37	190	37	610	66.8	8.28	577.39	100	100	108.3	100.2	111.3	105.6	104.5	111.3	89.5	87.3	96.6	93	96.2	102.1	68.9	89.9	114.6	93.8	111.5	115.1	65.3	71.8	106.3	82.8	91.1	95.1
P48739	Phosphatidylinositol transfer protein beta isoform OS=Homo sapiens OX=9606 GN=PITPNB PE=1 SV=2	315.616	83	31	191	26	271	31.5	6.87	557.25	100	100	95.8	99.8	97.6	102.6	95.8	91.9	90.2	92.9	91.2	101	92.6	89.4	99.2	102.7	105	110.7	107.5	99	95.4	105.4	106.3	109.4	98.2	102.7
Q9UQ80-2	Isoform 2 of Proliferation-associated protein 2G4 OS=Homo sapiens OX=9606 GN=PA2G4	315.465	81	24	247	1	340	38	7.53	738.25	100	100	48	74.1	75.2	114.1	100	91.6	41.1	40.7	91.8	83.6	94.8	74.8	42.7	53.4	38.2	65.9	113.6	87.6	37.8	46.8	69.1	63.6	90.4	74.6
Q96A49	Synapse-associated protein 1 OS=Homo sapiens OX=9606 GN=SYAP1 PE=1 SV=1	315.019	62	32	137	32	352	39.9	4.53	477.22	100	100	145.6	136.1	79.4	114.6	127.6	84.4	99.4	128.2	70	106.3	116.3	75.4	97.9	117.5	91.1	116.7	135.5	80.5	107.8	120.7	78.1	113.2	124.7	83.5
Q9H788	SH2 domain-containing protein 4A OS=Homo sapiens OX=9606 GN=SH2D4A PE=1 SV=1	314.773	73	39	180	39	454	52.7	8.06	610.15	100	100	113.1	133.4	118.6	141.6	109.9	123.7	66.6	85	89	87.3	64.3	86.2	77.9	122.8	108.2	99.6	118.1	116.4	60.5	71.1	89.3	76.5	68.4	99.6
Q9HB71	Calcyclin-binding protein OS=Homo sapiens OX=9606 GN=CACYBP PE=1 SV=2	314.294	69	21	188	21	228	26.2	8.25	594.46	100	100	114.9	85.7	92	102	96.9	89.6	80.9	87.1	81.4	88.8	81.2	82	122.3	120.7	130	117.5	119.3	106.3	110	119.4	107	106.1	103.3	106.6
Q9BZZ5-2	Isoform 2 of Apoptosis inhibitor 5 OS=Homo sapiens OX=9606 GN=API5	314.251	60	30	185	30	504	56.7	5.92	581.91	100	100	89.2	86.2	90.2	94.6	91.6	89.2	93	85.4	89.4	97.6	92.6	86.5	123.8	103.5	102.2	111.2	100.2	101.6	120	111.4	103.8	117.3	96.2	105.9
P04899	Guanine nucleotide-binding protein G(i) subunit alpha-2 OS=Homo sapiens OX=9606 GN=GNAI2 PE=1 SV=3	314.233	70	24	276	14	355	40.4	5.54	933.01	100	100	95.6	102	96.2	101.6	108.5	100.7	90.5	89.7	104.4	93.5	88.5	106	87.4	99.6	86.7	91.4	106.5	96	83.9	86.5	96.9	87.8	94.7	91.6
Q9HAU5	Regulator of nonsense transcripts 2 OS=Homo sapiens OX=9606 GN=UPF2 PE=1 SV=1	314.218	45	46	149	46	1272	147.7	5.69	430.64	100	100	91.4	95.4	98	99.4	92.5	92.6	86.8	88.8	98.7	100.9	87.6	88.6	99.9	98.8	102.7	103.4	98.6	100.7	105.1	97.5	107	106.3	98	103.4
Q5TBA9	Protein furry homolog OS=Homo sapiens OX=9606 GN=FRY PE=1 SV=1	314.086	26	59	149	57	3013	338.7	5.99	412.44	100	100	73	83.1	121.7	95.1	88.8	113.8	63.1	51.6	94.4	73	69.3	91.1	108.3	90	131.1	90.1	92.1	132.4	76.8	65.4	116.6	85.6	72.6	110.1
A6NNZ2	Tubulin beta 8B OS=Homo sapiens OX=9606 GN=TUBB8B PE=1 SV=1	313.88	37	14	528	2	444	49.5	4.86	1216.13	100	100	71.4	82.1	62.9	111.3	106.4	105.8	89.2	78.3	88.1	101	94.9	121.9	93.6	85.1	58.1	86.2	115.3	77.9	72.7	75.5	101.8	96.6	102.6	89.6
O95361	Tripartite motif-containing protein 16 OS=Homo sapiens OX=9606 GN=TRIM16 PE=1 SV=3	313.836	63	34	132	33	564	63.9	5.49	445.98	100	100	103.6	112.1	92.9	79.4	106.5	133.3	140.1	148.3	104.2	96.2	117.8	151.7	68.9	89.3	87	71.9	123.8	97.8	81.6	96.1	99.5	71.9	141.5	111.7
Q8N4C8	Misshapen-like kinase 1 OS=Homo sapiens OX=9606 GN=MINK1 PE=1 SV=2	313.665	39	48	149	30	1332	149.7	7.85	406.29	100	100	108.1	106.2	114.4	107.8	107.6	103.7	94.8	94.3	106.2	101.7	91.8	94	90.2	110.3	106.5	99	114.7	97	86.1	102.5	101.5	96	103.1	89.9
Q96KG9	N-terminal kinase-like protein OS=Homo sapiens OX=9606 GN=SCYL1 PE=1 SV=1	313.585	56	31	129	31	808	89.6	6.3	437.81	100	100	106.9	110	108.4	104	103.7	102.2	99.5	97.3	106.1	100.5	102.7	100.4	90	105.4	104.6	93.9	102.3	94.1	86.7	100.4	104.6	92.5	95.4	92.4
P55795	Heterogeneous nuclear ribonucleoprotein H2 OS=Homo sapiens OX=9606 GN=HNRNPH2 PE=1 SV=1	313.501	53	18	263	12	449	49.2	6.3	811.92	100	100	81.4	94.9	96.1	100.3	89.1	92.8	83.8	81.5	91.8	102.7	91.5	92.1	99.3	102.9	97.5	103.1	92	108.8	95.6	90.4	99.4	105.8	88.1	103.5
O75110	Probable phospholipid-transporting ATPase IIA OS=Homo sapiens OX=9606 GN=ATP9A PE=1 SV=3	313.187	41	39	155	33	1047	118.5	7.77	492.27	100	100	115.6	108.7	106.7	102.2	107	109.5	94.2	84.6	97.6	93.4	94	98.4	102.6	96.7	105.6	104.2	106.5	113.9	88.8	86.7	100.5	99.9	89.1	106.5
P35611	Alpha-adducin OS=Homo sapiens OX=9606 GN=ADD1 PE=1 SV=2	313.183	54	34	144	1	737	80.9	5.83	493.4	100	100	106.7	94.1	86.3	91.9	130	84	85	65.6	67.2	78.8	107.3	83.7	97.9	89.8	92.3	94.9	113.4	86.7	79.6	83.3	86.6	91.7	111.7	81.5
Q9Y2Z0	Protein SGT1 homolog OS=Homo sapiens OX=9606 GN=SUGT1 PE=1 SV=3	313.075	82	31	187	3	365	41	5.16	519.14	100	100	86.4	63.1	82.8	114.4	114.7	100	80.7	74.8	87.8	112.1	102.1	102.4	89.4	97	76.6	107.1	123.9	112.7	87.6	66.1	75.9	101.7	111	87.2
Q86XL3	Ankyrin repeat and LEM domain-containing protein 2 OS=Homo sapiens OX=9606 GN=ANKLE2 PE=1 SV=4	312.691	54	44	142	33	938	104.1	7.09	427.81	100	100	96.2	98.5	87.7	91.5	100.7	89	108.1	106.3	101.9	110.1	114.7	96.6	91.5	98	99.4	101.7	101.3	94.3	115.1	110.7	105.5	105.9	126	101.6
Q86UU1-2	Isoform 2 of Pleckstrin homology-like domain family B member 1 OS=Homo sapiens OX=9606 GN=PHLDB1	312.521	41	48	155	47	1319	144.7	8.59	481.37	100	100	93.3	104.4	86.9	91	92.2	95.6	139.8	155.1	103.8	127.5	133.4	111.6	83	82.5	83.9	88.6	89.2	87.1	124.4	102.4	97.4	108.7	115.4	96.9
Q9NVD7	Alpha-parvin OS=Homo sapiens OX=9606 GN=PARVA PE=1 SV=1	312.222	58	20	161	18	372	42.2	5.95	630.51	100	100	108.6	106.5	97.3	83.9	98	87.4	131.6	137.2	100.2	117.8	125	100.2	85.9	92	95.7	83.7	87.8	84.7	124.6	128.1	103.5	108.5	126.8	98.5
Q86X10	Ral GTPase-activating protein subunit beta OS=Homo sapiens OX=9606 GN=RALGAPB PE=1 SV=1	312.067	37	40	136	1	1494	166.7	6.79	429.58	100	100	59.1	70.9	90.2	118.3	112.2	100.7	75.3	64.7	103.4	120.5	108.8	127	83.6	81.5	101.5	106	111.5	140	91.4	62.2	95.6	117.7	106.8	131.5
P22570-6	Isoform 6 of NADPH:adrenodoxin oxidoreductase, mitochondrial OS=Homo sapiens OX=9606 GN=FDXR	312.027	71	26	201	1	451	49.4	8.66	618.88	100	100	102	106.9	123.3	125.7	98	107.1	99	74.3	107.5	114	85.7	94.7	108.6	116.3	116.3	128.7	108.1	132.1	134.7	103	98.9	132.5	81.3	136.3
P22061	Protein-L-isoaspartate(D-aspartate) O-methyltransferase OS=Homo sapiens OX=9606 GN=PCMT1 PE=1 SV=4	312.022	73	19	168	19	227	24.6	7.21	540.91	100	100	107.6	89.6	128.2	101	108.7	104.9	113.3	106.3	121.1	100.3	106.1	98.2	124.3	110.3	157.8	103.9	104.2	106.7	116.2	113.7	120.1	108.9	95	103.6
Q99873-3	Isoform 3 of Protein arginine N-methyltransferase 1 OS=Homo sapiens OX=9606 GN=PRMT1	311.986	78	31	220	31	353	40.5	5.5	641.66	100	100	80.5	89.6	82.5	94.4	96.3	77.4	97.5	72.2	93.8	97.4	91.5	88	102.1	102.9	72.5	100	95.8	86.8	90.5	94.6	96.4	99.7	96.5	92.9
Q70CQ2	Ubiquitin carboxyl-terminal hydrolase 34 OS=Homo sapiens OX=9606 GN=USP34 PE=1 SV=2	311.609	24	67	138	67	3546	404	5.82	380.19	100	100	85.7	105.2	98.9	99.4	100.1	94.5	96.1	83	93.9	97	102.1	94	87.8	94.9	88.2	98.3	105.3	95.5	94	86.1	93.8	96	105.9	90.9
Q14376	UDP-glucose 4-epimerase OS=Homo sapiens OX=9606 GN=GALE PE=1 SV=2	311.447	89	23	163	23	348	38.3	6.73	510.32	100	100	74.4	105.4	93.4	103.7	85.4	86.4	86.1	78.1	95	103.3	79.4	87.3	80.7	105.3	97.7	106.8	93.9	102.1	80	95.5	113.3	104	90.6	105.3
Q9Y394	Dehydrogenase/reductase SDR family member 7 OS=Homo sapiens OX=9606 GN=DHRS7 PE=1 SV=1	311.297	73	24	211	24	339	38.3	8.32	588.56	100	100	125.7	97.3	112.1	100.6	95.8	115.6	121.4	119.5	113.7	106.3	98.8	120	103	94.1	127.8	95.9	89	102.7	105.4	116.9	111.8	99.4	94.4	109.3
Q7LBC6	Lysine-specific demethylase 3B OS=Homo sapiens OX=9606 GN=KDM3B PE=1 SV=2	311.296	39	45	119	42	1761	191.5	7.18	371.83	100	100	99.7	98.8	96.5	104	98.2	91.9	92	85.7	94.1	101.8	90	85.9	118	102.9	91.6	108	108.1	95.3	114.1	104.8	97.3	106.6	103.3	92.4
Q9BTU6	Phosphatidylinositol 4-kinase type 2-alpha OS=Homo sapiens OX=9606 GN=PI4K2A PE=1 SV=1	310.976	78	39	186	38	479	54	8.29	541.36	100	100	107.9	112.6	96.6	110.9	95.1	116.2	107.9	99.1	99.7	101.5	96.8	114.7	93.1	90.7	101.3	102.9	96.1	110.9	83.4	83.3	98.8	98.1	88.9	112.2
Q12849	G-rich sequence factor 1 OS=Homo sapiens OX=9606 GN=GRSF1 PE=1 SV=3	310.698	73	30	151	30	480	53.1	6.19	486.53	100	100	88.3	101	97.1	100.4	95.1	97.4	90.4	77.6	97.2	97.1	85.7	94.2	92.4	99	90.7	98.8	103.6	103.3	88.1	84.8	98.6	93.4	96.9	96.9
P18754	Regulator of chromosome condensation OS=Homo sapiens OX=9606 GN=RCC1 PE=1 SV=1	310.541	57	17	137	17	421	44.9	7.52	476.22	100	100	86.1	94.7	94.4	97.5	89.4	86.6	91.8	84.1	96.8	102.1	100.9	89.5	100.7	95	96.6	105.9	96.5	106.7	102.9	96.3	105.2	113.7	97.1	112
Q9UKV8	Protein argonaute-2 OS=Homo sapiens OX=9606 GN=AGO2 PE=1 SV=3	309.542	57	38	143	29	859	97.1	9.19	434.53	100	100	88.4	94.5	91.8	103.2	99.7	95.2	107	96	102.7	113.3	111.6	100.4	109.7	96.7	93.5	102	96.1	99.3	117.3	111.5	106.1	114.2	109.7	108.3
P29966	Myristoylated alanine-rich C-kinase substrate OS=Homo sapiens OX=9606 GN=MARCKS PE=1 SV=4	309.281	54	18	146	17	332	31.5	4.45	567.45	100	100	123.6	107.2	94.7	81	122.9	94.7	140.2	170.1	116.5	119.8	135	126.5	81.2	75.5	67.6	74.2	97.6	67.9	120.5	109.5	80.9	86.2	131.2	89.3
P62136	Serine/threonine-protein phosphatase PP1-alpha catalytic subunit OS=Homo sapiens OX=9606 GN=PPP1CA PE=1 SV=1	309.076	77	23	216	5	330	37.5	6.33	747.64	100	100	79.9	113.4	82.4	105.1	111.3	107.6	88.4	71.8	85.9	104.9	103	94.2	80.3	87.2	76.9	117	118.9	105.1	74.6	73.8	90.6	104.1	107	106.3
P12235	ADP/ATP translocase 1 OS=Homo sapiens OX=9606 GN=SLC25A4 PE=1 SV=4	308.739	71	25	346	5	298	33	9.76	1135.15	100	100	96.5	114.9	118.1	118.4	94.4	121.6	120.1	82.5	116.1	121.7	87.6	128.2	93.2	74	101.4	85.9	74.6	90.8	72.1	67.5	101.3	93.3	67.8	93.6
Q12873	Chromodomain-helicase-DNA-binding protein 3 OS=Homo sapiens OX=9606 GN=CHD3 PE=1 SV=3	308.613	32	54	133	41	2000	226.5	7.3	381.77	100	100	107	89.8	83.3	103	86.3	83.5	97.6	93.9	80.9	98.4	88.7	78.1	145.6	115.8	102	123.6	99.1	99.5	158.1	123.9	97.2	128.3	106.2	103.1
Q7L2H7	Eukaryotic translation initiation factor 3 subunit M OS=Homo sapiens OX=9606 GN=EIF3M PE=1 SV=1	308.313	71	23	189	23	374	42.5	5.63	601.24	100	100	66	89.9	83.7	96.7	98.3	83	73.3	57.2	88.2	92.4	84.6	88.4	78.2	94.6	71.3	99.2	111.2	99	74.4	73.4	96.7	97.3	102.9	101.3
Q9NSY1	BMP-2-inducible protein kinase OS=Homo sapiens OX=9606 GN=BMP2K PE=1 SV=2	308.294	40	33	121	32	1161	129.1	6.51	429.8	100	100	131.5	133.2	125.6	125.2	123.4	148.7	116.4	117.2	121	118.1	115.1	125.5	120.8	115.2	93.3	87.3	96	96.1	107.5	94.1	90.5	88.2	99.7	88.5
Q8TDM6	Disks large homolog 5 OS=Homo sapiens OX=9606 GN=DLG5 PE=1 SV=4	308.248	33	55	126	55	1919	213.7	7.42	337.38	100	100	108.5	107.8	96.3	101.3	104.2	106.3	101.2	116.3	94	99.5	115.1	102.3	110.2	96.8	105.3	90.8	111.4	96.1	96.7	101.5	90.7	88.8	122.4	87.4
Q96A33	PAT complex subunit CCDC47 OS=Homo sapiens OX=9606 GN=CCDC47 PE=1 SV=1	308.197	51	24	180	24	483	55.8	4.87	587.69	100	100	102	91.9	97.5	100.9	101.6	99.4	100.4	95.1	99.1	100.5	106.1	99.7	97.5	98.3	102.8	101.5	99.1	99.1	96.9	100.3	103.1	101.2	99.8	102.2
P47756-2	Isoform 2 of F-actin-capping protein subunit beta OS=Homo sapiens OX=9606 GN=CAPZB	308.08	79	28	374	28	272	30.6	6	952.99	100	100	88.9	100.7	97	95	98.9	95.6	82.9	102	97.6	96.2	98.4	100.1	86.7	87	83.9	91.9	105.8	89.9	85.5	94.3	88.5	94.8	101.2	92.1
P16930	Fumarylacetoacetase OS=Homo sapiens OX=9606 GN=FAH PE=1 SV=2	307.164	80	23	179	23	419	46.3	6.95	506.02	100	100	113	73.6	95.5	100.1	107.4	74.1	97.9	77.5	98.8	96.9	89	74.2	115.3	78.7	100.5	116.6	128.5	76.3	93.1	82	107.1	108.6	115.8	75.8
Q6ZXV5	Protein O-mannosyl-transferase TMTC3 OS=Homo sapiens OX=9606 GN=TMTC3 PE=1 SV=2	307.052	44	42	173	41	915	103.9	8.87	548.47	100	100	106.3	110.3	101.7	101.2	106.9	102.1	107.3	113	100.9	100.3	108.1	105.6	94.7	102.7	98.5	96	95	92.2	108.2	127.3	94.6	101.5	109	98.8
P35232	Prohibitin OS=Homo sapiens OX=9606 GN=PHB PE=1 SV=1	306.972	88	27	291	27	272	29.8	5.76	907.27	100	100	104.3	96.6	100	106.1	85.5	100.7	100.1	106	106	105.2	79.9	104.3	138.4	105.6	109.1	108.5	80.4	104.5	120.5	110	100.4	99.5	75.4	112.1
Q9H6S0	3'-5' RNA helicase YTHDC2 OS=Homo sapiens OX=9606 GN=YTHDC2 PE=1 SV=2	306.954	42	47	151	47	1430	160.1	8.4	434.35	100	100	91.4	106.5	96.9	103.8	105.7	95.1	93.8	84.9	95.4	95.7	100.6	88.1	94.9	109.4	99.6	112.9	123.4	101.4	94.3	93.4	102.3	106.4	117.9	92.2
Q9Y617	Phosphoserine aminotransferase OS=Homo sapiens OX=9606 GN=PSAT1 PE=1 SV=2	306.765	72	23	220	23	370	40.4	7.66	665.7	100	100	126.7	67.6	84.6	74.7	161.5	82.6	214	163.3	111.3	104.7	230.5	112.7	60.3	65.1	67.3	70.2	79.7	70	103.3	109.5	88.9	77.1	156.7	76.6
Q9H9A6	Leucine-rich repeat-containing protein 40 OS=Homo sapiens OX=9606 GN=LRRC40 PE=1 SV=1	306.609	71	38	155	38	602	68.2	6.43	507.09	100	100	85.3	105.1	93.7	89.7	93.9	85.7	90.3	90.7	99.1	96.7	94.4	93.9	90.9	96.8	86.5	94.3	112.1	96	95.8	98	99.3	96.3	110.2	96.8
P10768	S-formylglutathione hydrolase OS=Homo sapiens OX=9606 GN=ESD PE=1 SV=2	306.494	89	22	228	22	282	31.4	7.02	722.32	100	100	95.3	92.9	105.9	96.9	94.7	86.2	93.7	94.2	105.7	94.2	84.3	93.6	117	103.1	111.2	95.3	92.7	95.4	101.2	97.6	105.9	90.7	84.7	96.3
Q9HD26	Golgi-associated PDZ and coiled-coil motif-containing protein OS=Homo sapiens OX=9606 GN=GOPC PE=1 SV=1	306.482	80	35	153	2	462	50.5	5.92	473.64	100	100	123.9	131.7	106.4	106.1	140.7	129.5	123.1	126.9	130.4	136.8	170.8	120.5	95	84.1	82.6	70.2	83.7	69.7	101.1	110.3	78.2	94	134.6	70
Q8NBX0	Saccharopine dehydrogenase-like oxidoreductase OS=Homo sapiens OX=9606 GN=SCCPDH PE=1 SV=1	306.187	69	19	200	19	429	47.1	9.14	658.31	100	100	112	87.7	111.6	113.8	98	98	103.5	82.5	106.6	108.6	91.1	104.9	122.2	83.4	113.8	111.9	94.3	116	103.1	79	109.1	103.9	81.5	115.4
Q70E73	Ras-associated and pleckstrin homology domains-containing protein 1 OS=Homo sapiens OX=9606 GN=RAPH1 PE=1 SV=3	306.027	39	38	157	16	1250	135.2	8.85	447.66	100	100	124.9	135.8	106.5	97.8	116	125.3	113.1	110.8	107.6	104.7	104.2	118.6	108.7	116	112.5	92.2	109.8	92.9	123.5	124	103.5	105.5	116.5	102.5
P52888	Thimet oligopeptidase OS=Homo sapiens OX=9606 GN=THOP1 PE=1 SV=2	305.847	55	40	164	40	689	78.8	6.05	461.47	100	100	97.8	97.3	96.3	102.1	102.4	92.9	96.7	89.5	89.1	100.2	98.5	90	108.6	101.6	104.3	111.3	114.7	109.1	96.6	109.4	105.6	110.2	110	108.2
P53582	Methionine aminopeptidase 1 OS=Homo sapiens OX=9606 GN=METAP1 PE=1 SV=2	305.746	77	26	144	26	386	43.2	7.17	542.6	100	100	85.8	90.6	90.7	96.6	93.3	90.2	87.8	87.3	93.1	99.3	92.9	93.4	112	107.9	97.7	102.8	111.7	107.1	107.6	102.4	105.7	104.9	110.5	109.1
Q9H0U4	Ras-related protein Rab-1B OS=Homo sapiens OX=9606 GN=RAB1B PE=1 SV=1	305.745	83	19	220	10	201	22.2	5.73	708.68	100	100	116.8	114.1	99.4	105.6	106.4	104.9	113.6	120	93.4	106.3	97.1	93.4	110.7	96.9	107	114.6	106.9	95	99	114.9	91.6	108.7	88.6	98.4
Q6UW02	Cytochrome P450 20A1 OS=Homo sapiens OX=9606 GN=CYP20A1 PE=1 SV=1	305.621	74	30	170	30	462	52.4	6.21	535.87	100	100	85.5	92.1	99.3	103.7	99.2	97.9	85	84.2	104.2	100.5	95	101.2	87.6	89.5	93.7	99.9	104.7	99.5	85.6	91.9	95.8	94.8	104.4	98.1
Q10570	Cleavage and polyadenylation specificity factor subunit 1 OS=Homo sapiens OX=9606 GN=CPSF1 PE=1 SV=2	305.593	47	48	129	48	1443	160.8	6.4	383.68	100	100	82.9	91.1	87	93.2	96.2	84.6	85.5	81.1	89.9	92.5	95.7	84.1	102.5	97.3	92.5	106	102.3	96.8	104.5	95.5	102.4	105.3	102.2	94.8
Q92805	Golgin subfamily A member 1 OS=Homo sapiens OX=9606 GN=GOLGA1 PE=1 SV=3	305.119	55	37	128	37	767	88.1	5.27	436.07	100	100	105.4	110.1	108.2	101.8	106	113.3	99.7	93.6	104.4	100.9	110.8	104.2	81.7	96.9	96.1	94.1	103.5	117.3	88.1	96.9	95.3	96.8	104.1	117.5
Q8IZ07	Ankyrin repeat domain-containing protein 13A OS=Homo sapiens OX=9606 GN=ANKRD13A PE=1 SV=3	304.875	62	30	187	29	590	67.6	5.02	637.5	100	100	119.4	137.1	126.2	131.4	118.4	128.6	75.5	77.5	101.3	92.2	73.9	94.3	81.1	114.5	79.9	90.2	113.1	86.1	68.3	75.5	80	81.7	78.5	76.1
Q13546	Receptor-interacting serine/threonine-protein kinase 1 OS=Homo sapiens OX=9606 GN=RIPK1 PE=1 SV=3	304.751	56	37	148	37	671	75.9	6.33	450.36	100	100	102.4	109.6	99.9	100.2	100.5	95.5	98	94.8	94.8	98.9	97.3	91.7	102.3	110.8	102.2	101.6	116.4	99.8	101.7	98	102.4	101.1	104.2	95.7
Q01968	Inositol polyphosphate 5-phosphatase OCRL OS=Homo sapiens OX=9606 GN=OCRL PE=1 SV=3	304.697	54	43	166	42	901	104.1	6.55	475.42	100	100	99.9	113.2	106.7	100.6	102.6	110.8	101.1	100.2	105.2	108.8	107.4	108.3	82.7	94.6	92.1	89.9	97.9	92.7	92	94.2	97.2	99.3	104.5	94.7
Q8TDZ2	[F-actin]-monooxygenase MICAL1 OS=Homo sapiens OX=9606 GN=MICAL1 PE=1 SV=2	304.523	47	47	148	45	1067	117.8	6.4	410.86	100	100	102.3	95.4	90.2	77.2	102.3	86.7	123.8	134.1	98.9	99.8	126.5	106.6	100.4	94.1	107.4	89.9	104.1	97.9	129	119.7	102.8	104.4	137.5	112.1
P08648	Integrin alpha-5 OS=Homo sapiens OX=9606 GN=ITGA5 PE=1 SV=2	304.375	40	28	164	28	1049	114.5	5.77	550.57	100	100	114.3	138.8	106.7	91.5	122.2	113.7	133.5	109.2	99	91.6	118.3	111.3	65.8	120.2	89.7	82.8	120.4	88.8	72.9	107.7	88.7	82.2	131.4	88.7
P09382	Galectin-1 OS=Homo sapiens OX=9606 GN=LGALS1 PE=1 SV=2	304.097	96	17	495	17	135	14.7	5.5	1613.02	100	100	175.5	112.7	110.2	113.8	110.7	177.1	177.4	137.6	115.1	97.6	160.1	144	159.8	152.3	179.6	143.6	88.2	173.3	139.8	149.4	130.3	129.8	134.2	149.3
P18583-5	Isoform D of Protein SON OS=Homo sapiens OX=9606 GN=SON	304.004	28	48	126	48	2459	266.9	5.73	403.23	100	100	78.7	78	104.3	92	86.9	98.2	73.8	95.6	94.5	86.9	85.3	79.7	108.7	103.5	98.9	103.7	89.8	105.6	113.3	102	104.1	108.3	95.6	91.9
P34949	Mannose-6-phosphate isomerase OS=Homo sapiens OX=9606 GN=MPI PE=1 SV=2	303.95	57	20	162	20	423	46.6	5.95	548.56	100	100	100.6	101.6	114.7	122.6	94.6	92.1	100.1	117.9	112.7	121.9	87.5	96.6	117.7	125.6	118.1	124.2	93.4	88.8	102.2	124.3	105	103.9	81.1	85.1
Q96JJ7	Protein disulfide-isomerase TMX3 OS=Homo sapiens OX=9606 GN=TMX3 PE=1 SV=2	303.919	57	25	154	25	454	51.8	4.91	511.44	100	100	96.7	105.2	92.6	96.4	116.4	102.4	109.1	114.9	98.5	101.4	123.2	107.9	94.9	106.5	96.7	90.8	95.1	88.5	99.8	121.2	94.8	96.3	114.6	95.1
Q13438	Protein OS-9 OS=Homo sapiens OX=9606 GN=OS9 PE=1 SV=1	303.762	61	39	114	39	667	75.5	4.87	368.71	100	100	94.9	100	106.4	91.3	106	101.8	103.6	91.5	114.1	99.6	125.4	112.7	84.4	95.2	93.9	93.4	94.2	88.5	89.7	110.1	100	103	110.7	92.3
Q7L0Y3	tRNA methyltransferase 10 homolog C OS=Homo sapiens OX=9606 GN=TRMT10C PE=1 SV=2	303.644	69	30	174	30	403	47.3	9.36	526.18	100	100	96.7	85.5	99.1	105.9	81.1	98.9	83.9	76.9	93.3	96.7	75.2	95.9	107.7	99	100.8	107.4	87.7	115.4	108	94.1	105.2	108	80.8	124
Q8IVL5	Prolyl 3-hydroxylase 2 OS=Homo sapiens OX=9606 GN=P3H2 PE=1 SV=1	303.539	65	35	134	34	708	80.9	5.71	450.44	100	100	81.1	205.8	101.3	100.1	136.4	127.9	91.6	128.6	113.4	105.3	131.7	126	62.4	114.2	65.9	79.2	115.1	98.2	66.2	107	72	80.8	131.6	86
O95302	Peptidyl-prolyl cis-trans isomerase FKBP9 OS=Homo sapiens OX=9606 GN=FKBP9 PE=1 SV=2	303.496	51	29	230	1	570	63	5.08	733.26	100	100	169.4	107.3	113.1	97.1	132.1	100.7	203.5	127.7	107	113.8	126.4	99.4	124.5	116.2	138.8	104.5	92.1	100.2	145.7	163	125.9	135.3	106.3	119.5
P55036	26S proteasome non-ATPase regulatory subunit 4 OS=Homo sapiens OX=9606 GN=PSMD4 PE=1 SV=1	303.458	52	18	183	5	377	40.7	4.79	620.88	100	100	94.5	106.9	99.6	100.1	85.7	104.6	93.2	131.7	104.8	98	94.5	98.8	95	106.8	113	106.8	84.8	111.1	120.5	107.6	106.6	110.5	94.6	118.8
Q9UQB8	Brain-specific angiogenesis inhibitor 1-associated protein 2 OS=Homo sapiens OX=9606 GN=BAIAP2 PE=1 SV=1	303.393	68	36	152	36	552	60.8	8.9	484.54	100	100	89.7	114.9	99.3	103.5	87.9	101.4	68.1	77.3	81.2	89	69.2	78.7	102.7	119.7	120.3	120.6	114.4	116.6	94.7	89.8	104.9	108.2	84.6	98.3
O75306	NADH dehydrogenase [ubiquinone] iron-sulfur protein 2, mitochondrial OS=Homo sapiens OX=9606 GN=NDUFS2 PE=1 SV=2	303.227	68	25	219	25	463	52.5	7.55	588.47	100	100	76.9	91	88.3	104.6	90.9	93.5	78.5	72.8	84.1	97.9	84.6	97.5	109	102	98.6	113.9	107.8	120	103.3	88.5	104	106.8	100.4	122.7
Q9NUQ7	Ufm1-specific protease 2 OS=Homo sapiens OX=9606 GN=UFSP2 PE=1 SV=3	303.101	73	31	155	31	469	53.2	7.01	478.16	100	100	101.5	95.1	100.9	107.7	94.4	104.8	95.2	107.4	105.7	100	89.9	113.4	117.2	111.1	114.1	94.7	95.8	114.4	107.7	104.4	102.1	88.5	84.7	106.9
O00161	Synaptosomal-associated protein 23 OS=Homo sapiens OX=9606 GN=SNAP23 PE=1 SV=1	302.801	82	21	135	21	211	23.3	5.01	449.75	100	100	153.9	137.1	110.8	115.4	90.1	132.2	127.5	121.4	89.9	93	83.8	117.5	144.9	134.3	166.7	112.1	92.2	132.5	138.9	145.1	126.2	102.5	100.6	121.1
Q8IWB9	Testis-expressed protein 2 OS=Homo sapiens OX=9606 GN=TEX2 PE=1 SV=2	302.786	49	44	157	44	1127	125.2	6.01	461.22	100	100	100.7	81.1	98.2	112.6	88.2	97	77.4	66.2	90.6	87.2	68.7	86.9	88.8	96.7	139.2	117.6	92	122.1	79.6	86.7	121	111.1	72.1	110.4
P38919	Eukaryotic initiation factor 4A-III OS=Homo sapiens OX=9606 GN=EIF4A3 PE=1 SV=4	302.749	66	25	204	22	411	46.8	6.73	619.42	100	100	74.2	76.9	87	93.1	87.9	91.9	74.4	87.6	90.5	93.9	94	86.3	103	92.9	88.2	106.1	97.7	105	99.7	88.2	100.5	105.7	95.7	101.8
Q68DQ2	Very large A-kinase anchor protein OS=Homo sapiens OX=9606 GN=CRYBG3 PE=1 SV=3	302.719	27	58	122	58	2970	330.4	5.2	343.43	100	100	117.5	111.4	107.3	104.1	119.3	102.7	104.8	101.6	102.4	95.3	104.8	94.6	96.5	110	104	103.5	116.2	93.5	95.9	106.3	95.1	90.9	110.3	84.9
Q86TX2	Acyl-coenzyme A thioesterase 1 OS=Homo sapiens OX=9606 GN=ACOT1 PE=1 SV=1	302.683	86	28	175	3	421	46.2	7.34	593.83	100	100	97.5	89.7	109.5	111.1	128.3	106.3	115	127.9	109.7	105.4	107.4	108.6	96.2	102.8	111.5	114.8	116.3	106.3	118.8	89.6	93.4	102.2	120.4	111.2
Q7Z392	Trafficking protein particle complex subunit 11 OS=Homo sapiens OX=9606 GN=TRAPPC11 PE=1 SV=2	302.507	47	40	156	40	1133	128.8	7.14	516.24	100	100	100.7	111.4	104.8	103.4	99.1	105.9	95.9	94.2	99.3	98.3	96.4	95.4	94.2	99.7	98.6	105.9	100.6	105.4	92.6	95.7	98.4	104	97.9	105.6
Q14192	Four and a half LIM domains protein 2 OS=Homo sapiens OX=9606 GN=FHL2 PE=1 SV=3	302.497	88	27	186	27	279	32.2	7.55	544.06	100	100	102.8	111.1	111.8	81.2	90.2	106.2	131.7	129.7	128.4	105.3	101.8	136.1	80.3	88.1	81.7	76	61.2	84.2	134.1	121.2	98.7	124.1	87.8	116.2
Q5T447	E3 ubiquitin-protein ligase HECTD3 OS=Homo sapiens OX=9606 GN=HECTD3 PE=1 SV=1	302.492	61	47	140	47	861	97.1	5.64	409.16	100	100	95.7	102.3	101.7	99.9	98.5	99.8	87.9	77	96.3	99.6	92.8	95.8	88.8	96.8	96.2	101.5	109.4	98.7	84.8	82.2	97.7	94.7	96.5	92.7
Q9ULH1	Arf-GAP with SH3 domain, ANK repeat and PH domain-containing protein 1 OS=Homo sapiens OX=9606 GN=ASAP1 PE=1 SV=4	302.48	41	41	152	39	1129	125.4	7.31	451.07	100	100	99.2	107.8	115.7	104.2	108.6	111.2	88.8	90.5	116	108	102.4	111.5	84.4	92.8	80.6	95.2	94.6	88.3	94.4	113.5	91	111.2	106.5	98.2
P13796	Plastin-2 OS=Homo sapiens OX=9606 GN=LCP1 PE=1 SV=6	302.393	68	40	232	31	627	70.2	5.43	592.97	100	100	127.4	163.6	133	121.3	129.5	87.9	131.3	189.1	122.7	130.9	107.3	88	77	131.9	66.9	69.6	99.8	58.9	78.6	149.8	65.8	68	113.2	58.5
P55735	Protein SEC13 homolog OS=Homo sapiens OX=9606 GN=SEC13 PE=1 SV=3	302.129	64	20	196	20	322	35.5	5.48	625.08	100	100	97.2	94.7	99.9	94.7	97.1	91.8	114.9	92.6	102.3	95.5	104.2	91.2	102.2	105.6	109.4	98.2	91.5	91.7	101.9	105.6	110.7	101	105.1	93.3
P30419	Glycylpeptide N-tetradecanoyltransferase 1 OS=Homo sapiens OX=9606 GN=NMT1 PE=1 SV=2	302.095	51	27	181	20	496	56.8	7.8	548.76	100	100	90.8	104.8	101.9	104.8	100	102.3	86.5	91	95.9	98.7	91.6	92.5	95	106.2	101.1	107	111.7	100.7	96.6	102.4	103.3	105.1	104.7	105.9
Q08257	Quinone oxidoreductase OS=Homo sapiens OX=9606 GN=CRYZ PE=1 SV=1	301.979	84	23	171	23	329	35.2	8.44	630.22	100	100	68.4	94.4	138.2	94.7	115.8	130.3	69.4	78.5	133.7	92.3	108.1	132.8	58.9	80	113.9	87.3	112.2	124.6	60.4	72.4	118.1	84.9	106.1	125.2
Q8NFW8	N-acylneuraminate cytidylyltransferase OS=Homo sapiens OX=9606 GN=CMAS PE=1 SV=2	301.819	76	33	175	32	434	48.3	7.93	568.23	100	100	79.3	88.1	84.1	100.2	88.4	81	84.3	80.4	87.6	102.5	87.6	83.3	107.7	98.7	90.8	110.6	97	94.1	96	95.8	100.3	108.2	93	92.6
Q9NZM3	Intersectin-2 OS=Homo sapiens OX=9606 GN=ITSN2 PE=1 SV=3	301.711	38	56	134	52	1697	193.3	8.12	372.32	100	100	96.8	103.2	111	96.7	96.3	105.1	95.4	106.3	106.7	98.5	93.9	104.6	98.7	99.1	116.5	100.4	100.4	103.5	103.7	101.2	110.9	107.1	96.9	107.9
Q15154-5	Isoform 5 of Pericentriolar material 1 protein OS=Homo sapiens OX=9606 GN=PCM1	301.26	31	49	116	1	2016	227.6	5.03	355.46	100	100	65.3	73.4	55.9	94.9	100	100.6	46.9	56.7	93	111.4	84.8	104.6	60.2	60.1	55	99	75.1	97.9	70	66.5	46.6	94.5	75.6	67.6
Q13153	Serine/threonine-protein kinase PAK 1 OS=Homo sapiens OX=9606 GN=PAK1 PE=1 SV=2	300.94	53	26	184	14	545	60.6	5.76	578.89	100	100	87.9	108.2	100.9	108.3	96.9	105.3	77.9	86	93.7	105.6	90.1	95.7	108.5	100.7	125.1	124.3	113	132.9	102.3	102.4	116.3	115.7	103.4	135.2
Q9BXF6	Rab11 family-interacting protein 5 OS=Homo sapiens OX=9606 GN=RAB11FIP5 PE=1 SV=1	300.614	70	33	156	33	653	70.4	9.23	526.66	100	100	99.4	114.3	123.9	100.8	103.3	123.2	94.9	94.8	113.8	98.8	101.5	113.9	70.4	84.3	94.4	87.6	93.5	92.7	74.8	88.3	97.5	89.7	100.3	93.4
Q05209	Tyrosine-protein phosphatase non-receptor type 12 OS=Homo sapiens OX=9606 GN=PTPN12 PE=1 SV=3	300.426	62	40	131	40	780	88.1	5.62	401.91	100	100	102	96.6	101.5	94.5	110.3	94.5	111.3	123	102.7	110.1	122	102.2	93.7	97	104	100.5	101.6	92.5	110.7	127.8	101	114.4	133.1	104.6
Q99973	Telomerase protein component 1 OS=Homo sapiens OX=9606 GN=TEP1 PE=1 SV=2	300.408	33	61	127	61	2627	290.3	7.97	349.95	100	100	89.1	83.5	107.9	99.3	94.1	112	99.8	85.3	112.8	106.5	103.8	114.7	81.7	84	99.4	98.9	91.2	97.4	85.6	84.6	106.8	103.4	101.2	94.9
P40818	Ubiquitin carboxyl-terminal hydrolase 8 OS=Homo sapiens OX=9606 GN=USP8 PE=1 SV=1	300.209	42	39	131	39	1118	127.4	8.51	398.28	100	100	110.3	103.7	103.1	97.8	97.6	99.3	103.3	111.5	100.8	107.5	102.9	104.6	96.4	108.5	103.4	99.4	101.8	95.7	101.1	105.6	102.4	113	121.7	105
Q9P2D3	HEAT repeat-containing protein 5B OS=Homo sapiens OX=9606 GN=HEATR5B PE=1 SV=2	300.153	34	55	129	54	2071	224.2	7.17	404.55	100	100	101.3	100.5	100.9	100.7	98.3	90.9	99.3	95.2	94.2	95.5	95.2	90.4	109.9	110.2	110.3	102	114.5	101.4	106.1	100.1	108.9	95.2	101.1	90.5
Q8NB90	ATPase family protein 2 homolog OS=Homo sapiens OX=9606 GN=SPATA5 PE=1 SV=3	300.092	58	44	141	43	893	97.8	5.66	373.04	100	100	86.4	101.7	103.7	97	95.3	101	83.8	102.6	105.8	95.3	95.8	98.9	95	106.9	108.9	107.5	98.8	114	92.9	109.7	106.1	105.6	95.3	111.3
Q86Y56	Dynein axonemal assembly factor 5 OS=Homo sapiens OX=9606 GN=DNAAF5 PE=1 SV=4	299.917	55	43	131	43	855	93.5	6.42	413.2	100	100	95.4	90.9	95.2	99.4	101.7	91.7	79.4	76.9	88.1	84.8	88.3	86.5	114.9	119.3	107.6	104.3	126.2	109.6	104.6	104.4	101.8	91.6	107.4	103.2
P29590	Protein PML OS=Homo sapiens OX=9606 GN=PML PE=1 SV=3	299.743	56	40	147	11	882	97.5	6.21	495.29	100	100	148.9	124.5	115.8	108.5	108.4	164.9	145.8	125.5	111.3	103.7	139.8	153.9	101.3	108.3	105.6	97.9	80.4	101.7	104.7	116.3	101	107.3	108.9	109.1
O00629	Importin subunit alpha-3 OS=Homo sapiens OX=9606 GN=KPNA4 PE=1 SV=1	299.734	47	22	139	13	521	57.9	4.96	559.23	100	100	95.7	118.2	106.4	105.7	112.6	112.5	99.1	91.3	104.4	105.1	121.3	108.4	67.7	82.8	77.7	84.2	103.3	96.1	77.3	83.9	93.6	95.7	113.3	98.4
Q8IY21	Probable ATP-dependent RNA helicase DDX60 OS=Homo sapiens OX=9606 GN=DDX60 PE=1 SV=3	299.723	32	47	137	43	1712	197.7	7.59	369.82	100	100	98.4	107	100	107.6	93.1	91.4	96.7	69.6	118	94.2	79	90.8	115.3	104.5	92.4	98.3	105.3	99.2	88.2	80	102.5	84	81.4	96.6
Q6UWE0	E3 ubiquitin-protein ligase LRSAM1 OS=Homo sapiens OX=9606 GN=LRSAM1 PE=1 SV=1	299.445	63	43	155	43	723	83.5	5.94	512.46	100	100	88.1	94.6	95.8	98.5	89.8	92.6	90.3	87.4	96.4	102.7	89.5	87.9	101.5	91.2	114	103.5	103.7	108.1	97	87.7	113.4	102.5	98	106.2
P27986	Phosphatidylinositol 3-kinase regulatory subunit alpha OS=Homo sapiens OX=9606 GN=PIK3R1 PE=1 SV=2	299.156	53	40	121	35	724	83.5	6.16	402.99	100	100	83	77	93.2	80.2	79.1	79.4	75.8	71.4	87.2	78.1	72.3	73.6	150.6	103.7	124.8	108.3	109	95.2	144.1	123.7	121.1	117	109	100
Q9UNS2	COP9 signalosome complex subunit 3 OS=Homo sapiens OX=9606 GN=COPS3 PE=1 SV=3	299.06	70	23	161	23	423	47.8	6.65	514.83	100	100	86.8	101.4	104.3	102.1	97.5	102.3	86.6	84.9	99.3	104.9	99.4	97.6	82.3	93.6	89.3	105	104.7	104.7	85.9	90.9	95.8	106.3	101.9	106.7
Q14689	Disco-interacting protein 2 homolog A OS=Homo sapiens OX=9606 GN=DIP2A PE=1 SV=2	298.901	46	49	121	40	1571	170.3	8.03	370.5	100	100	94.4	94.8	92	99.5	96.2	98.4	96.6	93	100.7	101.8	96.7	104.4	102.7	104.4	94.8	98	103.3	98.9	97.7	93.7	105.8	94.7	98.1	94.4
P16219	Short-chain specific acyl-CoA dehydrogenase, mitochondrial OS=Homo sapiens OX=9606 GN=ACADS PE=1 SV=1	298.785	71	24	163	24	412	44.3	7.99	517.95	100	100	99.4	104.9	121.7	108.1	96.4	130.3	87.3	88.9	107.2	99.8	84.8	119.9	105.3	96	109	92.9	88.3	106.1	98.6	84.4	101	88.4	73.5	106.1
Q99575	Ribonucleases P/MRP protein subunit POP1 OS=Homo sapiens OX=9606 GN=POP1 PE=1 SV=2	298.746	55	44	144	44	1024	114.6	9.22	438.98	100	100	87.7	90.3	89.5	101	95.5	85.9	91.2	84.2	92.7	96.9	93.7	85.4	115.6	102.3	92.4	110.1	107.2	99.7	109.1	98.5	104.5	111.6	104.8	100.5
Q8NEB9	Phosphatidylinositol 3-kinase catalytic subunit type 3 OS=Homo sapiens OX=9606 GN=PIK3C3 PE=1 SV=1	298.741	60	43	162	43	887	101.5	6.81	437.42	100	100	98	106.8	114	112	104.8	107.9	85.9	81.1	99.2	96.5	91.3	94.4	96.7	104.3	100.1	98.1	108.4	104.8	87.1	90.1	100.3	93.5	97	96.3
Q8NDA8	Maestro heat-like repeat-containing protein family member 1 OS=Homo sapiens OX=9606 GN=MROH1 PE=2 SV=3	298.594	39	52	151	52	1641	181.1	6.89	407.74	100	100	108.8	108.2	111.3	101	98.1	101.8	100.4	108.8	103.9	99.1	86	99.9	102.5	102.2	110.8	89.9	106.9	101.9	98.6	98.4	109.6	88.3	94.9	100.1
[truncated: 7,492 more rows]
